# Supplementary material for: Potential selection of antimony and methotrexate cross-resistance in Leishmania infantum circulating strains
Source: PLoS Negl Trop Dis. 2024 Feb 29;18(2):e0012015. doi: 10.1371/journal.pntd.0012015 (PMC10931519; doi:10.1371/journal.pntd.0012015)
Supplement: S1 Data — (XLSX) [file pntd.0012015.s002.xlsx]

## Sheet:  Li_FSA Sb
Accession	Description	Coverage [%]	# Peptides	# PSMs	# Unique Peptides	MW [kDa]	Abundance Ratio: (Light, LiFSA 37) / (Medium, LiFSA 37)	Abundance Ratio: (Light, LiFSA 45) / (Medium, LiFSA 45)	Abundance Ratio: (Light, LiFSA 50) / (Medium, LiFSA 50)	Abundance Ratio: (Light, LiFSA 55) / (Medium, LiFSA 55)	Abundance Ratio: (Light, LiFSA 60) / (Medium, LiFSA 60)	Abundance Ratio: (Light, LiFSA 65) / (Medium, LiFSA 65)	Abundance Ratio: (Light, LiFSA 70) / (Medium, LiFSA 70)	Abundance Ratio: (Light, LiFSA SB 37) / (Medium, LiFSA SB 37)	Abundance Ratio: (Light, LiFSA SB 45) / (Medium, LiFSA SB 45)	Abundance Ratio: (Light, LiFSA SB 50) / (Medium, LiFSA SB 50)	Abundance Ratio: (Light, LiFSA SB 55) / (Medium, LiFSA SB 55)	Abundance Ratio: (Light, LiFSA SB 60) / (Medium, LiFSA SB 60)	Abundance Ratio: (Light, LiFSA SB 65) / (Medium, LiFSA SB 65)	Abundance Ratio: (Light, LiFSA SB 70) / (Medium, LiFSA SB 70)
A4ICW8	Elongation factor 2 OS=Leishmania infantum OX=5671 GN=EF2-1 PE=3 SV=1	63	43	2877	43	94.1	1.446	0.895	0.249	0.09	0.081	0.058	0.047	2.319	1.257	0.457	0.152	0.127	0.099	0.092
A4I412	Hsp70 OS=Leishmania infantum OX=5671 GN=LINF_280035000 PE=3 SV=1	56	35	2662	2	71.2	1.088	0.637	0.268	0.093	0.027	0.064	0.048	2.114	1.158	0.556	0.254	0.205	0.16	0.301
E9AHM9	Heat shock protein 83-1 OS=Leishmania infantum OX=5671 GN=HSP83-2 PE=3 SV=1	48	30	2001	9	80.5	0.526	0.255	0.119	0.046	0.015	0.014	0.02	0.832	0.389	0.264	0.118	0.083	0.067	0.05
Q25292	Heat-shock protein (Fragment) OS=Leishmania infantum OX=5671 GN=hsp70 PE=3 SV=1	47	30	2260	1	71.1
E9AGQ5	Heat_shock_protein_110_-_putative OS=Leishmania infantum OX=5671 GN=LINF_180019100 PE=4 SV=1	55	35	1389	35	91.7	0.882	0.354	0.205	0.132	0.127	0.127	0.126	0.739	0.449	0.263	0.196	0.223	0.228	0.301
A4HX73	Elongation factor 1-alpha OS=Leishmania infantum OX=5671 GN=LINF_170005900 PE=3 SV=1	73	26	2431	6	49.1	0.823	0.487	0.29	0.084	0.057	0.022	0.01	0.902	0.586	0.35	0.125	0.069	0.033	0.012
A0A381MM20	ATP synthase subunit beta OS=Leishmania infantum OX=5671 GN=LINF_250017900 PE=3 SV=1	51	19	952	19	56.3	1.133	0.939	0.833	0.1	0.073	0.054	0.05	1.934	1.597	1.685	0.267	0.197	0.148	0.12
A0A2R4RQ51	Putative heat-shock protein hsp70 (Fragment) OS=Leishmania infantum OX=5671 PE=3 SV=1	42	29	2320	1	69.7						0.01
A4HW62	Phosphopyruvate hydratase OS=Leishmania infantum OX=5671 GN=ENOL PE=3 SV=1	55	18	908	18	46	0.782	0.695	0.353	0.079	0.085	0.069	0.058	1.636	1.073	0.511	0.156	0.12	0.097	0.102
A4IDH5	Chaperonin HSP60, mitochondrial OS=Leishmania infantum OX=5671 GN=LINF_360027200 PE=3 SV=1	57	23	1359	15	59.3	0.816	0.593	0.329	0.353	0.287	0.402	0.407	0.596	0.361	0.341	0.316	0.475	0.446	0.675
A4HXS6	Aconitate hydratase OS=Leishmania infantum OX=5671 GN=LINF_180010100 PE=3 SV=1	36	25	1041	25	97.4	1.281	0.973	0.353	0.117	0.103	0.097	0.096	2.003	1.649	0.815	0.365	0.337	0.309	0.311
A0A0K0TMW0	Elongation factor 1-alpha OS=Leishmania infantum OX=5671 GN=ef-1alpha PE=3 SV=1	65	22	2066	2	49.2		0.01				0.01	0.01	0.01	0.01	0.01				0.01
A4I5T0	Heat_shock_70-related_protein_1_-_mitochondrial_precursor_-_putative OS=Leishmania infantum OX=5671 GN=LINF_300030100 PE=3 SV=1	42	24	2040	22	71.6	0.771	0.567	0.405	0.262	0.246	0.276	0.265	2.101	1.459	1.301	0.668	0.655	0.652	0.795
Q25293	Heat shock protein 83-1 OS=Leishmania infantum OX=5671 GN=HSP83-1 PE=3 SV=2	33	22	1579	1	80.6
A4I3J9	Heat_shock_70-related_protein_1_-_mitochondrial_precursor_-_putative OS=Leishmania infantum OX=5671 GN=LINF_280017800 PE=3 SV=1	41	27	1071	27	71.8	0.668	0.37	0.207	0.144	0.139	0.155	0.13	1.238	0.722	0.478	0.272	0.315	0.356	0.411
A4I253	Heat shock protein 70-related protein OS=Leishmania infantum OX=5671 GN=HSP70.4 PE=3 SV=1	40	21	906	21	70.4	1.01	0.552	0.314	0.216	0.19	0.176	0.129	1.7	0.983	0.695	0.293	0.315	0.258	0.224
A4IDH4	Chaperonin HSP60, mitochondrial OS=Leishmania infantum OX=5671 GN=LINF_360027100 PE=3 SV=1	40	19	1165	11	60.5	1.473	1.257	0.993	0.419	0.56	0.842	0.772	1.516	0.808	0.787	0.285	0.335	0.717	0.993
A0A381MFJ0	Plasma membrane ATPase OS=Leishmania infantum OX=5671 GN=H1A-1 PE=3 SV=1	35	25	805	25	107.3	0.677	0.353	0.208	0.125	0.106	0.1	0.11	0.593	0.365	0.231	0.158	0.118	0.121	0.163
A4ICK8	Fructose-bisphosphate aldolase OS=Leishmania infantum OX=5671 GN=ALD PE=3 SV=1	58	18	730	18	40.7	1.446	1.097	0.517	0.439	0.487	0.378	0.368	2.082	1.472	0.659	0.68	0.38	0.351	0.342
A4ICD5	Protein disulfide-isomerase OS=Leishmania infantum OX=5671 GN=PDI-2 PE=3 SV=1	56	23	803	23	52.3	0.963	0.721	0.325	0.127	0.084	0.077	0.046	1.338	0.848	0.426	0.248	0.169	0.166	0.236
A4ID05	Adenosylhomocysteinase OS=Leishmania infantum OX=5671 GN=LINF_360048000 PE=3 SV=1	46	15	824	15	47.7	1.365	1.256	0.828	0.187	0.052	0.014	0.01	2.562	2.304	1.424	0.363	0.139	0.056	0.035
E9AHC1	Putative cysteine peptidase, Clan CA, family C2 OS=Leishmania infantum OX=5671 GN=LINJ_27_2520 PE=4 SV=1	5	18	807	18	489.5	0.811	0.422	0.804	0.691	0.574	0.755	0.623	1.262	0.691	1.278	0.733	0.945	1.019	1.366
Q9GP00	Nucleoside diphosphate kinase OS=Leishmania infantum OX=5671 GN=ndpk PE=2 SV=1	84	10	1052	10	16.6	1.022	0.985	1.067	1.027	1.117	0.912	0.092	2.523	2.602	2.959	2.723	2.319	2.201	0.214
E9AGK7	Tubulin alpha chain OS=Leishmania infantum OX=5671 GN=LINJ_13_1460 PE=3 SV=1	48	18	728	18	54.1	0.656	0.358	0.208	0.105	0.09	0.089	0.096	0.829	0.521	0.366	0.19	0.241	0.208	0.282
A0A6L0WJL3	Leishmanolysin OS=Leishmania infantum OX=5671 GN=LINF_100010200 PE=3 SV=1	24	13	774	8	63.8	1.111	0.884	0.917	0.795	0.452	0.242	0.128	3.3	1.719	2.02	1.655	1.096	0.493	0.406
A0A6L0Y0Y0	Pyruvate kinase OS=Leishmania infantum OX=5671 GN=LINF_350005400 PE=3 SV=1	39	16	590	16	54.2	0.993	0.921	0.783	0.141	0.077	0.054	0.046	2.792	2.641	2.53	0.447	0.164	0.133	0.102
A4I0C2	Acetyl-coenzyme A synthetase OS=Leishmania infantum OX=5671 GN=LINF_230014800 PE=3 SV=1	34	18	551	18	77.1	0.583	0.517	0.29	0.128	0.099	0.089	0.064	2.272	1.04	0.881	0.29	0.225	0.147	0.186
A4I7K4	ATP-dependent RNA helicase eIF4A OS=Leishmania infantum OX=5671 GN=LINF_320009100 PE=3 SV=1	41	23	934	23	66.8	0.611	0.357	0.185	0.068	0.042	0.016	0.016	0.876	0.578	0.405	0.149	0.093	0.059	0.042
A4HSH2	ATP_synthase_F1_-_alpha_subunit_-_putative OS=Leishmania infantum OX=5671 GN=LINF_050010000 PE=3 SV=2	29	16	865	16	62.5	0.749	0.642	0.539	0.087	0.06	0.036	0.034	1.719	1.522	1.674	0.261	0.174	0.098	0.068
A4I993	Carboxypeptidase_-_putative OS=Leishmania infantum OX=5671 GN=LINF_330034600 PE=4 SV=1	42	20	487	19	57	0.979	0.712	0.426	0.142	0.072	0.022	0.027	2.927	1.997	1.345	0.433	0.141	0.063	0.021
A0A381MTJ3	Tubulin beta chain OS=Leishmania infantum OX=5671 GN=LINF_330015300 PE=3 SV=1	49	15	632	1	49.7	100	100	100	100	100	100	100	100	100	100	100	100	100	100
A4HRT1	Multifunctional fusion protein OS=Leishmania infantum OX=5671 GN=LINF_030006800 PE=3 SV=1	34	17	483	17	61.9	0.696	0.23	0.095	0.064	0.045	0.021	0.041	0.992	0.643	0.267	0.071	0.062	0.076	0.131
E9AHZ7	Phosphoglycerate mutase (2,3-diphosphoglycerate-independent) OS=Leishmania infantum OX=5671 GN=PGAM PE=3 SV=1	45	19	422	19	60.7	1.534	0.953	0.356	0.13	0.08	0.06	0.021	2.363	1.582	1.041	0.283	0.188	0.123	0.139
A0A381MS01	Tubulin beta chain OS=Leishmania infantum OX=5671 GN=LINF_330015000 PE=3 SV=1	49	15	631	1	49.7	100	100	100					100	100
A4I5X6	Glyceraldehyde-3-phosphate dehydrogenase OS=Leishmania infantum OX=5671 GN=LINF_300035000 PE=3 SV=1	52	18	876	17	39.1	0.487	0.287	0.15	0.045	0.032	0.025	0.037	0.771	0.526	0.345	0.121	0.102	0.079	0.035
A4HTP4	Stress-induced protein sti1 OS=Leishmania infantum OX=5671 GN=LINF_080016000 PE=4 SV=1	50	29	702	29	62.2	1.092	0.568	0.363	0.302	0.248	0.279	0.252	1.328	0.746	0.667	0.436	0.541	0.556	0.662
A4IBK1	ATP-dependent RNA helicase eIF4A OS=Leishmania infantum OX=5671 GN=LINF_350036300 PE=3 SV=1	34	24	469	24	100.5	0.805	0.578	0.328	0.182	0.165	0.192	0.171	1.824	1.319	1.102	0.375	0.546	0.397	0.497
A0A381MM90	Guanine nucleotide-binding protein subunit beta-like protein OS=Leishmania infantum OX=5671 GN=LACK PE=3 SV=1	43	10	382	10	34.4	0.85	0.36	0.114	0.012	0.01	0.01	0.03	1.487	0.625	0.291	0.083	0.018	0.01	0.01
A4I8F6	Dihydrolipoyl dehydrogenase OS=Leishmania infantum OX=5671 GN=GCVL-2 PE=3 SV=1	35	12	566	12	50.6	0.846	0.862	0.746	0.692	0.607	0.632	0.556	1.327	1.301	1.258	1.279	0.999	1.087	1.515
E9AHI5	Putative ribosomal protein L1a OS=Leishmania infantum OX=5671 GN=LINJ_29_1180 PE=3 SV=1	50	16	737	16	41.1	0.981	0.6	0.377	0.165	0.135	0.114	0.113	1.249	0.86	0.64	0.23	0.201	0.156	0.167
A0A6L0XZX8	40S ribosomal protein S3a OS=Leishmania infantum OX=5671 GN=LINF_350009300 PE=3 SV=1	57	13	548	13	30	0.826	0.44	0.281	0.117	0.111	0.067	0.069	1.278	0.814	0.577	0.184	0.183	0.12	0.102
A4IDB2	Putative translation elongation factor 1-beta OS=Leishmania infantum OX=5671 GN=LINF_360020500 PE=3 SV=1	60	10	410	4	23.2	1.076	0.471	0.371	0.299	0.343	0.339	0.302	0.991	0.563	0.409	0.46	0.551	0.664	0.771
A4I9P1	Elongation factor 1-beta OS=Leishmania infantum OX=5671 GN=eEF1B beta 2 PE=3 SV=1	57	12	573	6	25.9	0.938	0.334	0.173	0.057	0.025	0.064	0.073	1.249	0.461	0.288	0.102	0.106	0.174	0.477
A4ID83	Succinate--CoA ligase [ADP-forming] subunit beta, mitochondrial OS=Leishmania infantum OX=5671 GN=LINF_360037500 PE=3 SV=1	36	12	494	12	44	0.899	0.757	0.198	0.083	0.055	0.043	0.054	2.62	1.508	0.64	0.197	0.186	0.082	0.08
A4I1F4	Aldehyde dehydrogenase, mitochondrial OS=Leishmania infantum OX=5671 GN=ALDH2 PE=3 SV=1	41	18	498	18	54.2	0.714	0.674	0.601	0.498	0.05	0.016	0.015	0.664	0.658	0.459	0.503	0.055	0.071	0.018
A4HWK2	Tryparedoxin peroxidase OS=Leishmania infantum OX=5671 GN=TRYP PE=3 SV=1	60	12	794	1	22.2	1.176	0.894	0.471	0.124	0.097	0.105	0.107	1.011	0.767	0.349	0.173	0.129	0.139	0.143
Q95NF5	Cytosolic peroxiredoxin OS=Leishmania infantum OX=5671 GN=TRYP PE=3 SV=1	60	12	757	1	22.1	0.01	0.01	0.01	0.01	0.01	0.01	0.01	0.01	0.01	0.01	0.01	0.01	0.01	0.01
A4I4W0	60S_ribosomal_protein_L13_-_putative OS=Leishmania infantum OX=5671 GN=LINF_290032300 PE=3 SV=1	37	7	594	7	24.7	0.575	0.349	0.203	0.071	0.036	0.026	0.032	0.857	0.591	0.444	0.155	0.108	0.057	0.067
A4HU13	Calmodulin OS=Leishmania infantum OX=5671 GN=LINF_090015400 PE=3 SV=1	60	10	779	10	16.8	2.499	2.275	2.459	2.296	2.244	2.29	2.208	4.127	3.771	4.026	3.274	3.713	3.947	5.042
A4I1D2	Peptidyl-prolyl cis-trans isomerase OS=Leishmania infantum OX=5671 GN=CYPA PE=3 SV=1	62	10	1128	9	18.8	1.112	0.57	0.233	0.122	0.122	0.169	0.217	2.489	0.904	0.545	0.213	0.337	0.429	0.536
Q9N9V6	Eukaryotic translation initiation factor 5A OS=Leishmania infantum OX=5671 GN=eIF5A PE=2 SV=1	80	9	825	9	17.9	0.6	0.292	0.145	0.093	0.099	0.12	0.14	0.839	0.311	0.184	0.078	0.106	0.147	0.269
A0A381M920	ATP-dependent RNA helicase eIF4A OS=Leishmania infantum OX=5671 GN=LINF_010012800 PE=3 SV=1	68	20	707	20	45.3	0.748	0.394	0.185	0.053	0.041	0.026	0.022	1.116	0.671	0.478	0.167	0.162	0.115	0.109
A4I0C0	3-ketoacyl-CoA_thiolase_-_putative OS=Leishmania infantum OX=5671 GN=LINF_230014600 PE=3 SV=1	44	16	401	16	47.3	1.435	1.343	0.682	0.094	0.047	0.05	0.045	2.97	2.322	1.32	0.151	0.099	0.082	0.072
A4I120	3-hydroxy-3-methylglutaryl-CoA_synthase_-_putative OS=Leishmania infantum OX=5671 GN=LINF_240027300 PE=4 SV=1	37	17	715	17	55.4	1.279	1.132	0.309	0.081	0.072	0.069	0.061	1.466	1.26	0.398	0.14	0.116	0.087	0.093
A4I0B5	Hypothetical_protein_-_conserved OS=Leishmania infantum OX=5671 GN=LINF_230014100 PE=4 SV=1	21	13	499	13	62.5	0.645	0.439	0.308	0.241	0.268	0.27	0.209	0.979	0.658	0.598	0.339	0.366	0.343	0.37
A2CIA0	Isocitrate dehydrogenase [NADP] OS=Leishmania infantum OX=5671 GN=icd PE=3 SV=1	41	17	477	17	48.4	0.605	0.251	0.126	0.038	0.041	0.025	0.015	0.952	0.466	0.324	0.119	0.095	0.11	0.091
A4HVI6	40S ribosomal protein S12 OS=Leishmania infantum OX=5671 GN=LINF_130010600 PE=3 SV=1	56	7	594	7	15.6	0.669	0.517	0.366	0.291	0.315	0.365	0.467	1.368	0.84	1.098	0.453	0.593	0.671	1.055
A4HVW1	AhpC/TSA_family/Thioredoxin-like_-_putative OS=Leishmania infantum OX=5671 GN=LINF_140006800 PE=4 SV=1	49	8	410	8	22.4	1.303	1.1	0.5	0.349	0.313	0.32	0.334	1.725	1.304	0.652	0.417	0.406	0.438	0.52
A4IDS4	40S ribosomal protein SA OS=Leishmania infantum OX=5671 GN=LinJ36.5570 PE=1 SV=1	48	10	402	10	27.5	2.118	1.03	0.33	0.093	0.061	0.017	0.01	4.575	1.994	1.064	0.392	0.236	0.142	0.072
A0A0S1RSH3	Heat shock protein 70 (Fragment) OS=Leishmania infantum OX=5671 GN=hsp70 PE=4 SV=1	40	9	829	1	21.2
A4I1R2	Succinate--CoA ligase [ADP-forming] subunit alpha, mitochondrial OS=Leishmania infantum OX=5671 GN=LINF_250028300 PE=3 SV=1	38	9	571	9	30.9	0.941	0.449	0.144	0.05	0.047	0.037	0.05	1.203	0.596	0.229	0.097	0.079	0.101	0.143
A4HZI4	40S ribosomal protein S6 OS=Leishmania infantum OX=5671 GN=RPS6 PE=3 SV=1	41	9	463	9	28.3	0.703	0.378	0.237	0.092	0.074	0.047	0.048	1.203	0.782	0.621	0.234	0.192	0.146	0.17
A4I0S4	Triosephosphate isomerase OS=Leishmania infantum OX=5671 GN=LINF_240013700 PE=3 SV=1	58	10	438	10	27.2	1.636	1.128	0.399	0.085	0.099	0.092	0.085	3.992	3.694	2.336	0.393	0.163	0.156	0.123
A4IBL4	Cystathione_gamma_lyase_-_putative OS=Leishmania infantum OX=5671 GN=LINF_350037700 PE=3 SV=1	32	9	377	9	44.5	0.468	0.211	0.107	0.035	0.03	0.03	0.024	1.62	0.445	0.135	0.044	0.033	0.038	0.033
A4I6Z4	Prostaglandin f2-alpha synthase/D-arabinose dehydrogenase OS=Leishmania infantum OX=5671 GN=PGFS PE=4 SV=1	51	12	320	12	31.7	2.124	0.794	0.383	0.203	0.159	0.098	0.097	3.198	1.126	0.732	0.332	0.227	0.175	0.143
A4I2C4	Hypothetical_protein_-_conserved OS=Leishmania infantum OX=5671 GN=LINF_260024900 PE=4 SV=1	22	16	362	16	89	1.656	0.96	0.608	0.404	0.285	0.23	0.364	4.328	1.578	1.637	1.038	0.585	0.99	1.129
A4I8D8	Putative ribosomal protein L3 OS=Leishmania infantum OX=5671 GN=LINF_320038800 PE=3 SV=1	35	14	543	14	47.5	0.576	0.414	0.251	0.159	0.136	0.12	0.115	0.817	0.697	0.493	0.351	0.323	0.292	0.299
A4HVE5	Carboxypeptidase_-_putative OS=Leishmania infantum OX=5671 GN=LINF_130005800 PE=4 SV=1	33	15	228	15	57.1	1.312	1.748	1.03	1.012	1.112	1.073	1.082	3.793	3.019	2.747	2.287	3.056	2.953	3.534
A4HSP6	Guanine nucleotide-binding protein subunit beta-like protein OS=Leishmania infantum OX=5671 GN=LINF_060005200 PE=3 SV=1	25	15	343	15	75.4	1.032	0.678	0.486	0.256	0.195	0.163	0.138	1.8	0.856	0.606	0.362	0.321	0.311	0.382
A4HX65	Hypothetical_protein_-_conserved OS=Leishmania infantum OX=5671 GN=LINF_170005000 PE=4 SV=1	25	17	358	17	87.5	0.654	0.309	0.151	0.15	0.115	0.106	0.099	0.897	0.494	0.276	0.134	0.102	0.114	0.055
A4HWJ9	NAD-specific glutamate dehydrogenase OS=Leishmania infantum OX=5671 GN=GDH PE=3 SV=2	23	23	432	23	115.2	1.003	0.586	0.451	0.383	0.27	0.171	0.209	1.186	0.766	0.595	0.378	0.456	0.507	0.452
A4I1Z4	10_kDa_heat_shock_protein_-_putative OS=Leishmania infantum OX=5671 GN=LINF_260011200 PE=3 SV=1	76	6	841	6	10.7	1.087	0.681	0.516	0.386	0.348	0.45	0.575	1.482	0.755	0.64	0.397	0.535	0.679	1.334
Q6RYT3	Tryparedoxin OS=Leishmania infantum OX=5671 GN=TXN1 PE=4 SV=1	56	7	375	7	16.7	1.165	1.084	0.89	0.272	0.092	0.055	0.048	1.694	1.572	1.39	0.954	0.28	0.126	0.078
E9AGU0	Phosphoglycerate kinase OS=Leishmania infantum OX=5671 GN=PGKB PE=3 SV=1	42	16	456	1	44.9	100	100	100	100	100			100
A4I2Y7	Phosphoenolpyruvate carboxykinase (ATP) OS=Leishmania infantum OX=5671 GN=LINF_270024900 PE=3 SV=1	29	15	551	15	58.2	1.184	0.568	0.197	0.068	0.042	0.033	0.087	1.095	0.519	0.264	0.068	0.034	0.022	0.014
E9AGT9	Phosphoglycerate kinase OS=Leishmania infantum OX=5671 GN=PGKC PE=3 SV=1	37	16	438	1	51.3		100	100	100	100
A4HVQ1	Putative 40S ribosomal protein S4 OS=Leishmania infantum OX=5671 GN=LINJ_13_1130 PE=3 SV=1	31	16	671	16	53.4	0.846	0.462	0.285	0.129	0.105	0.058	0.058	1.217	0.775	0.613	0.23	0.163	0.095	0.071
A4IA34	Alba_-_putative OS=Leishmania infantum OX=5671 GN=LINF_340031800 PE=4 SV=1	38	7	364	7	22	0.736	0.442	0.212	0.082	0.033	0.01	0.01	1.592	1.071	0.68	0.235	0.168	0.107	0.057
A4I4C9	Heat_shock_protein_90_-_putative OS=Leishmania infantum OX=5671 GN=LPG3 PE=3 SV=1	17	14	266	14	86.9	0.694	0.324	0.206	0.094	0.069	0.079	0.073	1.238	0.681	0.505	0.186	0.166	0.133	0.155
A4HYW1	Cysteine_peptidase_-_Clan_CA_-_family_C2_-_putative OS=Leishmania infantum OX=5671 GN=LINF_200016800 PE=4 SV=2	14	12	339	12	112	1.532	0.768	0.328	0.217	0.16	0.161	0.057	1.998	1.034	0.647	0.275	0.133	0.144	0.122
A4ICY0	Stress-inducible protein STI1 homolog OS=Leishmania infantum OX=5671 GN=LINF_360005700 PE=4 SV=1	32	8	277	8	29	1.685	0.611	0.323	0.261	0.232	0.277	0.332	1.748	0.81	0.504	0.178	0.271	0.417	0.7
A0A6L0WRI0	Inositol-3-phosphate synthase OS=Leishmania infantum OX=5671 GN=LINF_140020000 PE=3 SV=1	27	12	314	12	58.3	0.481	0.751	0.701	0.554	0.499	0.391	0.229	1.543	1.998	1.994	1.689	1.112	1.082	1.138
A4I1B7	Protein_phosphatase_-_putative OS=Leishmania infantum OX=5671 GN=PP2C PE=3 SV=1	38	12	253	12	45.1	1.106	0.452	0.268	0.089	0.064	0.141	0.226	2.768	0.671	0.463	0.105	0.216	0.277	0.242
A4HSF7	N(1),N(8)-bis(glutathionyl)spermidine reductase OS=Leishmania infantum OX=5671 GN=TRYR PE=1 SV=1	24	11	328	11	53	1.069	0.887	0.743	0.795	0.334	0.376	0.526	1.606	1.498	1.769	1.361	1.207	0.536	0.743
A4I2T3	KH_domain_containing_protein_-_putative OS=Leishmania infantum OX=5671 GN=LINF_270019700 PE=4 SV=1	29	15	295	15	60	1.144	0.606	0.442	0.383	0.402	0.415	0.3	2.396	1.196	0.899	0.359	0.603	0.397	0.351
A4I076	NADP-dependent_alcohol_dehydrogenase_-_putative OS=Leishmania infantum OX=5671 GN=LINF_230009000 PE=3 SV=1	29	9	374	9	38.4	1.545	0.454	0.183	0.063	0.138	0.089	0.157	1.699	0.519	0.281	0.207	0.165	0.166	0.216
E9AHX6	Putative polyubiquitin OS=Leishmania infantum OX=5671 GN=LINJ_36_3690 PE=4 SV=1	79	6	926	5	76.8	0.698	0.854	0.689	0.554	0.47	0.517	0.393	2.428	2.263	1.952	1.62	1.44	1.578	1.515
A4I9I3	Malate dehydrogenase OS=Leishmania infantum OX=5671 GN=LINF_340006400 PE=3 SV=1	34	8	249	4	33.4	1.05	0.28	0.01	0.198	0.01	0.01	0.186	1.681	0.85	0.051	0.19	0.162	0.01	0.173
A4I0Y8	Putative IgE-dependent histamine-releasing factor OS=Leishmania infantum OX=5671 GN=LINF_240020500 PE=3 SV=1	54	7	366	7	19.4	1.02	0.873	0.725	0.065	0.05	0.061	0.047	2.57	1.616	1.356	1.181	1.039	1.129	1.404
A4I600	60S_acidic_ribosomal_protein_P2_-_putative OS=Leishmania infantum OX=5671 GN=LIP2 PE=3 SV=1	80	6	572	4	10.5	0.721	0.593	0.555	0.461	0.396	0.447	0.544	0.808	0.679	0.577	0.463	0.497	0.567	0.947
A0A142BXU6	Glucose-6-phosphate isomerase (Fragment) OS=Leishmania infantum OX=5671 GN=gpi PE=3 SV=1	16	9	283	9	65.3	0.79	0.781	0.168	0.031	0.105	0.151	0.14	1.721	1.481	0.764	0.181	0.226	0.159	0.16
A4I0F1	Hypothetical_protein_-_conserved OS=Leishmania infantum OX=5671 GN=LINF_230018500 PE=4 SV=1	64	7	586	7	14.6	1.844	1.722	1.702	1.635	1.452	1.681	1.836	2.679	2.361	2.26	2.351	2.218	2.652	3.966
A4I2S6	CCT-beta OS=Leishmania infantum OX=5671 GN=LINF_270019000 PE=3 SV=1	30	15	424	15	57.7	0.773	0.444	0.337	0.213	0.241	0.253	0.237	1.382	0.784	0.609	0.555	0.489	0.621	0.702
A4HRG4	40S ribosomal protein S7 OS=Leishmania infantum OX=5671 GN=LINF_010009200 PE=3 SV=1	41	8	324	8	23.8	1.261	0.836	0.461	0.168	0.089	0.018	0.016	1.331	0.878	0.67	0.248	0.16	0.079	0.026
A4IB12	NADH-dependent_fumarate_reductase_-_putative OS=Leishmania infantum OX=5671 GN=LINF_350016600 PE=4 SV=1	22	22	217	22	123	0.399	0.137	0.112	0.051	0.05	0.035	0.044	0.344	0.294	0.193	0.063	0.093	0.034	0.061
Q4VT69	Phosphotransferase (Fragment) OS=Leishmania infantum OX=5671 GN=HK PE=3 SV=1	23	7	245	7	49.4	0.742	0.508	0.383	0.081	0.041	0.026	0.018	1.46	1.103	0.983	0.162	0.032	0.01	0.01
A0A381MVV1	D-isomer specific 2-hydroxyacid dehydrogenase-like protein OS=Leishmania infantum OX=5671 GN=LINF_340021200 PE=4 SV=1	31	9	142	9	36.8	1.141	0.371	0.235	0.265	0.21	0.823	0.01	1.485	0.186	0.463	0.164	0.136	0.195	0.742
A4HSC2	Actin OS=Leishmania infantum OX=5671 GN=ACT PE=3 SV=1	34	10	398	10	42	0.573	0.282	0.146	0.096	0.124	0.125	0.113	0.713	0.384	0.278	0.179	0.214	0.164	0.206
A4HXT8	60S_ribosomal_protein_L10a_-_putative OS=Leishmania infantum OX=5671 GN=RPL10a PE=4 SV=1	44	8	236	8	24.5	1.108	0.796	0.265	0.069	0.064	0.125	0.099	0.87	0.529	0.33	0.107	0.077	0.062	0.082
A4I0H8	T-complex protein 1 subunit gamma OS=Leishmania infantum OX=5671 GN=LINF_230021100 PE=3 SV=1	31	18	409	18	60.2	0.983	0.614	0.414	0.24	0.274	0.276	0.331	1.239	0.846	0.717	0.538	0.493	0.534	0.893
A4HWJ3	40S_ribosomal_protein_S3_-_putative OS=Leishmania infantum OX=5671 GN=LINF_150017600 PE=3 SV=1	41	9	402	9	24.5	1.811	1.603	1.533	1.269	1.386	1.397	1.485	2.557	2.28	2.192	1.836	1.712	1.721	1.73
A0A6L0XTS2	Transitional_endoplasmic_reticulum_ATPase_-_putative OS=Leishmania infantum OX=5671 GN=LINF_360019800 PE=4 SV=1	28	19	241	19	86.8	1.002	0.512	0.298	0.152	0.183	0.197	0.105	0.928	0.683	0.455	0.203	0.168	0.154	0.156
A4IDM5	Hypothetical_protein_-_conserved OS=Leishmania infantum OX=5671 GN=LINF_360053900 PE=4 SV=1	56	8	309	8	17.4	0.739	0.478	0.412	0.34	0.366	0.502	0.478	0.85	0.636	0.721	0.477	0.663	0.79	1.192
A4IB31	Mitochondrial_processing_peptidase_-_beta_subunit_-_putative OS=Leishmania infantum OX=5671 GN=LINF_350018700 PE=4 SV=1	34	15	473	15	54.6	0.859	0.316	0.129	0.043	0.058	0.054	0.044	1.093	0.498	0.236	0.104	0.042	0.037	0.04
A4HW29	Calpain-like_cysteine_peptidase_-_putative OS=Leishmania infantum OX=5671 GN=LINF_140014400 PE=4 SV=1	53	6	476	6	12.9	0.814	0.638	0.449	0.38	0.352	0.399	0.422	1.065	0.874	0.585	0.438	0.569	0.64	0.838
A4I7Z7	Superoxide dismutase OS=Leishmania infantum OX=5671 GN=SODB1 PE=3 SV=1	47	6	225	1	21.5	100	100	100					100	100	100	100
A4HU23	Hypothetical_protein_-__conserved OS=Leishmania infantum OX=5671 GN=LINF_090016900 PE=4 SV=1	29	13	160	13	67.2	1.928	1.129	0.777	0.798	0.773	0.729	0.843	6.333	5.19	4.93	4.262	4.991	4.373	4.62
A4HUZ1	Hypothetical_protein_-_conserved OS=Leishmania infantum OX=5671 GN=LINF_110013800 PE=4 SV=1	30	7	107	7	37.4	0.899	0.742	0.834	0.618	0.644	0.756	0.736	8.005	3.233	12.302	2.688	6.611	8.214	6.595
A0A6L0XQ46	Aspartate_aminotransferase_-_putative OS=Leishmania infantum OX=5671 GN=LINF_350012900 PE=4 SV=1	25	9	375	9	46.1	0.453	0.441	0.346	0.196	0.129	0.061	0.029	1.497	1.037	0.961	0.52	0.309	0.154	0.05
Q9BHZ6	Elongation factor-1 gamma OS=Leishmania infantum OX=5671 GN=ef1g PE=2 SV=1	38	12	445	12	46.2	1.013	0.408	0.178	0.054	0.036	0.017	0.018	1.759	0.962	0.624	0.29	0.251	0.154	0.054
Q9N9V3	Putative ribosomal protein L10 OS=Leishmania infantum OX=5671 GN=LiL10 PE=2 SV=1	40	8	334	8	24.6	0.747	0.515	0.264	0.097	0.063	0.021	0.01	1.808	1.942	1.034	0.475	0.319	0.365	0.341
E9AGM1	60S acidic ribosomal protein P2 OS=Leishmania infantum OX=5671 GN=LINF_150019500 PE=3 SV=1	86	5	183	5	11	0.885	0.803	0.656	0.451	0.421	0.475	0.533	1.162	0.69	0.58	0.414	0.51	0.575	1.24
A4HUU6	14-3-3_protein_2_-_putative OS=Leishmania infantum OX=5671 GN=LINF_110008400 PE=3 SV=1	40	8	219	8	29.2	1.046	0.429	0.124	0.046	0.016	0.01	0.17	1.404	0.814	0.225	0.085	0.103	0.017	0.099
E9AHK3	S-adenosylmethionine synthase OS=Leishmania infantum OX=5671 GN=METK1 PE=3 SV=1	34	12	329	12	43.1	0.71	0.48	0.158	0.072	0.047	0.034	0.027	0.94	0.659	0.266	0.105	0.029	0.043	0.029
A4IBV3	Polyadenylate-binding protein OS=Leishmania infantum OX=5671 GN=PABP2 PE=3 SV=1	28	17	391	17	64.6	1.041	0.696	0.477	0.378	0.346	0.308	0.305	2.032	1.344	1.547	0.724	0.749	0.666	0.824
A4I218	40S_ribosomal_protein_S16_-_putative OS=Leishmania infantum OX=5671 GN=LINF_260013700 PE=3 SV=1	53	9	465	9	16.7	1.115	0.656	0.382	0.104	0.048	0.013	0.01	1.466	0.912	0.578	0.25	0.13	0.032	0.014
A4I9W4	p25-alpha_-_putative OS=Leishmania infantum OX=5671 GN=LINF_340022400 PE=3 SV=1	51	8	393	8	16.6	2.804	2.845	1.984	1.391	1.563	2.31	2.281	2.293	1.423	0.952	0.391	0.827	1.548	3.03
A4HXU4	Probable citrate synthase, mitochondrial OS=Leishmania infantum OX=5671 GN=LinJ18.0690 PE=3 SV=1	23	9	206	9	52.2	1.328	0.389	0.228	0.16	0.183	0.186	0.179	1.825	0.525	0.486	0.31	0.264	0.246	0.23
A4IB24	Putative ubiquitin-conjugating enzyme e2 OS=Leishmania infantum OX=5671 GN=LINF_350017900 PE=3 SV=1	45	5	214	5	16.6	1.078	0.57	0.315	0.311	0.134	0.128	0.109	1.28	0.579	0.263	0.037	0.053	0.089	0.08
A4IDA9	14-3-3 protein-like protein OS=Leishmania infantum OX=5671 GN=LINF_360040400 PE=3 SV=1	41	9	289	9	29.7	1.238	0.838	0.319	0.228	0.231	0.177	0.218	1.903	1.372	0.808	0.432	0.328	0.328	0.312
A4I8F2	CCT-alpha OS=Leishmania infantum OX=5671 GN=LINF_320040200 PE=3 SV=1	23	12	206	12	59.2	1.456	1.485	0.845	0.92	1.615	1.719	1.566	2.606	1.788	2.575	2.317	2.515	2.488	4.483
A4IDG8	Phosphomannomutase OS=Leishmania infantum OX=5671 GN=PMM PE=3 SV=1	30	7	247	7	28.1	1.955	1.657	0.589	0.191	0.151	0.394	0.212	3.522	1.726	0.886	0.622	0.597	0.389	0.511
A4I574	Aspartyl-tRNA synthetase OS=Leishmania infantum OX=5671 GN=LINF_300009700 PE=3 SV=1	19	10	139	10	62.5	1.557	0.595	0.251	0.09	0.105	0.101	0.109	5.395	1.965	0.925	0.341	0.167	0.073	0.094
A4HV09	Pyruvate, phosphate dikinase OS=Leishmania infantum OX=5671 GN=LINF_110016000 PE=3 SV=2	22	16	220	16	100.9	0.779	0.284	0.212	0.182	0.143	0.172	0.189	2.217	0.605	0.482	0.093	0.136	0.071	0.062
A4IE18	Eukaryotic_translation_initation_factor_4_gamma_-_putative OS=Leishmania infantum OX=5671 GN=LINF_360070500 PE=4 SV=1	20	13	182	13	83.9	0.589	0.648	0.609	0.623	0.506	0.557	0.613	1.391	1.185	0.738	0.372	0.449	0.702	0.699
A4HSL8	Dipeptidyl peptidase 3 OS=Leishmania infantum OX=5671 GN=LINF_050014800 PE=3 SV=1	16	10	201	10	75.9	1.318	0.606	0.245	0.177	0.186	0.196	0.173	1.447	0.496	0.29	0.136	0.145	0.132	0.135
A4I708	3_-2-trans-enoyl-CoA_isomerase_-_mitochondrial_precursor_-_putative OS=Leishmania infantum OX=5671 GN=LINF_310030700 PE=3 SV=1	25	7	305	7	38.6	0.69	0.429	0.285	0.164	0.095	0.219	0.106	1.416	0.694	0.463	0.342	0.368	0.377	0.473
A4HZF8	Putative RNA helicase OS=Leishmania infantum OX=5671 GN=LINJ_21_1820 PE=4 SV=1	22	12	208	12	58.8	1.474	0.819	0.334	0.19	0.104	0.072	0.072	1.841	0.956	1.061	0.465	0.191	0.136	0.214
A4I765	Calreticulin OS=Leishmania infantum OX=5671 GN=LINF_310034100 PE=3 SV=1	19	9	460	9	45	1.012	0.622	0.488	0.413	0.433	0.453	0.521	1.147	0.73	0.59	0.473	0.467	0.541	0.906
A4HZ53	La_RNA_binding_protein_-_putative OS=Leishmania infantum OX=5671 GN=LINF_210011000 PE=4 SV=1	34	12	332	12	36.8	1.642	0.865	0.5	0.309	0.222	0.225	0.208	1.725	0.981	0.579	0.4	0.34	0.314	0.316
A4HTZ8	Prolyl endopeptidase OS=Leishmania infantum OX=5671 GN=OPB PE=3 SV=1	14	10	236	10	83	1.003	0.771	0.591	0.396	0.105	0.026	0.036	3.447	2.381	3.372	2.425	0.657	0.227	0.401
A4HTP3	Hypothetical_protein OS=Leishmania infantum OX=5671 GN=LINF_080015800 PE=4 SV=1	30	11	226	11	42	1.693	0.609	0.172	0.041	0.042	0.092	0.107	2.58	1.049	0.498	0.062	0.185	0.15	0.069
E9AGX7	T-complex protein 1 subunit delta OS=Leishmania infantum OX=5671 GN=LINF_210018500 PE=3 SV=1	30	14	234	14	59.6	1.218	0.724	0.443	0.449	0.341	0.345	0.514	1.177	0.723	0.577	0.498	0.417	0.53	0.712
E9AHQ7	Heat_shock_protein_-_putative OS=Leishmania infantum OX=5671 GN=LINF_330033000 PE=3 SV=1	24	14	285	14	72	0.936	0.489	0.414	0.29	0.331	0.247	0.251	0.973	0.644	0.478	0.186	0.244	0.186	0.259
A4I291	Putative thimet oligopeptidase OS=Leishmania infantum OX=5671 GN=LINF_260020700 PE=3 SV=1	23	14	175	14	77.2	0.685	0.22	0.054	0.01	0.01	0.02	0.013	0.741	0.342	0.068	0.092	0.038	0.015	0.025
A4ICP1	Putative 40S ribosomal protein S18 OS=Leishmania infantum OX=5671 GN=LINJ_36_0990 PE=3 SV=1	40	8	356	8	19	0.969	0.476	0.265	0.119	0.061	0.052	0.034	1.095	0.6	0.369	0.197	0.122	0.092	0.086
E9AHW1	Putative RNA-binding protein OS=Leishmania infantum OX=5671 GN=LINF_350027200 PE=4 SV=1	41	10	281	10	30.2	0.494	0.279	0.155	0.089	0.063	0.053	0.054	1.289	0.532	0.504	0.178	0.192	0.21	0.22
A4I9K5	Eukaryotic_translation_initiation_factor_5_-_putative OS=Leishmania infantum OX=5671 GN=LINF_340008600 PE=4 SV=1	29	13	307	13	43	1.767	1.012	0.595	0.265	0.296	0.375	0.374	2.003	1.165	0.952	0.348	0.41	0.389	0.805
A4IAX3	Proteasome_activator_protein_pa26_-_putative OS=Leishmania infantum OX=5671 GN=LINF_350012100 PE=4 SV=1	36	8	329	8	23.9	0.635	0.569	0.492	0.395	0.322	0.345	0.382	1.191	1.094	1.304	0.833	0.845	0.809	1.158
Q95U89	Peroxidoxin OS=Leishmania infantum OX=5671 GN=mTXNPx PE=1 SV=1	33	7	371	7	25.4	0.667	0.35	0.137	0.041	0.025	0.011	0.01	1.057	0.746	0.317	0.136	0.095	0.064	0.033
A4I7Z8	Superoxide dismutase OS=Leishmania infantum OX=5671 GN=SODB2 PE=3 SV=1	38	6	211	1	23
E9AGQ8	40S ribosomal protein S2 OS=Leishmania infantum OX=5671 GN=LINF_190005400 PE=3 SV=1	34	8	372	8	28.7	0.706	0.41	0.222	0.117	0.074	0.07	0.075	0.748	0.447	0.335	0.187	0.109	0.104	0.144
A4I672	60S_ribosomal_protein_L9_-_putative OS=Leishmania infantum OX=5671 GN=LINF_300039100 PE=3 SV=2	46	9	217	9	21.5	0.599	0.387	0.237	0.074	0.056	0.034	0.056	0.89	0.442	0.401	0.126	0.107	0.106	0.052
A4I058	Endoribonuclease_L-PSP_(Pb5)_-_putative OS=Leishmania infantum OX=5671 GN=LINF_230007100 PE=4 SV=1	22	3	251	3	17	0.906	0.862	0.889	0.912	0.821	0.446	0.141	1.367	1.434	1.378	1.764	1.169	0.689	0.334
A4HST1	Putative 60S ribosomal protein L19 OS=Leishmania infantum OX=5671 GN=LINF_060009400 PE=3 SV=1	18	4	167	4	28.1	1.018	0.87	0.683	0.481	0.481	0.486	0.523	1.132	0.834	0.718	0.456	0.409	0.465	0.535
A4I3Y8	40S_ribosomal_protein_S17_-_putative OS=Leishmania infantum OX=5671 GN=LINF_280032800 PE=3 SV=1	45	8	423	8	16.5	0.262	0.186	0.119	0.091	0.026	0.065	0.062	0.432	0.288	0.187	0.122	0.083	0.065	0.064
E9AHP6	Uncharacterized protein OS=Leishmania infantum OX=5671 GN=LINJ_33_2400 PE=4 SV=1	45	3	181	3	56.4	2.821	2.657	3.083	2.707	2.369	2.394	2.435	2.534	2.383	2.409	2.505	2.411	2.767	3.343
A4I1Z8	Protein_disulfide_isomerase_-_putative OS=Leishmania infantum OX=5671 GN=LINF_260011600 PE=3 SV=1	29	10	194	10	40.8	1.923	1.282	0.32	0.219	0.19	0.069	0.109	2.318	1.216	0.442	0.172	0.171	0.144	0.162
A4I584	Hypothetical_protein_-_conserved OS=Leishmania infantum OX=5671 GN=LINF_300010700 PE=4 SV=1	19	5	138	5	36.7	1.209	0.967	1.036	0.602	0.605	0.698	0.654	3.093	1.62	1.723	1.125	1.628	1.557	1.765
A4HVW0	Carboxypeptidase_-_putative OS=Leishmania infantum OX=5671 GN=LINF_140006700 PE=4 SV=1	22	10	175	9	57.2	0.653	0.636	0.84	0.537	0.384	0.221	0.117	3.28	2.546	4.289	3.372	1.433	0.986	0.217
A4HWX3	Transaldolase OS=Leishmania infantum OX=5671 GN=LINF_160013000 PE=3 SV=1	24	6	140	6	36.9	1.43	0.6	0.4	0.306	0.368	0.286	0.219	2.014	1.031	0.61	0.204	0.182	0.161	0.09
A4IC14	Cyclophilin 40 OS=Leishmania infantum OX=5671 GN=CYP40 PE=4 SV=1	28	9	169	9	38.5	1.814	0.828	0.421	0.216	0.264	0.296	0.225	2.52	1.044	0.773	0.422	0.751	0.543	0.911
A4I115	Transketolase OS=Leishmania infantum OX=5671 GN=LINF_240026800 PE=3 SV=1	18	9	175	9	71.8	1.307	0.994	0.681	0.31	0.164	0.021	0.081	2.379	2.036	1.555	0.669	0.345	0.147	0.066
A4HWD9	60S_acidic_ribosomal_protein_-_putative OS=Leishmania infantum OX=5671 GN=LINF_150009100 PE=3 SV=1	53	3	156	3	10.3	1.518	1.058	0.756	0.285	0.338	0.33	0.454	1.374	0.744	0.549	0.32	0.602	0.684	1.443
A4I341	Heat_shock_protein_DNAJ_-_putative OS=Leishmania infantum OX=5671 GN=LINF_270032200 PE=3 SV=1	23	9	364	9	43.6	0.819	0.562	0.202	0.068	0.051	0.051	0.04	0.864	0.56	0.246	0.121	0.071	0.068	0.049
A4I5C0	Adenosine kinase OS=Leishmania infantum OX=5671 GN=LINF_300014400 PE=3 SV=1	28	7	156	7	37.1	0.97	0.297	0.06	0.07	0.042	0.06	0.096	2.344	0.426	0.22	0.149	0.163	0.073	0.09
A4HUX3	Aminopeptidase_-_putative OS=Leishmania infantum OX=5671 GN=LINF_110012000 PE=3 SV=1	15	8	132	8	57	0.888	0.648	0.503	0.163	0.056	0.046	0.054	2.894	2.593	1.746	0.149	0.136	0.073	0.066
A4HZ42	Hypothetical_protein_-_conserved OS=Leishmania infantum OX=5671 GN=LINF_210009700 PE=4 SV=1	30	10	177	10	46.7	0.977	0.419	0.217	0.116	0.078	0.014	0.03	1.676	0.876	0.423	0.14	0.017	0.042	0.06
A4HVG8	Alba_-_putative OS=Leishmania infantum OX=5671 GN=LINF_130009400 PE=4 SV=1	43	6	482	6	13.4	0.958	0.713	0.578	0.505	0.506	0.632	0.705	1.226	0.843	0.62	0.501	0.572	0.875	1.436
A4IB88	60S_ribosomal_protein_L5_-_putative OS=Leishmania infantum OX=5671 GN=LINF_350023700 PE=3 SV=1	29	9	445	9	34	0.994	0.797	0.745	0.697	0.77	0.634	0.116	2.277	2.061	2.248	1.792	1.436	1.506	0.262
A4I011	Putative 40S ribosomal protein L14 OS=Leishmania infantum OX=5671 GN=LINJ_22_1370 PE=3 SV=1	28	8	454	8	26	0.918	0.609	0.41	0.234	0.171	0.152	0.128	1.128	0.85	0.66	0.333	0.269	0.218	0.187
E9AHE8	Putative small GTP-binding protein Rab1 OS=Leishmania infantum OX=5671 GN=LINF_270013800 PE=4 SV=1	54	11	212	9	22.2	0.682	0.565	0.318	0.122	0.113	0.111	0.097	1.025	0.767	0.429	0.227	0.109	0.149	0.142
A4I7Q0	Hypothetical_protein_-_conserved OS=Leishmania infantum OX=5671 GN=LINF_320013900 PE=4 SV=1	17	8	267	8	56	0.866	0.702	0.396	0.187	0.15	0.246	0.278	2.17	1.578	1.278	0.418	0.387	0.447	0.653
A4IAD2	60S_ribosomal_protein_L21_-_putative OS=Leishmania infantum OX=5671 GN=LINF_340044000 PE=3 SV=1	36	6	295	1	18	100	100	100	100	100	100	100	100	100				100	100
A4HY43	ADP/ATP translocase OS=Leishmania infantum OX=5671 GN=ANC2 PE=3 SV=1	43	12	370	12	35.1	0.403	0.207	0.093	0.039	0.039	0.022	0.053	0.442	0.267	0.164	0.043	0.065	0.052	0.068
A4HWU4	60S_ribosomal_protein_L21_-_putative OS=Leishmania infantum OX=5671 GN=LINF_160009700 PE=3 SV=1	36	6	282	1	18	0.01	0.01	0.01	0.01	0.01	0.01	0.01	0.01	0.01	0.01	0.01	0.01	0.01	0.01
A4HVY8	N-terminal_conserved_domain_of_Nudc./CS_domain_containing_protein_-_putative OS=Leishmania infantum OX=5671 GN=LINF_140009900 PE=4 SV=1	22	7	122	7	36.3	1.132	0.584	0.168	0.047	0.041	0.036	0.036	2.769	1.276	0.63	0.152	0.058	0.052	0.116
A4I4A3	ADF/Cofilin OS=Leishmania infantum OX=5671 GN=LINF_290010100 PE=3 SV=1	51	6	151	6	15.8	2.467	1.533	1.104	0.428	0.262	0.246	0.215	3.636	2.596	2.741	0.459	0.286	0.277	0.374
A4ICD2	CCT-theta OS=Leishmania infantum OX=5671 GN=LINF_360081100 PE=3 SV=1	18	10	171	10	58.1	0.413	0.374	0.242	0.176	0.16	0.135	0.195	0.761	0.567	0.584	0.37	0.34	0.341	0.379
A4HZ73	60S_ribosomal_protein_L36_-_putative OS=Leishmania infantum OX=5671 GN=LINF_210013000 PE=3 SV=1	35	4	302	4	12	0.813	0.526	0.315	0.197	0.131	0.114	0.131	0.598	0.405	0.253	0.156	0.1	0.059	0.047
A4I5Z0	RNA-binding_protein_42_(RNA-binding_motif_protein_42)_-_putative OS=Leishmania infantum OX=5671 GN=LINF_300036500 PE=4 SV=1	37	10	171	10	35.6	0.489	0.203	0.1	0.062	0.058	0.075	0.121	0.514	0.181	0.159	0.053	0.101	0.082	0.36
A4HWJ8	60S ribosomal protein L6 OS=Leishmania infantum OX=5671 GN=LINF_150018200 PE=3 SV=1	29	7	271	7	21.2	0.544	0.476	0.423	0.114	0.05	0.045	0.01	0.432	0.506	0.462	0.318	0.194	0.189	0.07
I3VJT5	6-phosphogluconate dehydrogenase, decarboxylating (Fragment) OS=Leishmania infantum OX=5671 GN=pgd PE=3 SV=1	16	7	194	7	51.1	0.908	0.25	0.049	0.018	0.015	0.014	0.014	1.694	0.528	0.285	0.078	0.041	0.051	0.046
A4IBY7	CS_domain_containing_protein_-_putative OS=Leishmania infantum OX=5671 GN=LINF_350050500 PE=4 SV=1	33	7	353	7	21.6	1.135	0.689	0.419	0.27	0.255	0.338	0.351	1.321	0.581	0.356	0.199	0.258	0.34	0.559
A4I191	RNA-binding protein, putative, UPB2 OS=Leishmania infantum OX=5671 GN=LINF_250010200 PE=4 SV=1	34	4	234	4	19	1.333	0.507	0.43	0.23	0.234	0.35	0.667	2.381	1.003	0.971	0.515	0.712	0.764	1.679
A0A381MV60	60S_ribosomal_protein_L23_-_putative OS=Leishmania infantum OX=5671 GN=LINF_350043300 PE=3 SV=1	56	7	409	7	14.9	2.401	1.337	0.722	0.343	0.239	0.121	0.138	1.543	0.995	0.689	0.25	0.145	0.126	0.094
A4IDK9	Glyceraldehyde-3-phosphate dehydrogenase OS=Leishmania infantum OX=5671 GN=LINF_360030600 PE=3 SV=1	32	11	238	10	35.5	0.76	0.635	0.445	0.059	0.028	0.011	0.015	1.839	1.693	1.525	0.188	0.095	0.042	0.015
A4HTY8	Prefoldin_subunit_2_-__putative OS=Leishmania infantum OX=5671 GN=LINF_090012600 PE=3 SV=1	68	6	128	6	15.4	1.471	1.114	1.067	0.765	0.889	0.825	1.145	2.652	3.02	2.579	1.912	2.088	2.211	3.477
A4HT78	60S ribosomal protein L7a OS=Leishmania infantum OX=5671 GN=LINJ_07_0550 PE=3 SV=1	26	8	253	8	39.1	1.017	0.6	0.295	0.105	0.052	0.022	0.01	1.141	0.697	0.387	0.169	0.088	0.037	0.021
A4I2F5	Nitrilase_-_putative OS=Leishmania infantum OX=5671 GN=LINF_260028200 PE=4 SV=1	31	7	158	7	31.1	3.213	1.777	0.164	0.045	0.028	0.01	0.01	1.963	1.435	0.696	0.161	0.04	0.023	0.016
A4I2N6	Calpain-like_cysteine_peptidase_-_putative OS=Leishmania infantum OX=5671 GN=LINF_270010200 PE=4 SV=1	4	20	118	20	701.1	2.41	2.087	2.133	2.396	2.409	2.999	1.098	2.716	2.069	2.637	1.155	2.68	2.596	3.256
A4I7Q4	60S ribosomal protein L18a OS=Leishmania infantum OX=5671 GN=LINF_320014400 PE=3 SV=1	29	5	224	5	20.8	0.681	0.44	0.242	0.102	0.046	0.016	0.032	0.961	0.658	0.458	0.167	0.099	0.047	0.032
A4I3X4	Vacuolar proton pump subunit B OS=Leishmania infantum OX=5671 GN=LINF_280031400 PE=3 SV=1	29	10	125	10	55.6	0.956	0.44	0.549	0.266	0.359	0.154	0.388	5.785	1.156	2.038	0.598	1.045	0.338	0.396
A4HWN2	Proliferating cell nuclear antigen OS=Leishmania infantum OX=5671 GN=LINF_150022600 PE=3 SV=1	22	6	166	6	32.4	1.146	0.896	0.646	0.284	0.11	0.122	0.1	2.654	2.493	2.199	0.926	0.208	0.01	0.139
A4I7R7	CCT-epsilon OS=Leishmania infantum OX=5671 GN=LINF_320015700 PE=3 SV=1	23	12	208	12	59.2	1.387	0.995	0.594	0.702	0.817	0.83	0.956	1.479	1.238	1.019	0.665	0.729	0.961	0.971
A4HTB3	Splicing factor ptsr1-like protein OS=Leishmania infantum OX=5671 GN=LINF_070014900 PE=4 SV=1	30	11	225	11	42.1	3.158	1.974	1.14	0.566	0.578	0.476	0.539	3.062	1.744	1.249	0.606	0.496	0.575	0.715
A4I8K8	60S_ribosomal_protein_L2_-_putative OS=Leishmania infantum OX=5671 GN=LINF_320046200 PE=4 SV=1	33	7	330	7	28.3	1.287	0.798	0.43	0.145	0.095	0.028	0.016	2.632	1.748	1.284	0.447	0.244	0.134	0.077
A4IB55	Putative reiske iron-sulfur protein OS=Leishmania infantum OX=5671 GN=LINF_350020400 PE=3 SV=2	37	8	131	8	33.7	0.2	0.053	0.056	0.055	0.076	0.035	0.01	0.21	0.17	0.108	0.084	0.055	0.01	0.057
A4HZI3	ATP_synthase_F1_subunit_gamma_protein_-_putative OS=Leishmania infantum OX=5671 GN=LINF_210027500 PE=3 SV=1	28	8	157	8	34.4	0.887	0.792	0.631	0.059	0.077	0.181	0.065	1.313	1.272	1.093	0.23	0.215	0.193	0.044
A4I6N1	Biotin/lipoate protein ligase-like protein OS=Leishmania infantum OX=5671 GN=LINF_310016800 PE=4 SV=1	24	5	128	5	28.6	0.625	0.183	0.093	0.093	0.03	0.01	0.01	1.105	0.324	0.183	0.097	0.074	0.058	0.053
A4I1V1	Adenine phosphoribosyltransferase OS=Leishmania infantum OX=5671 GN=APRT PE=4 SV=1	33	6	183	6	26.2	1.395	0.826	0.255	0.238	0.204	0.196	0.158	2.228	1.354	1.058	0.302	0.261	0.242	0.21
A4HSQ5	Proteasome subunit beta OS=Leishmania infantum OX=5671 GN=LINF_060006500 PE=1 SV=1	18	4	196	4	28	0.626	0.566	0.612	0.463	0.177	0.022	0.028	1.275	1.205	1.437	0.817	0.046	0.074	0.079
A4I0M7	Putative 60S ribosomal protein L17 OS=Leishmania infantum OX=5671 GN=LINF_240005200 PE=3 SV=1	28	5	302	5	19.1	1.378	0.841	0.554	0.3	0.201	0.125	0.157	1.494	1.039	0.719	0.334	0.257	0.232	0.225
A4I7P2	Putative RNA binding protein OS=Leishmania infantum OX=5671 GN=LINF_320013000 PE=4 SV=1	29	5	217	5	25.2	1.035	0.533	0.282	0.061	0.023	0.01	0.01	1.436	0.841	0.532	0.221	0.113	0.049	0.01
A4I2U1	60S acidic ribosomal protein P0 OS=Leishmania infantum OX=5671 GN=LINF_270020500 PE=3 SV=1	26	7	230	7	34.8	0.771	0.461	0.147	0.187	0.148	0.138	0.079	0.811	0.517	0.465	0.315	0.277	0.172	0.331
A4HUG3	Glycerol-3-phosphate dehydrogenase [NAD(+)] OS=Leishmania infantum OX=5671 GN=GPD PE=3 SV=1	17	4	132	4	39.2	0.746	0.63	0.612	0.446	0.143	0.01	0.01	2.273	1.444	1.757	1.018	0.579	0.01	0.01
A0A381MCG8	40S ribosomal protein S5 OS=Leishmania infantum OX=5671 GN=LINF_110015600 PE=1 SV=1	30	5	265	5	21.3	0.75	0.391	0.212	0.06	0.025	0.011	0.016	0.971	0.51	0.348	0.169	0.07	0.038	0.021
A4HWC4	Lysine--tRNA ligase OS=Leishmania infantum OX=5671 GN=LINF_150007600 PE=3 SV=1	20	11	207	11	67.1	0.651	0.284	0.156	0.024	0.066	0.063	0.067	1.039	0.445	0.145	0.128	0.069	0.122	0.08
A4IBS4	CCT-eta OS=Leishmania infantum OX=5671 GN=LINF_350044000 PE=3 SV=1	25	13	160	13	61.6	0.975	0.35	0.294	0.244	0.183	0.321	0.293	2.306	1.758	2.026	1.187	1.477	1.346	1.419
A0A381MUI9	40S ribosomal protein S25 OS=Leishmania infantum OX=5671 GN=LINF_250018100 PE=3 SV=1	47	5	296	5	13	1.281	0.686	0.451	0.203	0.157	0.122	0.141	1.593	1.034	0.681	0.333	0.286	0.191	0.238
A4HT92	40S_ribosomal_protein_S9_-_putative OS=Leishmania infantum OX=5671 GN=LINF_070012400 PE=3 SV=1	41	8	487	8	22.1	0.75	0.403	0.249	0.081	0.051	0.017	0.01	1.619	0.986	0.79	0.274	0.183	0.081	0.042
A4HWC9	Putative ribonucleoprotein p18, mitochondrial OS=Leishmania infantum OX=5671 GN=LINF_150008100 PE=4 SV=1	44	8	425	1	21.3	0.841	0.732	0.694	0.973	0.752	0.956	1.003	1.343	1.105	1.023	0.788	0.758	1.134	1.543
A4I1L9	Pyruvate dehydrogenase E1 component subunit beta OS=Leishmania infantum OX=5671 GN=LINF_250023800 PE=4 SV=1	18	6	106	6	37.8	0.704	0.357	0.217	0.049	0.06	0.091	0.111	1.367	0.816	0.43	0.13	0.133	0.132	0.167
A4IDD1	Putative universal minicircle sequence binding protein OS=Leishmania infantum OX=5671 GN=UMSBP1 PE=4 SV=1	45	3	82	1	12.6	0.01	0.01	0.01	0.01	0.01	0.01	0.01	0.01	0.01	0.01	0.01	0.01	0.01	0.01
A4I5A2	GrpE protein homolog OS=Leishmania infantum OX=5671 GN=LINF_300012500 PE=3 SV=1	38	6	165	6	23.8	2.008	1.223	0.296	0.13	0.108	0.124	0.335	0.877	0.553	0.471	0.064	0.082	0.093	1.013
A4HRH5	Long-chain-fatty-acid-CoA_ligase_-_putative OS=Leishmania infantum OX=5671 GN=LINF_010010300 PE=4 SV=1	13	9	174	6	77.7	0.933	0.724	0.548	0.369	0.123	0.152	0.118	1.052	1.108	1.102	0.52	0.171	0.129	0.166
A4HSK5	S-methyl-5'-thioadenosine phosphorylase OS=Leishmania infantum OX=5671 GN=LINF_050013500 PE=3 SV=1	25	8	390	8	33.2	0.897	0.77	0.778	0.872	0.956	0.888	6.1	1.845	9.549	2.009	1.911	0.398	1.907	4.9
A4I6P8	H(+)-exporting diphosphatase OS=Leishmania infantum OX=5671 GN=LINF_310018700 PE=3 SV=1	13	9	179	9	83.2	4.27	3.299	3.079	2.701	3.508	2.651	2.22	3.761	2.595	2.047	1.85	1.876	1.965	1.883
A4I2Z3	Putative trypanothione synthetase OS=Leishmania infantum OX=5671 GN=TRYS PE=3 SV=1	14	9	168	9	74.2	1.272	0.469	0.046	0.01	0.079	0.06	0.11	2.591	0.617	0.326	0.124	0.01	0.112	0.01
E9AHH9	Putative ribosomal protein S20 OS=Leishmania infantum OX=5671 GN=LINF_280015700 PE=3 SV=1	38	4	212	4	13	0.587	0.174	0.082	0.038	0.028	0.02	0.015	1.513	0.946	0.352	0.093	0.059	0.08	0.049
A4HWD0	Putative ribonucleoprotein p18, mitochondrial OS=Leishmania infantum OX=5671 GN=LINF_150008200 PE=4 SV=1	44	8	412	1	21.3	0.776	0.715	0.868	0.858	0.909	1.093	1.198	1.486	1.024	1.084	0.568	0.82	1.204	1.349
A4I2T4	Arginyl-tRNA synthetase OS=Leishmania infantum OX=5671 GN=LINF_270019800 PE=3 SV=1	19	13	193	13	78.2	0.6	0.309	0.237	0.297	0.207	0.208	0.242	1.165	0.958	0.175	0.373	0.414	0.488	0.324
A4HX29	Cytochrome_c_-_putative OS=Leishmania infantum OX=5671 GN=LINF_160019000 PE=3 SV=1	52	5	337	1	12.2	1.433	1.013	0.855	0.459	0.218	0.214	0.085	1.883	1.246	0.8	0.232	0.152	0.183	0.401
A4IBB3	Kinetoplastid membrane protein-11 OS=Leishmania infantum OX=5671 GN=KMP11-1 PE=3 SV=1	61	6	820	6	11.2	0.891	0.809	0.841	0.765	0.624	0.705	0.778	1.44	1.263	1.253	1.231	1.194	1.326	1.948
A4HXK6	Putative translation initiation factor OS=Leishmania infantum OX=5671 GN=LINF_170020200 PE=4 SV=1	17	14	174	14	80.8	0.552	0.288	0.289	0.137	0.15	0.117	0.094	1.276	0.893	0.469	0.405	0.154	0.094	0.075
A4IDT2	Hypothetical_protein_-_conserved OS=Leishmania infantum OX=5671 GN=LINF_360060500 PE=4 SV=1	11	10	185	10	103.4	1.248	0.904	0.58	0.378	0.301	0.345	0.42	2.601	1.797	1.394	0.598	0.792	0.83	1.082
A4I507	Alkyldihydroxyacetonephosphate synthase OS=Leishmania infantum OX=5671 GN=ADS1 PE=4 SV=1	14	8	159	8	69.4	2.633	0.472	0.355	0.149	0.161	0.051	0.11	5.697	0.958	0.984	0.246	0.22	0.307	0.173
A4ICD8	Eukaryotic_translation_initiation_factor_3_subunit_8_-_putative OS=Leishmania infantum OX=5671 GN=LINF_360081900 PE=4 SV=1	15	9	100	9	81.8	1.03	0.533	0.414	0.321	0.285	0.318	0.236	1.779	0.806	0.633	0.29	0.302	0.326	0.251
A4HXP7	Activator_of_Hsp90_ATPase_-_N-terminal/Activator_of_Hsp90_ATPase_homolog_1-like_protein_-_putative OS=Leishmania infantum OX=5671 GN=LINF_180007100 PE=3 SV=1	20	7	164	7	38.4	0.523	0.315	0.123	0.05	0.049	0.017	0.01	1.315	0.425	0.238	0.073	0.054	0.036	0.017
A4I114	60S_ribosomal_protein_L26_-_putative OS=Leishmania infantum OX=5671 GN=LINF_240026700 PE=3 SV=1	34	5	199	5	16.2	0.288	0.202	0.113	0.031	0.033	0.026	0.032	0.208	0.141	0.085	0.047	0.029	0.01	0.01
Q9GNZ8	Proteasome subunit alpha type OS=Leishmania infantum OX=5671 GN=91E11 PE=1 SV=1	26	6	146	6	25.1	0.706	0.645	0.701	0.655	0.428	0.231	0.248	1.737	1.793	2.199	1.634	0.581	0.55	0.377
A4HRY4	Eukaryotic_initiation_factor_2a_-_putative OS=Leishmania infantum OX=5671 GN=LINF_030014900 PE=3 SV=1	30	12	107	12	46.6	0.414	0.126	0.146	0.136	0.043	0.056	0.041	0.446	0.213	0.264	0.05	0.15	0.112	0.1
A4HUS2	Seryl-tRNA synthetase OS=Leishmania infantum OX=5671 GN=LINF_110005900 PE=4 SV=1	23	11	178	11	53	0.961	0.537	0.283	0.129	0.157	0.276	0.335	1.78	0.934	0.733	0.506	0.396	0.557	0.895
A4HV12	Hypothetical_protein_-_conserved OS=Leishmania infantum OX=5671 GN=LINF_110016300 PE=4 SV=1	22	4	106	4	27.7	0.341	0.187	0.119	0.01	0.01	0.01	0.01	0.369	0.202	0.117	0.01	0.072	0.01	0.01
A4HX28	Putative cytochrome c OS=Leishmania infantum OX=5671 GN=LINJ_16_1380 PE=3 SV=2	27	5	312	1	23.6	0.01	0.01	0.01	0.01	0.01	0.01	0.01	0.01	0.01	0.01	0.01	0.01	0.01	0.01
A4ID12	Diadenosine tetraphosphate synthetase OS=Leishmania infantum OX=5671 GN=LINF_360047300 PE=3 SV=1	15	10	97	10	70.2	5.38	3.223	2.781	1.88	2.685	2.374	2.745	8.859	5.472	8.648	1.805	3.383	2.851	6.062
A4I294	Proline dehydrogenase OS=Leishmania infantum OX=5671 GN=LINF_260021100 PE=3 SV=1	26	13	230	13	63.7	0.772	0.525	0.462	0.429	0.374	0.418	0.366	1.06	0.373	0.252	0.161	0.239	0.221	0.263
A4I651	ATP_synthase_-_epsilon_chain_-_putative OS=Leishmania infantum OX=5671 GN=LINF_300041800 PE=3 SV=1	27	4	133	4	20.1	0.441	0.46	0.478	0.548	0.471	0.579	0.491	0.609	0.618	0.763	0.52	0.552	0.524	0.722
A4I4W5	ATP-dependent 6-phosphofructokinase OS=Leishmania infantum OX=5671 GN=pfk PE=3 SV=1	22	11	144	11	54	0.469	0.391	0.298	0.333	0.232	0.222	0.201	0.719	0.671	0.564	0.538	0.656	0.669	0.664
A0A381MG06	Histone H2B OS=Leishmania infantum OX=5671 GN=LINF_190005200 PE=3 SV=1	46	5	587	3	11.9	0.641	0.471	0.329	0.12	0.084	0.056	0.069	0.908	0.773	0.674	0.239	0.181	0.113	0.158
A4I3X3	Dihydrolipoamide acetyltransferase component of pyruvate dehydrogenase complex OS=Leishmania infantum OX=5671 GN=LINF_280031300 PE=3 SV=1	14	6	241	6	41.8	0.983	0.812	0.246	0.029	0.023	0.033	0.061	1.504	1.246	1.024	0.278	0.075	0.152	0.04
A4I5V1	Small glutamine-rich tetratricopeptide repeat protein OS=Leishmania infantum OX=5671 GN=SGT PE=4 SV=1	20	6	136	6	45.8	1.065	0.701	0.608	0.573	0.612	0.632	0.88	1.865	0.946	0.686	0.515	0.639	0.662	1.756
A0A6L0WJR8	Leishmanolysin OS=Leishmania infantum OX=5671 GN=LINF_100010500 PE=3 SV=1	31	4	186	1	15.4		100	100	100	100			100	100	100	100	100
A4HSQ3	Peptidyl-prolyl cis-trans isomerase OS=Leishmania infantum OX=5671 GN=CYP2 PE=3 SV=1	40	7	201	7	20.4	1.488	1.394	0.496	0.204	0.175	0.295	0.179	3.33	2.426	1.398	0.538	0.734	0.548	0.821
A4HX92	Cystathionine beta-synthase OS=Leishmania infantum OX=5671 GN=CYSB PE=4 SV=1	17	4	71	4	39.1	2.222	1.627	1.059	0.107	0.078	0.01	0.083	7.529	5.416	4.226	0.563	0.217	0.01	0.01
A4I890	60S ribosomal protein L27 OS=Leishmania infantum OX=5671 GN=LINF_320033900 PE=3 SV=1	32	5	378	5	15.4	0.654	0.407	0.24	0.189	0.186	0.169	0.219	0.745	0.535	0.396	0.256	0.182	0.18	0.359
A4HZF7	Hypothetical_protein_-_conserved OS=Leishmania infantum OX=5671 GN=LINF_210024400 PE=4 SV=1	19	8	161	8	46.6	0.422	0.222	0.05	0.029	0.03	0.023	0.019	0.579	0.261	0.114	0.049	0.033	0.033	0.03
A4I8S7	Paraflagellar_rod_component_-_putative OS=Leishmania infantum OX=5671 GN=LINF_330013000 PE=4 SV=1	50	4	106	4	14.3	0.308	0.153	0.063	0.04	0.01	0.01	0.01	1.831	0.447	0.264	0.088	0.01	0.01	0.01
A4HTK4	Eukaryotic_translation_initiation_factor_2_beta_subunit_-_putative OS=Leishmania infantum OX=5671 GN=LINF_080010700 PE=3 SV=1	26	10	166	10	37.9	3.795	3.364	2.189	1.721	1.419	1.887	1.99	5.533	3.53	3.237	1.61	2.141	2.684	3.537
A4HZS1	40S_ribosomal_protein_S15_-_putative OS=Leishmania infantum OX=5671 GN=LINF_220009800 PE=3 SV=1	11	1	139	1	17.5	0.01	0.01	0.01	0.01	0.01	0.01	0.01	0.01	0.01	0.01	0.01	0.01	0.01	0.01
A4IDD2	Universal minicircle sequence binding protein OS=Leishmania infantum OX=5671 GN=UMSBP2 PE=4 SV=1	45	3	72	1	12.6	100	100	100					100	100	100
A0A6L0XG31	60S_ribosomal_protein_L7_-_putative OS=Leishmania infantum OX=5671 GN=LINF_260006600 PE=3 SV=1	21	6	277	6	28.9	4.728	2.759	1.562	0.351	0.253	0.102	0.169	4.165	3.097	1.882	0.698	0.237	0.124	0.06
A4I3W2	Eukaryotic translation initiation factor 3 subunit E OS=Leishmania infantum OX=5671 GN=LINF_280029900 PE=3 SV=1	18	7	121	7	46.4	0.389	0.296	0.131	0.06	0.157	0.334	0.254	0.401	0.231	0.143	0.105	0.159	0.091	0.054
A4HW98	Histone H4 OS=Leishmania infantum OX=5671 GN=LINF_020005100 PE=3 SV=1	40	4	153	2	11.4	0.01	0.01	0.01	0.01	0.01	0.015	0.01	0.01	0.01	0.01	0.01	0.01	0.01	0.027
A4HSP4	Histone H4 OS=Leishmania infantum OX=5671 GN=LINF_060005000 PE=3 SV=1	40	4	232	2	11.4	3.324	2.609	1.787	0.646	0.391	0.206	0.185	8.537	6.93	8.852	1.87	1.089	0.61	0.421
A4IAD4	H(+)-transporting two-sector ATPase OS=Leishmania infantum OX=5671 GN=LINF_340044200 PE=3 SV=1	17	8	68	8	67.7	0.728	0.496	0.229	0.069	0.048	0.035	0.058	1.348	1.006	0.704	0.279	0.238	0.273	0.235
A4HVI5	60S_ribosomal_protein_L18_-_putative OS=Leishmania infantum OX=5671 GN=RPL18 PE=3 SV=1	11	2	207	2	22	0.312	0.204	0.115	0.04	0.023	0.01	0.01	0.563	0.44	0.277	0.101	0.057	0.013	0.01
A4I1P9	2_-4-dihydroxyhept-2-ene-1_-7 -dioic_acid_aldolase_-_putative OS=Leishmania infantum OX=5671 GN=LINF_250027000 PE=4 SV=1	14	4	179	4	30.4	3.127	3.194	2.734	2.59	0.877	0.097	0.01	5.909	5.211	3.499	4.153	0.77	0.18	0.137
A4HXD8	Acyl_CoA_binding_protein_-_putative OS=Leishmania infantum OX=5671 GN=LINF_170012700 PE=4 SV=1	54	4	93	4	10.6	0.55	0.314	0.089	0.01	0.01	0.025	0.054	1.133	0.522	0.259	0.01	0.01	0.264	0.251
A4IAS5	60S ribosomal protein L30 OS=Leishmania infantum OX=5671 GN=LINF_350007500 PE=3 SV=1	64	5	246	5	11.4	0.788	0.486	0.322	0.212	0.205	0.175	0.182	1.025	0.679	0.479	0.265	0.278	0.247	0.294
A4HY08	Putative pyruvate dehydrogenase E1 component alpha subunit OS=Leishmania infantum OX=5671 GN=LINF_180019200 PE=4 SV=1	16	6	129	6	42.7	67.247	71.167	65.641	74.881	69.174	69.2	80.251	37.069	40.539	39.912	43.395	37.355	46.487	36.512
A4IBQ9	Gim5A_protein_-_putative OS=Leishmania infantum OX=5671 GN=LINF_350042400 PE=4 SV=1	36	6	85	6	24.8	0.634	0.08	0.01	0.066	0.01	0.065	0.059	0.725	0.12	0.197	0.112	0.01	0.01	0.103
A4I9I5	Malate dehydrogenase OS=Leishmania infantum OX=5671 GN=mMDH PE=3 SV=1	20	5	119	1	34.1		0.01							0.01	0.01	0.01		0.01	0.01
Q2PDB9	Inosine-uridine preferring nucleoside hydrolase OS=Leishmania infantum OX=5671 GN=iunh PE=3 SV=1	20	3	90	3	34.2	0.24	0.486	0.334	0.266	0.184	0.1	0.01	4.365	2.784	3.408	1.579	1.636	0.761	0.01
A2CIN2	Fumarate hydratase OS=Leishmania infantum OX=5671 GN=fh PE=3 SV=1	20	9	78	9	62.6	0.705	0.388	0.117	0.042	0.01	0.01	0.01	0.997	0.448	0.15	0.035	0.022	0.032	0.03
A4IE04	Haloacid_dehalogenase-like_hydrolase_-_putative OS=Leishmania infantum OX=5671 GN=LINF_360069000 PE=4 SV=1	22	7	132	7	41	2.341	1.488	1.893	1.069	1.222	1.107	1.162	4.624	2.693	2.102	0.762	0.473	0.383	0.317
A4I357	Proteasome_alpha_7_subunit_-_putative OS=Leishmania infantum OX=5671 GN=LINF_270006800 PE=1 SV=1	24	5	100	5	25.6	0.979	0.821	0.878	0.918	0.357	0.044	0.046	2.184	2.101	2.737	1.884	0.01	0.01	0.01
A4I3V7	Glycosomal_membrane_protein_-_putative OS=Leishmania infantum OX=5671 GN=LINF_280029400 PE=4 SV=1	36	9	210	9	23.8	0.72	0.394	0.193	0.106	0.125	0.099	0.125	1.205	0.766	0.606	0.25	0.217	0.127	0.239
A4HVN8	Leucyl-tRNA synthetase OS=Leishmania infantum OX=5671 GN=LINF_130016000 PE=3 SV=1	9	10	99	10	122.1	0.966	0.464	0.341	0.048	0.053	0.02	0.01	2.156	0.686	0.284	0.109	1.039	0.07	0.079
A4HVL5	Mitochondrial_processing_peptidase_alpha_subunit_-_putative OS=Leishmania infantum OX=5671 GN=LINF_130013600 PE=4 SV=1	23	10	116	10	57.8	1.05	0.25	0.171	0.142	0.149	0.073	0.103	1.373	0.787	0.343	0.14	0.147	0.113	0.085
Q06383	60S acidic ribosomal protein P2-1 OS=Leishmania infantum OX=5671 GN=LIP PE=2 SV=1	29	3	312	1	10.6	100	100	2.692	2.355	100	100	3.109	5.696	5.75	7.955	100	100	100	7.221
E9AH20	Nucleoside_2-deoxyribosyltransferase_-_putative OS=Leishmania infantum OX=5671 GN=LINF_230026500 PE=4 SV=1	21	2	168	2	16.8	0.514	0.186	0.1	0.082	0.085	0.094	0.077	1.049	0.32	0.233	0.01	0.01	0.01	0.01
A4HY61	40S_ribosomal_protein_S13_-_putative OS=Leishmania infantum OX=5671 GN=LINF_190008800 PE=3 SV=1	28	5	328	5	17.4	0.669	0.426	0.257	0.089	0.061	0.018	0.023	1.149	0.813	0.631	0.294	0.207	0.104	0.08
Q9N9V2	Nascent polypeptide associated complex homologue, alpha chain OS=Leishmania infantum OX=5671 GN=NAC PE=2 SV=1	48	5	97	5	18.1	1.222	0.893	0.745	0.612	0.397	0.545	0.607	5.218	5.378	4.962	5.493	4.718	3.834	8.152
A4I289	Trifunctional enzyme alpha subunit, mitochondrial-like protein OS=Leishmania infantum OX=5671 GN=LINF_260020500 PE=4 SV=1	10	8	96	8	79.2	0.125	0.086	0.063	0.042	0.046	0.041	0.04	0.494	0.184	0.111	0.057	0.048	0.039	0.01
A4HWB9	60S_ribosomal_protein_L13a_-_putative OS=Leishmania infantum OX=5671 GN=LINF_150007100 PE=3 SV=1	21	4	144	4	25.4	0.245	0.134	0.061	0.022	0.016	0.014	0.01	0.377	0.259	0.112	0.065	0.035	0.02	0.018
A4ICW2	Eukaryotic translation initiation factor 3 subunit L OS=Leishmania infantum OX=5671 GN=LINF_360007700 PE=3 SV=1	16	7	146	7	62.7	0.922	0.626	0.364	0.186	0.149	0.096	0.129	1.366	0.729	0.417	0.125	0.055	0.01	0.016
A4HXM8	Diphosphomevalonate decarboxylase OS=Leishmania infantum OX=5671 GN=LINF_180005200 PE=3 SV=1	22	8	82	8	42.4	1.011	0.336	0.158	0.129	0.032	0.023	0.018	2.511	0.431	0.069	0.025	0.027	0.01	0.01
A4HU29	Putative eukaryotic translation initiation factor 2 subunit OS=Leishmania infantum OX=5671 GN=LINF_090018100 PE=4 SV=1	29	10	191	10	52.6	1.158	0.563	0.389	0.349	0.379	0.412	0.405	1.119	0.811	0.603	0.328	0.432	0.317	0.431
Q9N9V5	40S_ribosomal_protein_S33_-_putative OS=Leishmania infantum OX=5671 GN=s33 PE=2 SV=1	36	3	198	3	9.7	0.684	0.354	0.291	0.243	0.249	0.306	0.274	1.961	1.117	1.227	0.564	0.914	1.072	1.526
A4IAT7	ATP-dependent RNA helicase eIF4A OS=Leishmania infantum OX=5671 GN=LINF_350008800 PE=3 SV=1	23	8	101	8	46.4	0.186	0.171	0.11	0.016	0.039	0.028	0.072	0.321	0.22	0.061	0.092	0.136	0.087	0.114
A4I267	Prefoldin subunit 3 OS=Leishmania infantum OX=5671 GN=LINF_260018800 PE=3 SV=1	31	7	124	7	22.2	1.339	1.341	0.78	0.422	0.423	0.523	0.403	1.932	1.991	1.32	0.655	0.764	0.955	1.166
A4HUJ7	Nuclear_transport_factor_2_-_putative OS=Leishmania infantum OX=5671 GN=LINF_100015200 PE=4 SV=1	33	3	144	3	13.9	1.074	0.927	0.546	0.284	0.232	0.131	0.072	2.097	1.705	1.334	0.45	0.295	0.142	0.133
A4I421	Malate dehydrogenase OS=Leishmania infantum OX=5671 GN=cMDH PE=3 SV=1	16	5	62	5	34.1	1.212	1.25	0.725	0.619	0.838	0.675	0.555	2.977	2.797	1.654	0.759	0.727	0.704	0.73
A4ID39	Cysteine synthase OS=Leishmania infantum OX=5671 GN=LINF_360044500 PE=4 SV=2	23	6	116	6	35.3	1.734	1.559	1.66	2.075	1.887	1.967	1.716	100	100	100	89.712	95.597	60.168	100
A4HZ33	Mitochondrial_processing_peptidase_alpha_subunit_-_putative OS=Leishmania infantum OX=5671 GN=LINF_210008800 PE=4 SV=1	23	7	101	7	51.3	2.62	1.038	0.421	0.139	0.137	0.083	0.115	2.388	3.863	1.478	0.193	0.251	0.295	0.351
A4HRQ0	Hypothetical_protein_-_conserved OS=Leishmania infantum OX=5671 GN=LINF_020010800 PE=4 SV=1	29	4	87	4	17.6	0.634	0.451	0.226	0.18	0.161	0.175	0.183	1.98	1.137	0.336	0.134	0.208	0.262	0.01
A4I484	TPR_repeat/Tetratricopeptide_repeat_-_putative OS=Leishmania infantum OX=5671 GN=LINF_290008200 PE=4 SV=1	18	6	126	6	36.9	1.7	0.884	0.748	0.624	0.657	0.816	0.857	5.18	1.777	2.051	0.933	1.285	1.36	2.162
A4HZI9	Proteasome subunit alpha type OS=Leishmania infantum OX=5671 GN=LINF_210028100 PE=1 SV=1	21	4	120	4	26.8	0.724	0.66	0.565	0.412	0.236	0.155	0.077	1.163	1.243	1.324	1.02	0.166	0.127	0.193
A4HSS8	Putative glutamine synthetase OS=Leishmania infantum OX=5671 GN=LINJ_06_0370 PE=3 SV=1	19	6	67	6	54.6	1.112	0.963	0.195	0.248	0.194	0.333	0.133	2.02	1.395	0.254	0.051	0.052	0.165	0.069
A4HV19	60S_ribosomal_protein_L28_-_putative OS=Leishmania infantum OX=5671 GN=LINF_110017300 PE=3 SV=1	31	4	227	4	16.4	5.188	2.683	1.548	0.712	0.484	0.496	0.743	2.469	1.566	1.494	0.422	0.37	0.255	0.302
A4I2Y0	Putative RNA-binding protein OS=Leishmania infantum OX=5671 GN=LINF_270028100 PE=4 SV=1	16	6	88	6	49.7	0.041	0.038	0.052	0.053	0.036	0.042	0.01	0.035	0.026	0.03	0.034	0.049	0.026	0.033
A4ICN5	40S_ribosomal_protein_S10_-_putative OS=Leishmania infantum OX=5671 GN=LINF_360015600 PE=4 SV=1	20	3	114	3	18.6	0.849	0.539	0.277	0.111	0.029	0.01	0.01	0.877	0.587	0.398	0.16	0.098	0.024	0.01
A4I841	SAC3/GANP/Nin1/mts3/eIF-3_p25_family /COP9_signalosome_-_subunit_CSN8_-_putative OS=Leishmania infantum OX=5671 GN=LINF_320028100 PE=4 SV=1	20	4	109	4	26.3	0.873	0.377	0.241	0.223	0.298	0.44	0.536	1.375	0.54	0.417	0.122	0.305	0.408	0.77
A4HWN5	Ribonucloprotein OS=Leishmania infantum OX=5671 GN=LINF_150022800 PE=3 SV=1	33	3	74	3	13.5	1.806	0.912	0.547	0.332	0.124	0.215	0.307	4.064	1.232	0.597	0.241	0.167	0.232	0.538
A4IDX6	Isoleucyl-tRNA synthetase OS=Leishmania infantum OX=5671 GN=ILERS PE=3 SV=1	7	9	120	9	125.9	3.188	1.824	1.135	0.691	0.756	0.824	0.762	2.629	2.144	0.856	0.463	0.451	0.856	1.04
A4I8I5	3-hydroxyisobutyryl-coenzyme a hydrolase-like protein OS=Leishmania infantum OX=5671 GN=LINF_320043900 PE=4 SV=1	11	3	110	3	39.6	1.195	0.304	0.169	0.076	0.085	0.1	0.064	2.407	0.504	0.574	0.068	0.062	0.01	0.01
A4I212	Glutathione peroxidase OS=Leishmania infantum OX=5671 GN=LINF_260013100 PE=3 SV=1	22	4	140	4	19.4	1.866	0.848	0.271	0.021	0.012	0.01	0.057	1.848	0.546	0.193	0.072	0.01	0.01	0.011
A4I602	3-hydroxy-3-methylglutaryl coenzyme A reductase OS=Leishmania infantum OX=5671 GN=HMGR PE=3 SV=1	19	7	87	7	45.8	0.623	0.184	0.12	0.09	0.143	0.102	0.143	0.987	0.523	0.327	0.164	0.108	0.111	0.167
A4HVS0	Ubiquitin-conjugating enzyme-like protein OS=Leishmania infantum OX=5671 GN=LINF_130021300 PE=4 SV=1	41	5	114	5	16	0.208	0.073	0.04	0.029	0.028	0.026	0.025	0.487	0.243	0.152	0.086	0.088	0.077	0.073
A4ID74	40S ribosomal protein S24 OS=Leishmania infantum OX=5671 GN=S24E-1 PE=3 SV=1	16	3	124	3	15.8	2.917	1.762	1.027	0.362	0.199	0.066	0.106	5.071	3.265	2.353	0.796	0.539	0.254	0.107
A0A6L0X797	Prolyl-tRNA synthetase OS=Leishmania infantum OX=5671 GN=LINF_180017600 PE=3 SV=1	14	7	91	7	80.8	0.539	0.191	0.01	0.01	0.01	0.01	0.01	0.935	0.477	0.278	0.01	0.112	0.01	0.01
A4IBR5	60S_ribosomal_protein_L27A/L29_-_putative OS=Leishmania infantum OX=5671 GN=LINF_350043000 PE=3 SV=1	49	6	187	6	16.1	2.261	1.073	0.495	0.198	0.151	0.122	0.174	2.702	1.765	1.013	0.405	0.274	0.227	0.32
A4I608	Glutamyl-tRNA synthetase OS=Leishmania infantum OX=5671 GN=LINF_300038100 PE=3 SV=1	12	9	115	9	67.9	2.637	0.724	0.405	0.26	0.182	0.277	0.107	5.012	1.567	1.544	0.346	0.21	0.483	0.521
A4HS42	60S ribosomal protein L11 (L5, L16) OS=Leishmania infantum OX=5671 GN=RPL11 PE=3 SV=1	11	2	111	2	21.6	0.734	0.405	0.31	0.215	0.161	0.131	0.162	1.004	0.746	0.803	0.355	0.275	0.232	0.251
A0A6L0XPE1	Flagellar_attachment_zone_protein_-_putative OS=Leishmania infantum OX=5671 GN=LINF_340031200 PE=4 SV=1	26	3	38	3	418.6	1.392	0.599	1.013	0.961	0.825	1.134	0.801	4.001	2.026	2.342	1.872	3.913	5.702	3.146
A4I4Y2	40S ribosomal protein S19-like protein OS=Leishmania infantum OX=5671 GN=LINF_290036400 PE=3 SV=1	24	3	118	1	18.1	0.571	0.235	0.17	0.072	0.052	0.036	0.026	0.776	0.478	0.485	0.233	0.127	0.088	0.051
A4I013	Alanine--tRNA ligase OS=Leishmania infantum OX=5671 GN=LINF_220021600 PE=3 SV=1	10	10	115	10	105.9	0.439	0.172	0.062	0.01	0.01	0.01	0.01	0.772	0.263	0.097	0.022	0.01	0.045	0.044
A4HZP6	Hypothetical_protein_-_conserved OS=Leishmania infantum OX=5671 GN=LINF_220006800 PE=4 SV=1	12	3	94	3	28.3	0.796	0.629	0.71	0.66	0.508	0.747	0.583	0.731	0.878	1.373	0.902	1.356	1.519	2.721
A4HYI5	Inosine-5'-monophosphate dehydrogenase OS=Leishmania infantum OX=5671 GN=LINF_190022000 PE=3 SV=1	17	8	87	8	55.5	1.325	1.226	1.243	0.968	0.976	0.965	0.922	1.403	1.159	1.009	0.81	0.777	0.917	0.809
A4I650	40S ribosomal protein S14 OS=Leishmania infantum OX=5671 GN=LINF_300041700 PE=3 SV=1	33	5	206	1	15.6	100	100	100	100	100	100	100	100	100	100	100	100	100	100
A4I3H3	40S ribosomal protein S14 OS=Leishmania infantum OX=5671 GN=LINF_280015200 PE=3 SV=1	33	5	165	1	15.6	8.117	3.604	1.835	1.248	0.01	0.01	0.01	6.339	3.163	1.779	1.061	0.566	0.894	0.717
A4HYZ5	40S_ribosomal_protein_S11_-_putative OS=Leishmania infantum OX=5671 GN=LINF_200021000 PE=3 SV=1	33	4	134	4	16.3	0.668	0.356	0.169	0.08	0.143	0.244	0.228	0.696	0.395	0.213	0.138	0.068	0.047	0.01
A4IAZ4	Aldose_1-epimerase_-_putative OS=Leishmania infantum OX=5671 GN=LINF_350014400 PE=4 SV=1	11	3	62	3	41.5	1.734	0.01	0.01	0.01	0.01	0.01	0.01	5.515	2.093	0.616	0.01	0.01	0.01	0.01
A4IAY7	Hypothetical_protein_-_conserved OS=Leishmania infantum OX=5671 GN=LINF_350013700 PE=4 SV=1	25	6	99	6	28	0.332	0.226	0.24	0.393	0.406	0.425	0.339	0.66	0.755	1.153	0.802	0.718	0.648	0.694
Q9N9V8	Ribosomal protein L15 OS=Leishmania infantum OX=5671 GN=rpl15 PE=2 SV=1	30	7	129	7	24.4	1.068	0.523	0.191	0.087	0.069	0.03	0.035	0.772	0.502	0.26	0.076	0.073	0.023	0.024
Q7JMX2	Proteasome subunit alpha type OS=Leishmania infantum OX=5671 GN=LINF_350054100 PE=1 SV=1	16	3	64	3	27.2	1.039	1.017	1.472	1.292	0.379	0.221	0.164	1.697	2.867	4.738	2.995	0.197	0.226	0.179
A4HYI1	Peptidylprolyl isomerase OS=Leishmania infantum OX=5671 GN=LINF_190021700 PE=4 SV=1	20	9	78	9	47.8	0.519	0.365	0.273	0.174	0.198	0.141	0.164	0.463	0.355	0.229	0.109	0.141	0.136	0.073
A4I3F8	Putative RNA binding protein rbp16 OS=Leishmania infantum OX=5671 GN=LINF_280013700 PE=4 SV=1	22	3	155	3	15.2	1.226	0.698	0.775	0.376	0.387	0.466	0.997	1.436	0.875	0.748	0.54	0.645	0.936	1.692
E9AGK2	Chaperonin_TCP20_-_putative OS=Leishmania infantum OX=5671 GN=LINF_130022100 PE=3 SV=1	19	9	110	9	58.8	0.487	0.287	0.208	0.147	0.318	0.112	0.268	0.684	0.429	0.221	0.27	0.117	0.362	0.323
E9AHW0	60S_ribosomal_protein_L12_-_putative OS=Leishmania infantum OX=5671 GN=LINF_350027100 PE=3 SV=1	34	4	103	4	17.5	0.334	0.26	0.01	0.01	0.01	0.01	0.132	0.384	0.341	0.165	0.117	0.01	0.01	0.01
E9AGK4	Pyrroline-5-carboxylate reductase OS=Leishmania infantum OX=5671 GN=P5CR PE=3 SV=1	17	4	62	4	28.7	0.958	0.981	0.521	0.01	0.01	0.01	0.01	2.704	2.558	0.948	0.01	0.01	0.01	0.01
A4I1K7	Hypothetical_protein_-_conserved OS=Leishmania infantum OX=5671 GN=LINF_250022600 PE=4 SV=1	22	6	62	6	36.6	0.606	0.308	0.104	0.083	0.148	0.197	0.151	0.67	0.299	0.189	0.098	0.01	0.138	0.104
A0A6L0XQN2	40S_ribosomal_protein_S19_protein_-_putative OS=Leishmania infantum OX=5671 GN=LINF_340033900 PE=3 SV=1	24	3	78	1	17.9	2.745	1.369	0.894	1.032	0.444	0.225	0.28	1.278	1.499	1.791	1.214	0.696	0.178	0.153
A4IBY3	Mitochondrial_phosphate_transporter_-_putative OS=Leishmania infantum OX=5671 GN=LINF_350050100 PE=3 SV=1	21	7	127	7	34.6	1.414	0.866	0.381	0.929	1.001	0.2	0.729	100	3.49	1.92	100	0.457	0.826	0.791
A4I116	40S ribosomal protein S8 OS=Leishmania infantum OX=5671 GN=LINF_240026900 PE=3 SV=1	20	3	65	3	24.9	0.646	0.429	0.22	0.01	0.01	0.01	0.01	0.942	0.764	0.61	0.01	0.01	0.01	0.01
A4HV50	Putative MAR1 ribonuclease OS=Leishmania infantum OX=5671 GN=LINF_120005600 PE=3 SV=2	19	4	162	4	21.6	0.76	0.722	0.61	0.727	0.686	0.698	0.545	1.071	1.117	1.13	1.28	1.099	1.238	1.638
A4HVW6	Scavenger_mRNA_decapping_enzyme_C-term_binding /HIT_domain_containing_protein_-_putative OS=Leishmania infantum OX=5671 GN=LINF_140007400 PE=4 SV=1	32	5	97	5	15.3	4.249	3.506	2.233	0.644	0.923	1.018	1.069	10.209	5.792	4.424	1.676	1.674	1.379	2.131
E9AGR8	Metallo-peptidase_-_Clan_MG_-_Family_M24 OS=Leishmania infantum OX=5671 GN=LINF_190006400 PE=3 SV=1	16	7	64	7	42.5	0.505	0.292	0.089	0.047	0.036	0.033	0.033	0.556	0.561	0.196	0.162	0.121	0.116	0.113
A4IA37	RuvB-like helicase OS=Leishmania infantum OX=5671 GN=LINF_340032100 PE=3 SV=1	10	5	72	5	53.5	1.635	0.666	0.453	0.326	0.397	0.315	0.521	1.204	0.488	0.131	0.295	0.208	0.257	0.304
A4HUC9	Nucleolar_protein_56_-_putative OS=Leishmania infantum OX=5671 GN=LINF_100007300 PE=3 SV=1	15	6	33	6	52.6	0.512	0.223	0.127	0.114	0.01	0.085	0.075	1.109	0.599	0.457	0.091	0.1	0.081	0.01
A4HV26	40S_ribosomal_protein_S15A_-_putative OS=Leishmania infantum OX=5671 GN=LINF_110017900 PE=3 SV=1	40	5	181	5	14.7	0.803	0.379	0.176	0.045	0.021	0.04	0.01	0.799	0.388	0.249	0.114	0.059	0.033	0.021
A4HTI0	Superoxide dismutase OS=Leishmania infantum OX=5671 GN=FESODA PE=3 SV=1	18	4	119	4	26.2	0.783	0.868	0.849	0.694	0.47	0.081	0.078	1.794	1.814	2.656	1.994	1.242	0.228	0.01
A0A6L0WKL6	Histone_H3_-_putative OS=Leishmania infantum OX=5671 GN=LINF_100016800 PE=3 SV=1	15	2	164	1	14.6	0.591	0.416	0.247	0.063	0.037	0.01	0.01	1.436	1.047	0.95	0.195	0.097	0.01	0.01
A4HWV9	Core_histone_H2A/H2B/H3/H4/Histone-like_transcription_factor_(CBF/NF-Y)_and_archaeal_histone_-_putative OS=Leishmania infantum OX=5671 GN=LINF_160010900 PE=3 SV=1	15	2	130	1	14.6	0.542	0.382	0.263	0.063	0.024	0.01	0.01	1.205	0.896	0.811	0.185	0.107	0.061	0.033
A4I000	Centrin-4_-_putative OS=Leishmania infantum OX=5671 GN=LINF_220020200 PE=4 SV=1	24	4	157	4	16.5	0.846	1.07	0.974	0.976	0.962	0.988	1.033	2.039	2.028	2.053	1.87	1.91	1.964	2.835
A4HZ82	Methionine--tRNA ligase OS=Leishmania infantum OX=5671 GN=LINF_210013900 PE=3 SV=1	10	6	46	6	84.1	0.931	0.329	0.307	0.126	0.135	0.132	0.113	1.544	0.736	0.447	0.216	0.171	0.216	0.183
A4HRR9	Dipeptylcarboxypeptidase OS=Leishmania infantum OX=5671 GN=DCP PE=3 SV=2	11	6	75	6	76.5	0.953	0.476	0.262	0.125	0.058	0.01	0.086	1.767	0.873	0.373	0.071	0.097	0.104	0.01
A4I048	GDP-mannose pyrophosphorylase OS=Leishmania infantum OX=5671 GN=GDPMP PE=4 SV=1	17	6	33	6	41.8	0.639	0.365	0.105	0.01	0.01	0.01	0.107	0.765	0.564	0.129	0.01	0.01	0.01	0.106
A4HTS8	Calmodulin-like_protein_containing_EF_hand_domain OS=Leishmania infantum OX=5671 GN=LINF_090006100 PE=4 SV=1	8	5	65	5	65.6	0.741	0.751	0.855	0.818	0.672	0.74	0.833	2.138	2.339	2.059	1.235	1.369	1.573	1.902
A4I4E4	ADP-ribosylation_factor-like_protein_3A_-_putative OS=Leishmania infantum OX=5671 GN=LINF_290014400 PE=3 SV=1	39	6	89	6	20.2	0.392	0.188	0.038	0.01	0.01	0.042	0.01	0.42	0.218	0.063	0.01	0.01	0.01	0.01
A4I562	Kinesin-like protein OS=Leishmania infantum OX=5671 GN=LINF_300008500 PE=3 SV=1	10	6	64	6	67.9	0.152	0.231	0.168	0.081	0.01	0.088	0.088	0.416	0.257	0.149	0.143	0.181	0.326	0.01
A4HSC6	Putative ras-like small GTPases OS=Leishmania infantum OX=5671 GN=LINF_050005200 PE=3 SV=1	28	5	63	5	21.7	0.123	0.11	0.047	0.031	0.037	0.016	0.036	0.499	0.09	0.081	0.02	0.017	0.01	0.017
A4I7L9	AMMECR1_-_putative OS=Leishmania infantum OX=5671 GN=LINF_320011600 PE=4 SV=1	30	4	53	4	20.8	0.494	0.207	0.01	0.01	0.01	0.01	0.01	0.472	0.131	0.111	0.01	0.01	0.01	0.01
A4HV47	Proteasome subunit beta OS=Leishmania infantum OX=5671 GN=LINF_120005200 PE=1 SV=2	11	3	49	3	30.3	0.353	0.306	0.411	0.337	0.225	0.027	0.035	0.64	0.866	1.834	1.666	0.01	0.01	0.01
Q94593	Leishmanolysin OS=Leishmania infantum OX=5671 GN=gp63 PE=3 SV=1	6	3	122	1	65.9	100	1.875	1.817	100	100			3.155	100	1.92	100	100		100
E9AGW1	Histone H2A OS=Leishmania infantum OX=5671 GN=LINF_210016900 PE=3 SV=1	18	2	180	2	13.9	0.487	0.364	0.176	0.016	0.01	0.01	0.01	0.499	0.325	0.123	0.044	0.028	0.019	0.015
A4IDL3	Methyltransferase OS=Leishmania infantum OX=5671 GN=LINF_360031300 PE=3 SV=1	18	4	34	4	39.9	1.04	0.74	0.095	0.01	0.01	0.01	0.01	1.601	1.126	0.01	0.01	0.01	0.01	0.01
A4I8F1	Glucosamine-6-phosphate isomerase OS=Leishmania infantum OX=5671 GN=LINF_320040100 PE=3 SV=1	10	3	111	3	31.4	2.469	1.972	2.013	1.875	1.049	0.01	0.01	4.496	11.522	6.32	5.37	3.579	0.455	0.611
A4I9N9	Uncharacterized protein (Fragment) OS=Leishmania infantum OX=5671 GN=LINJ_34_0710 PE=4 SV=2	36	6	417	6	144.4	0.895	0.774	0.798	0.955	0.841	0.817	0.792	0.784	0.855	0.801	1.228	1.064	1.124	1.517
A4HY10	60S_ribosomal_protein_L34_-_putative OS=Leishmania infantum OX=5671 GN=LINF_180019400 PE=3 SV=1	12	2	160	2	19.2	0.695	0.448	0.3	0.125	0.088	0.047	0.033	1.181	0.905	0.765	0.282	0.187	0.085	0.058
A4HSD9	Serine/threonine-protein phosphatase OS=Leishmania infantum OX=5671 GN=LINF_050005900 PE=3 SV=1	11	7	131	7	71.8	0.86	0.579	0.312	0.27	0.32	0.269	0.274	2.14	1.84	1.564	1.123	1.218	1.318	1.395
A4HTJ5	Putative small ubiquitin protein OS=Leishmania infantum OX=5671 GN=LINF_080009800 PE=4 SV=1	47	4	43	4	12.7	0.107	0.063	0.086	0.088	0.01	0.036	0.01	0.251	0.197	0.102	0.171	0.01	0.069	0.01
A4HS64	Putative ubiquitin-conjugating enzyme e2 OS=Leishmania infantum OX=5671 GN=LINF_040011900 PE=3 SV=1	30	4	68	4	17	1.346	0.246	0.133	0.01	0.01	0.227	0.01	1.809	0.566	0.393	0.01	0.881	1.017	1.305
A4I2G1	60S_ribosomal_protein_L35_-_putative OS=Leishmania infantum OX=5671 GN=LINF_260028800 PE=3 SV=1	26	4	172	4	15.2	0.383	0.247	0.136	0.057	0.048	0.033	0.044	0.663	0.423	0.278	0.145	0.086	0.064	0.089
A4HUT6	Proteasome subunit alpha type OS=Leishmania infantum OX=5671 GN=LINF_110007300 PE=1 SV=1	14	4	69	4	27.8	1.015	1.16	1.044	1.136	0.553	0.331	0.286	1.747	2.157	1.998	1.682	0.317	0.221	0.188
A4I6V2	Nucleosome assembly protein-like protein OS=Leishmania infantum OX=5671 GN=LINF_310024900 PE=3 SV=1	11	5	69	5	44.8	0.92	0.523	0.326	0.28	0.217	0.28	0.33	1.422	0.899	0.821	0.502	0.643	0.857	0.878
E9AH70	Succinate dehydrogenase [ubiquinone] flavoprotein subunit, mitochondrial OS=Leishmania infantum OX=5671 GN=LINF_240021800 PE=3 SV=1	13	5	52	5	66.7	0.37	0.117	0.01	0.01	0.01	0.01	0.01	1.444	0.436	0.332	0.01	0.01	0.01	0.01
A4I4D9	High_mobility_group_protein_homolog_tdp-1_-_putative OS=Leishmania infantum OX=5671 GN=LINF_290013700 PE=4 SV=1	19	5	56	5	34	1.422	1.196	0.396	0.251	0.308	0.234	0.252	7.815	4.938	1.019	1.264	0.707	0.611	1.693
Q8WT30	Cysteine proteinase OS=Leishmania infantum OX=5671 GN=cpc PE=3 SV=1	11	3	128	3	37	1.019	0.729	0.67	0.552	0.501	0.344	0.063	1.926	1.332	0.909	1.257	0.93	0.919	0.352
A4I7R1	Staphylococcal_nuclease_homologue /Tudor_domain_containing_protein_-_putative OS=Leishmania infantum OX=5671 GN=LINF_320015100 PE=4 SV=1	8	7	34	7	102.1	1.175	0.794	1.201	0.924	0.572	0.322	0.29	2.361	2.37	5.201	2.637	0.643	0.434	0.107
A4HTE9	Hypothetical_protein_-_conserved OS=Leishmania infantum OX=5671 GN=LINF_070012000 PE=4 SV=1	30	8	98	8	37.9	1.15	0.505	0.308	0.219	0.159	0.01	0.01	13.521	12.113	5.95	6.928	100	100	100
A4HRH1	Beta_eliminating_lyase_-putative OS=Leishmania infantum OX=5671 GN=LINF_010009900 PE=4 SV=1	7	3	77	3	39.5	0.801	0.852	0.891	0.728	0.22	0.066	0.01	2.673	2.861	3.919	2.088	0.872	0.299	0.133
Q9NJS2	Reticulon-like protein OS=Leishmania infantum OX=5671 GN=PAPLE22 PE=2 SV=1	17	3	56	3	22.1	0.992	0.569	0.439	0.269	0.259	0.261	0.183	3.548	2.122	1.531	0.597	0.664	0.843	0.773
A4I4I8	Carnitine/choline_acetyltransferase_-_putative OS=Leishmania infantum OX=5671 GN=LINF_290019000 PE=3 SV=1	11	5	37	5	68.6	1.007	0.497	0.01	0.01	0.01	0.01	0.01	0.759	0.247	0.01	0.01	0.01	0.01	0.01
A0A6L0XQ48	Peptidyl-prolyl cis-trans isomerase OS=Leishmania infantum OX=5671 GN=LINF_330024700 PE=3 SV=1	23	5	236	4	21.4	0.878	0.342	0.16	0.043	0.052	0.065	0.043	1.334	0.348	0.258	0.129	0.098	0.059	0.04
A4HY91	Malate dehydrogenase OS=Leishmania infantum OX=5671 GN=LINF_190012000 PE=3 SV=1	18	5	118	5	33.6	4.379	2.914	0.773	0.828	0.825	0.851	0.203	9.493	8.787	3.348	1.018	1.085	0.847	1.209
A4I9G9	Uncharacterized protein OS=Leishmania infantum OX=5671 GN=LINJ_34_0010 PE=4 SV=1	16	5	52	5	33.5	0.964	0.519	0.371	0.326	0.296	0.343	0.329	0.825	0.494	0.368	0.262	0.385	0.457	0.57
A4I5F6	Pyridoxal kinase OS=Leishmania infantum OX=5671 GN=LINF_300018100 PE=3 SV=1	16	4	34	4	33.1	0.593	0.408	0.117	0.01	0.01	0.01	0.01	1.649	1.248	0.45	0.01	0.01	0.01	0.01
A4HW56	Kinesin K39, putative (Fragment) OS=Leishmania infantum OX=5671 GN=LinJ_14_1600 PE=4 SV=1	54	5	102	5	94.8	0.614	0.561	0.68	0.543	0.675	0.683	0.704	0.615	0.745	0.757	1.029	0.933	1.033	1.618
A4HSZ7	Protein disulfide isomerase OS=Leishmania infantum OX=5671 GN=PDI-1 PE=4 SV=1	19	3	189	3	14.9	2.677	2.535	2.273	0.974	0.427	0.091	0.106	2.886	2.288	1.523	0.375	0.328	0.108	0.218
E9AG68	60S_ribosomal_protein_L23a_-_putative OS=Leishmania infantum OX=5671 GN=LINF_060011400 PE=3 SV=1	21	3	145	3	16.3	0.977	0.562	0.286	0.072	0.051	0.028	0.022	0.754	0.579	0.391	0.184	0.06	0.051	0.036
A4IDD0	Proteasome subunit alpha type OS=Leishmania infantum OX=5671 GN=LINF_360022300 PE=1 SV=1	13	3	83	3	29.7	0.874	0.932	0.852	0.806	0.558	0.13	0.051	1.884	1.509	1.511	1.203	0.302	0.081	0.169
A4IA61	Regulatory subunit of protein kinase a-like protein OS=Leishmania infantum OX=5671 GN=LINF_340035100 PE=4 SV=1	11	5	30	5	71.5	1.968	1.788	0.652	0.611	0.413	0.527	0.409	3.022	1.997	0.694	0.479	0.585	0.586	0.758
A4HWV2	OMPdecase OS=Leishmania infantum OX=5671 GN=LINF_160010700 PE=1 SV=1	14	7	43	7	49.7	0.56	0.682	0.644	0.432	0.663	0.346	0.34	0.729	0.548	0.512	0.254	0.452	0.097	0.115
A4HVX3	Proteasome subunit alpha type OS=Leishmania infantum OX=5671 GN=LINF_140008100 PE=1 SV=1	11	3	50	3	32.2	0.01	0.01	0.01	0.01	0.01	0.01	0.01	0.01	0.01	0.01	0.01	0.564	0.01	0.01
A4I784	ADP-ribosylation_factor_-_putative OS=Leishmania infantum OX=5671 GN=LINF_310036600 PE=3 SV=1	31	5	69	4	20.2	0.491	0.254	0.089	0.033	0.028	0.01	0.01	0.579	0.398	0.18	0.061	0.051	0.036	0.037
A4I5Z4	Valyl-tRNA synthetase OS=Leishmania infantum OX=5671 GN=LINF_300036900 PE=3 SV=1	10	8	73	8	109.7	0.713	0.377	0.177	0.179	0.186	0.174	0.136	0.891	0.377	0.21	0.295	0.01	0.302	0.213
E9AGF4	Cytochrome c oxidase subunit IV OS=Leishmania infantum OX=5671 GN=LINF_120011900 PE=4 SV=1	17	6	19	6	39.6	0.343	0.331	0.239	0.37	0.628	0.173	0.606	0.205	0.248	0.122	0.368	0.209	0.453	0.276
A4HTF3	Putative vesicle-associated membrane protein OS=Leishmania infantum OX=5671 GN=LINF_080005200 PE=4 SV=1	24	4	58	4	24.2	0.354	0.51	0.4	0.16	0.192	0.327	0.253	0.63	0.313	0.267	0.2	0.236	0.37	0.808
A4ICS2	Uncharacterized protein OS=Leishmania infantum OX=5671 GN=LINJ_36_0680 PE=3 SV=1	13	3	40	3	30.2	0.971	0.657	0.246	0.344	0.408	0.379	0.229	1.557	1.112	0.577	0.365	0.366	0.427	0.502
A4I3C8	40S ribosomal protein S26 OS=Leishmania infantum OX=5671 GN=LINF_280010400 PE=3 SV=1	31	3	114	3	12.8	0.652	0.353	0.215	0.058	0.041	0.016	0.013	1.285	0.735	0.589	0.217	0.119	0.07	0.044
A4I5W4	Hypothetical_protein_-_conserved OS=Leishmania infantum OX=5671 GN=LINF_300033900 PE=4 SV=1	28	3	67	3	13.1	1.244	0.752	0.292	0.049	0.023	0.088	0.032	1.749	1.151	0.465	0.094	0.11	0.069	0.143
A4IE56	Oxidoreductase_-_putative OS=Leishmania infantum OX=5671 GN=LINF_360050900 PE=3 SV=1	19	7	93	7	36.2	2.206	0.907	0.288	0.106	0.139	0.147	0.051	1.385	0.678	0.292	0.05	0.076	0.054	0.041
A4I5B6	Prefoldin_subunit_-_putative OS=Leishmania infantum OX=5671 GN=LINF_300013900 PE=3 SV=1	21	3	29	3	16.6	0.273	0.182	0.01	0.01	0.01	0.01	0.05	0.981	0.483	0.208	0.01	0.01	0.01	0.01
A4HWV1	Aspartate carbamoyltransferase OS=Leishmania infantum OX=5671 GN=LINF_160010500 PE=3 SV=1	18	5	37	5	35.4	0.01	0.01	0.01	0.933	0.697	0.461	0.01	0.01		0.01	5.099	4.468	5.556	0.01
A4HT63	Cytochrome_c1_-_heme_protein_-_mitochondrial_-_putative OS=Leishmania infantum OX=5671 GN=LINF_070005600 PE=4 SV=1	16	3	91	3	29.9	0.89	0.344	0.241	0.16	0.126	0.11	0.106	0.825	0.462	0.403	0.154	0.09	0.041	0.01
A4HSG7	Hypothetical_protein_-_conserved OS=Leishmania infantum OX=5671 GN=LINF_050009500 PE=4 SV=1	19	4	45	4	22.4	0.972	0.408	0.293	0.081	0.062	0.067	0.055	2.046	0.237	0.271	0.111	0.134	0.123	0.228
A4IAR1	Ubiquinol-cytochrome_C_reductase_complex_14kD_subunit_-_putative OS=Leishmania infantum OX=5671 GN=LINF_350006100 PE=3 SV=1	26	6	135	6	24.2	1.523	0.562	0.265	0.298	0.129	0.071	0.328	1.206	0.573	0.274	0.159	0.08	0.119	0.117
A4I397	Glycerol-3-phosphate dehydrogenase OS=Leishmania infantum OX=5671 GN=LINF_280007300 PE=3 SV=2	11	7	56	7	66.6	1.397	0.537	0.167	0.028	0.031	0.033	0.023	1.795	1.311	0.947	0.078	0.049	0.053	0.049
A4HWA1	Possible_lysine_decarboxylase_-_putative OS=Leishmania infantum OX=5671 GN=LINF_150005300 PE=4 SV=1	12	5	85	5	37.8	1.039	0.42	0.214	0.042	0.033	0.01	0.01	2.525	0.913	0.547	0.183	0.014	0.015	0.015
A4HWV0	Hypothetical_protein_-_conserved OS=Leishmania infantum OX=5671 GN=LINF_160010300 PE=4 SV=1	23	6	53	6	36.8	1.27	0.302	0.249	0.175	0.206	0.181	0.21	9.639	1.8	2.401	1.411	0.42	1.258	1.35
A4I9M8	Hypothetical_protein_-_conserved OS=Leishmania infantum OX=5671 GN=LINF_340011400 PE=4 SV=1	31	5	108	5	14.1	0.437	0.451	0.441	0.478	0.436	0.395	0.336	1.384	0.992	0.805	0.398	0.824	0.861	1.459
P62886	60S ribosomal protein L37 OS=Leishmania infantum OX=5671 GN=RPL37 PE=3 SV=2	45	5	256	5	9.8	2.155	1.676	1.62	1.479	1.27	1.413	1.319	2.259	1.702	1.213	1.008	1.727	2.91	4.063
A4HT33	ATP-dependent_DEAD/H_RNA_helicase_-_putative OS=Leishmania infantum OX=5671 GN=LINF_070008800 PE=4 SV=1	14	7	88	7	53.4	0.625	0.366	0.304	0.267	0.265	0.211	0.235	0.211	0.214	0.089	0.055	0.03	0.033	0.074
A4I2L3	Kinetoplast-associated protein-like protein (Fragment) OS=Leishmania infantum OX=5671 GN=LINJ_27_0250 PE=4 SV=1	92	2	131	2	72	0.585	0.636	0.743	0.697	0.82	0.803	0.747	2.019	1.634	2.149	1.388	1.535	1.496	1.427
A4I5Y5	Eukaryotic translation initiation factor 3 subunit 7-like protein OS=Leishmania infantum OX=5671 GN=LINF_300036000 PE=4 SV=1	11	7	107	7	60.5	1.072	0.357	0.156	0.181	0.01	0.01	0.01	2.637	1.024	0.633	0.208	0.496	0.179	0.294
A4I0F2	Hydrophilic acylated surface protein a OS=Leishmania infantum OX=5671 GN=HASPA1 PE=4 SV=1	48	3	73	3	8.5	4.679	4.169	3.928	3.203	4.827	3.434	4.343	14.935	10.089	10.667	8.483	8.316	11.472	13.271
Q8I496	Hs1vu complex proteolytic subunit-like OS=Leishmania infantum OX=5671 GN=hslV PE=2 SV=1	16	4	65	4	24.1	0.425	0.882	0.812	1.023	0.464	1.004	0.915	9.172	2.96	3.525	1.952	1.897	3.918	2.78
A4HZH8	60S ribosomal protein L32 OS=Leishmania infantum OX=5671 GN=RPL32 PE=3 SV=1	29	4	95	2	15.4	0.606	0.444	0.226	0.097	0.058	0.01	0.01	1.752	0.814	0.672	0.189	0.128	0.08	0.01
A4I1M5	Enoyl-CoA_reductase_-_putative OS=Leishmania infantum OX=5671 GN=LINF_250024400 PE=3 SV=1	20	6	83	6	34.1	0.452	0.03	0.176	0.114	0.06	0.07	0.083	0.361	0.209	0.091	0.022	0.016	0.055	0.154
A0A6L0XLQ0	p22_protein_precursor_-_putative OS=Leishmania infantum OX=5671 GN=LINF_300015300 PE=4 SV=1	12	3	73	3	25.8	1.259	0.764	0.402	0.2	0.093	0.113	0.126	6.81	3.05	2.414	0.709	0.669	0.352	0.888
A2TEF2	Putative lanosterol 14-alpha-demethylase OS=Leishmania infantum OX=5671 GN=CYP51 PE=1 SV=1	7	3	61	3	54.1	0.44	0.091	0.01	0.01	1.211	1.302	1.353	1.304	0.341	0.176	0.01	0.01	0.01	0.01
A4HYX4	Putative small myristoylated protein-1 OS=Leishmania infantum OX=5671 GN=SMP-1 PE=4 SV=1	14	2	118	2	15	0.934	0.487	0.233	0.118	0.081	0.068	0.01	1.935	0.928	0.632	0.218	0.192	0.123	0.084
A4IB15	Degradation_arginine-rich_protein_for_mis-folding_-_putative OS=Leishmania infantum OX=5671 GN=LINF_350016900 PE=3 SV=1	22	4	70	4	24.5	22.323	25.641	24.139	24.335	40.848	47.766	46.004	37.028	43.241	69.469	61.417	64.283	72.479	100
A4I9I0	Adenylate_kinase_-_putative OS=Leishmania infantum OX=5671 GN=LINF_340006100 PE=3 SV=1	18	3	55	3	24.4	1.109	0.809	0.579	0.248	0.172	0.769	0.747	5.553	0.951	0.01	0.01	0.43	1.447	1.707
A4HUK3	Putative small GTP-binding protein Rab11 OS=Leishmania infantum OX=5671 GN=Rab11 PE=4 SV=1	21	4	48	3	23.4	0.448	0.134	0.068	0.01	0.01	0.118	0.01	1.208	0.685	0.224	0.128	0.139	0.101	0.252
A4IBA3	60S ribosomal protein L32 OS=Leishmania infantum OX=5671 GN=LINF_350025500 PE=3 SV=1	24	3	89	1	15.4	100	100	100	100	100	100	100	100	100	100	100	100	100	100
A4HWR3	Eukaryotic_translation_initiation_factor_1A_-_putative OS=Leishmania infantum OX=5671 GN=LINF_160006500 PE=3 SV=1	21	3	98	3	18.7	0.208	0.104	0.082	0.01	0.01	0.01	0.01	0.437	0.245	0.214	0.069	0.09	0.078	0.074
A4I1Q0	Hypothetical_protein_-_conserved OS=Leishmania infantum OX=5671 GN=LINF_250027100 PE=4 SV=1	15	5	74	5	33	1.264	1.149	1.1	1.127	1.036	1.132	1.017	1.876	1.707	1.567	1.808	1.63	1.667	2.634
A4ICM4	Putative ribosomal protein L24 OS=Leishmania infantum OX=5671 GN=LINF_360016500 PE=3 SV=2	16	2	103	2	14.6	2.576	1.517	0.814	0.228	0.137	0.037	0.045	3.352	2.083	1.67	0.514	0.182	0.093	0.01
E9AH84	Inhibitor of cysteine peptidase OS=Leishmania infantum OX=5671 GN=LINF_240023700 PE=4 SV=1	18	2	36	2	13.1	0.575	0.665	0.429	0.525	0.388	0.47	0.331	1.355	0.971	0.913	1.362	0.952	1.172	1.026
A4I4I1	Hsp70_protein/TPR_repeat /Tetratricopeptide_repeat_-_putative OS=Leishmania infantum OX=5671 GN=LINF_290018300 PE=4 SV=1	7	6	80	6	79.3	1.335	0.839	0.478	0.328	0.106	0.259	0.226	1.264	1.28	0.61	0.226	0.411	0.316	0.666
A4HVI1	Protein_of_uncharacterized_function_(DUF1014)_-_p utative OS=Leishmania infantum OX=5671 GN=LINF_130010100 PE=3 SV=1	20	5	18	5	31.7	0.502	0.339	0.282	0.21	0.225	0.314	0.01	0.876	0.719	0.677	0.721	0.754	1.413	2.285
A4ID08	Eukaryotic translation initiation factor 3 subunit I OS=Leishmania infantum OX=5671 GN=LINF_360047700 PE=3 SV=1	12	4	81	4	38.5	1.033	0.698	0.527	0.313	0.301	0.325	0.278	1.093	0.999	0.738	0.38	0.414	0.291	0.327
A4HWP1	Uncharacterized protein OS=Leishmania infantum OX=5671 GN=LINJ_15_1590 PE=4 SV=1	26	2	15	2	12.5	100	100		100	100	100		2.848	2.187	1.979	1.696	2.513	2.81	5.395
A0A6L0XT16	Mitochondrial_import_receptor_subunit_ATOM69_-_putative OS=Leishmania infantum OX=5671 GN=LINF_280028400 PE=4 SV=1	9	6	67	6	71.1	0.708	0.494	0.385	0.302	0.235	0.315	0.266	1.294	0.967	0.863	0.569	0.498	0.507	0.596
A4HUK1	Peptidylprolyl isomerase OS=Leishmania infantum OX=5671 GN=LINF_100015600 PE=4 SV=1	19	3	62	3	17.3	3.526	2.181	0.385	0.112	0.149	0.01	0.01	4.874	2.785	0.725	0.101	0.12	0.01	0.069
A4HWS2	Protein tyrosine phosphatase-like protein OS=Leishmania infantum OX=5671 GN=LINF_160007400 PE=4 SV=1	28	4	55	4	19.4	1.573	1.379	1.016	0.849	0.782	0.985	1.068	1.818	1.235	0.753	0.453	0.427	0.356	0.01
A4I9Q8	Putative uracil phosphoribosyltransferase OS=Leishmania infantum OX=5671 GN=LINF_340016700 PE=4 SV=1	18	4	38	4	27.2	1.139	1.099	1.097	0.981	0.833	0.135	0.068	8.231	6.411	10.523	6.94	3.451	0.327	0.271
E9AGF0	Alanine aminotransferase OS=Leishmania infantum OX=5671 GN=ALAT PE=4 SV=1	10	4	60	4	54.8	5.04	4.388	100	1.113	0.595	1.003	1.741	100	100	4.055	0.521	0.426	100	1.564
A4I154	Electron transfer flavoprotein subunit beta OS=Leishmania infantum OX=5671 GN=LINF_250006300 PE=3 SV=1	18	3	43	3	28.3	1.046	0.898	0.602	0.18	0.068	0.081	0.069	3.411	2.961	2.367	0.391	0.555	0.199	0.01
A4HUB4	Putative ribosomal protein l35a OS=Leishmania infantum OX=5671 GN=LINF_100005600 PE=3 SV=1	24	4	124	4	16.4	0.619	0.368	0.218	0.04	0.032	0.062	0.048	1.23	0.867	0.667	0.201	0.074	0.031	0.01
A4ID37	EF-hand_domain_pair/EF-hand_domain_containing_protein_-_putative OS=Leishmania infantum OX=5671 GN=LINF_360044800 PE=4 SV=1	34	3	43	3	11.8	6.789	6.379	7.494	6.463	5.91	5.548	4.983	7.226	9.055	100	100	100	100	3.952
A4IC11	Glycine cleavage system H protein OS=Leishmania infantum OX=5671 GN=GCVH PE=3 SV=1	21	2	55	2	11.6	2.684	1.888	1.774	0.797	0.742	1.064	1.476	2.48	2.091	1.755	0.682	0.894	1.49	2.425
A4I5A6	4-methyl-5(Beta-hydroxyethyl )-thiazole_monophosphate_synthesis_protein_-_putative OS=Leishmania infantum OX=5671 GN=LINF_300012900 PE=4 SV=1	11	2	39	2	20.5	0.885	0.603	0.485	0.308	0.203	0.2	0.208	1.653	1.191	1.053	0.5	0.403	0.367	0.546
A4I6A1	Hypothetical_protein_-_conserved OS=Leishmania infantum OX=5671 GN=LINF_310005700 PE=4 SV=1	9	3	85	3	25.6	0.741	0.702	0.852	0.956	0.761	0.828	0.695	0.979	0.911	0.847	0.759	0.716	0.722	0.937
A4I7I7	Dynein light chain OS=Leishmania infantum OX=5671 GN=LINF_320007400 PE=3 SV=1	32	2	78	2	10.6	0.894	0.418	0.26	0.163	0.109	0.083	0.083	1.178	0.337	0.113	0.089	0.081	0.103	0.087
E9AGQ3	Elongation_factor_Tu_-_mitochondrial_-_putative OS=Leishmania infantum OX=5671 GN=LINF_180012600 PE=3 SV=1	13	5	58	5	51.5	0.228	0.01	0.01	0.01	0.01	0.01	0.01	0.24	0.157	0.121	0.072	0.01	0.01	0.01
A4IBS2	Proteasome subunit beta OS=Leishmania infantum OX=5671 GN=LINF_350043800 PE=1 SV=1	11	3	35	3	27.6	0.742	0.557	0.722	0.978	0.438	0.076	0.06	2.27	2.077	2.242	1.952	0.277	0.106	0.098
A4IA92	Alpha-keto-acid_decarboxylase_-_putative OS=Leishmania infantum OX=5671 GN=LINF_340039400 PE=3 SV=1	6	3	69	3	63.9	1.382	1.004	0.595	0.201	0.102	0.03	0.027	2.887	3.868	1.669	0.353	0.125	0.108	0.01
A4HSP1	Prefoldin_subunit_-_putative OS=Leishmania infantum OX=5671 GN=LINF_050017300 PE=3 SV=1	30	4	66	4	15.7	0.652	0.649	0.763	0.634	0.626	0.667	0.61	1.658	1.326	1.372	0.948	1.288	1.43	3.135
A4HS36	Tetratricopeptide_repeat_-_putative OS=Leishmania infantum OX=5671 GN=LINF_040009200 PE=4 SV=1	17	5	41	5	39.1	2.633	1.394	0.904	0.206	0.232	0.135	0.147	1.297	0.968	0.597	0.443	0.42	0.377	0.325
A4I4F2	5-histidylcysteine_sulfoxide_synthase_-_putative OS=Leishmania infantum OX=5671 GN=LINF_290015200 PE=4 SV=1	7	5	60	5	86.9	1.322	0.476	0.159	0.072	0.075	0.01	0.01	3.554	0.968	0.332	0.01	0.01	0.01	0.01
A4IAB6	RuvB-like helicase OS=Leishmania infantum OX=5671 GN=LINF_340041900 PE=3 SV=1	15	5	30	5	50.2	1.192	0.456	0.439	0.899	0.983	0.872	0.493	0.984	0.246	0.465	0.759	0.613	0.501	0.917
A4I6P3	Cytochrome_b5-like_Heme /Steroid_binding_domain_containing_protein_-_putative OS=Leishmania infantum OX=5671 GN=LINF_310018200 PE=4 SV=1	18	2	66	2	12.4	1.597	0.838	0.471	0.183	0.171	0.188	0.218	2.238	1.037	0.44	0.199	0.15	0.255	0.627
A4I7B5	Phosphoglycan beta 1,3 galactosyltransferase 5 OS=Leishmania infantum OX=5671 GN=SCG5 PE=3 SV=1	3	4	46	4	123.7	1.739	0.898	0.384	0.133	0.091	0.164	0.188	2.908	2.02	1.158	0.371	0.276	0.219	0.278
A4ICV5	Proteasome subunit beta OS=Leishmania infantum OX=5671 GN=LINF_360008400 PE=1 SV=1	17	3	59	3	23	0.17	0.156	0.132	0.108	0.051	0.01	0.01	0.454	0.349	0.332	0.231	0.024	0.01	0.01
A4HY66	Nucleosome_assembly_protein_-_putative OS=Leishmania infantum OX=5671 GN=LINF_190009300 PE=3 SV=1	14	5	52	5	39.8	1.321	1.067	0.715	0.601	0.569	0.616	0.487	5.655	3.038	1.987	1.731	2.806	1.856	1.685
A4IAR5	Hypothetical_protein_-_conserved OS=Leishmania infantum OX=5671 GN=LINF_350006500 PE=4 SV=1	31	4	51	4	14.4	0.541	0.191	0.056	0.101	0.055	0.01	0.102	0.899	0.479	0.287	0.092	0.108	0.01	0.17
A4I849	Heat_shock_protein_Hsp20_-_putative OS=Leishmania infantum OX=5671 GN=LINF_320028900 PE=4 SV=1	17	3	48	3	20.3	2.14	0.757	0.469	0.118	0.108	0.115	0.01	4.567	2.271	0.426	0.01	0.01	0.01	0.334
A4I4S9	Dynamin-1-like_protein OS=Leishmania infantum OX=5671 GN=LINF_290029700 PE=3 SV=1	7	6	48	6	77.9	0.743	0.563	0.667	0.644	0.474	0.372	0.396	0.775	0.587	0.545	0.724	0.34	0.497	0.486
A4HUM3	PAB1-binding_protein__-_putative OS=Leishmania infantum OX=5671 GN=LINF_100018400 PE=4 SV=1	4	2	44	2	56.3	1.474	1.044	0.951	0.228	0.313	0.526	0.224	2.148	2.369	1.98	1.355	1.174	1.432	2.07
A4HXQ3	Glycogen synthase kinase 3 OS=Leishmania infantum OX=5671 GN=GSK3 PE=3 SV=1	15	5	64	5	40.7	1.942	1.869	2.635	2.505	2.696	2.666	2.514	2.057	1.827	2.549	2.154	2.24	2.334	2.333
E9AGQ4	Putative rab7 GTP binding protein OS=Leishmania infantum OX=5671 GN=RAB7 PE=4 SV=1	16	4	48	3	24.1	0.01	0.01	0.01	0.01	0.01	0.01	0.01	0.01	0.01	0.01	0.01	0.01	0.01	0.01
A0A381MWU3	40S_ribosomal_protein_S27-1_-_putative OS=Leishmania infantum OX=5671 GN=LINF_180011200 PE=3 SV=1	30	2	70	2	9.8	0.901	0.536	0.485	0.346	0.379	0.226	0.052	2.281	1.414	0.893	0.733	0.706	0.654	0.809
A4HZM9	Plectin_-_putative OS=Leishmania infantum OX=5671 GN=LINF_210014300 PE=4 SV=2	5	2	32	2	347.6	0.01	0.01	0.01	0.01	0.01	0.01	0.01	0.01	0.01	0.01	0.01	0.01	0.01	0.01
A4I307	GMP-PDE_-_delta_subunit_-_putative OS=Leishmania infantum OX=5671 GN=LINF_270027100 PE=3 SV=1	10	2	62	2	22.3									0.01
A4I195	Scd6-like_Sm_domain_containing_protein_-_putative OS=Leishmania infantum OX=5671 GN=LINF_250010600 PE=4 SV=1	17	4	80	4	32.4	1.4	0.798	0.711	0.223	0.147	0.365	0.582	1.276	1.049	0.958	0.418	0.403	0.529	0.913
A4HWM6	Putative nucleolar RNA binding protein OS=Leishmania infantum OX=5671 GN=LINJ_15_1430 PE=4 SV=1	13	4	40	4	48.9	0.01	0.01	0.01	0.01	0.01	0.01	0.01	0.01	0.01	0.01	0.01	0.01	0.01	0.01
A4I6U1	Putative 3-ketoacyl-CoA thiolase-like protein OS=Leishmania infantum OX=5671 GN=LINJ_31_1660 PE=3 SV=2	12	4	39	4	46.9	2.344	1.86	0.855	1.378	0.947	0.872	0.717	10.369	3.392	2.551	1.441	1.509	1.307	1.771
A4I1C4	Prefoldin subunit 4 OS=Leishmania infantum OX=5671 GN=LINF_250014000 PE=3 SV=1	14	2	41	2	14.8	0.293	0.371	0.262	0.324	0.273	0.271	0.211	0.714	0.616	0.411	0.421	0.506	0.397	0.482
A4I2H7	Hypothetical_protein_-_conserved OS=Leishmania infantum OX=5671 GN=LINF_260031300 PE=4 SV=1	20	1	55	1	10.8											100	100	0.01
Q9U6N3	DNA polymerase OS=Leishmania infantum OX=5671 PE=1 SV=1	11	4	11	4	42.7	0.501	0.228	0.192	0.19	0.174	0.123	0.07	2.093	0.555	0.924	0.376	0.365	0.232	0.01
A4IB49	Arginase OS=Leishmania infantum OX=5671 GN=LINF_350019900 PE=3 SV=1	14	4	49	4	36.1	0.776	0.491	0.171	0.146	0.091	0.108	0.11	0.791	0.598	0.167	0.01	0.01	0.119	0.158
A4I7Q3	Phenylalanine--tRNA ligase OS=Leishmania infantum OX=5671 GN=LINF_320014300 PE=3 SV=1	7	4	69	4	56.7	0.636	1.207	0.487	0.655	0.514	0.538	0.459	3.542	3.219	2.167	2.442	2.947	2.924	3.137
A4I763	Ubiquinol-cytochrome-c reductase-like protein OS=Leishmania infantum OX=5671 GN=LINF_310033900 PE=3 SV=1	36	3	92	3	7.9	1.2	1.017	0.821	0.662	0.668	0.663	0.562	2.384	2.408	4.515	1.957	3.294	3.383	2.489
A4HZS5	Putative_tRNA_binding_domain_containing_protein_-_putative OS=Leishmania infantum OX=5671 GN=LINF_220010200 PE=4 SV=1	12	4	58	4	44	1.357	0.96	0.915	0.17	0.135	0.136	0.077	100	0.29	0.234	0.18	0.184	0.061	0.107
A4IA13	Asparagine--tRNA ligase OS=Leishmania infantum OX=5671 GN=LINJ_34_2110 PE=3 SV=1	4	5	44	5	99.1	0.702	0.321	0.187	0.089	0.065	0.032	0.02	1.57	0.831	0.655	0.214	0.189	0.136	0.118
A4IDD4	Poly-zinc_finger_protein_2_-_putative OS=Leishmania infantum OX=5671 GN=LINF_360022700 PE=4 SV=1	21	3	167	3	14.5	0.951	0.835	0.76	0.659	0.748	0.769	0.904	1.894	1.947	1.283	2.089	1.875	1.959	2.379
A4HX02	Ubiquitin-fold modifier 1 OS=Leishmania infantum OX=5671 GN=LINF_160016100 PE=3 SV=1	13	1	19	1	12.4	0.581	0.34	0.01	0.01	0.01	0.01	0.01	100	1.122	0.971	0.01	0.01	0.01	0.01
A0A381MP32	ATP-dependent Clp protease subunit, heat shock protein 78 (HSP78) OS=Leishmania infantum OX=5671 GN=LINF_020012400 PE=4 SV=1	4	4	31	4	90.8	0.649	1.24	0.528	0.528	0.511	0.51	0.708	2.002	0.942	1.273	0.413	0.714	1.748	2.484
A4HXJ9	Histone H2B OS=Leishmania infantum OX=5671 GN=LINF_170019500 PE=3 SV=1	24	3	217	1	12.5	0.941	0.476	0.345	0.01	0.01	0.01	0.01	0.616	0.519	0.329	0.01	0.01	0.01	0.308
A4HWB4	Protein_phosphatase_2C_-_putative OS=Leishmania infantum OX=5671 GN=LINF_150006600 PE=4 SV=1	13	5	21	5	43.9	3.542	0.298	0.325	0.19	0.288	0.517	0.518	0.609	0.417	0.244	0.311	0.369	0.35	0.447
A4I1A0	Hypothetical_protein_-_conserved OS=Leishmania infantum OX=5671 GN=LINF_250011100 PE=4 SV=1	19	2	57	2	11.2	0.638	0.452	0.282	0.06	0.134	0.335	0.472	1.045	0.669	0.445	0.01	0.219	0.568	1.474
E9AGR7	Mitogen-activated_protein_kinase_kinase_kinase_-_putative OS=Leishmania infantum OX=5671 GN=LINF_190006300 PE=3 SV=1	13	2	21	2	30.8	100	100						100	100
A4IDQ6	Paraflagellar_rod_component_-_putative OS=Leishmania infantum OX=5671 GN=LINF_360057300 PE=4 SV=1	11	2	27	2	33.6	0.791	0.249	0.218	0.01	0.01	0.01	0.162	4.176	1.724	2.511	0.01	1.291	1.535	1.907
A4HZU4	Prefoldin 5-like protein OS=Leishmania infantum OX=5671 GN=LINF_220012100 PE=4 SV=1	15	3	87	3	17.9	2.024	1.402	0.876	0.488	0.406	0.453	0.472	1.751	1.511	1.156	1.059	0.817	1.28	1.084
A4IB34	Threonyl-tRNA synthetase OS=Leishmania infantum OX=5671 GN=LINF_350019000 PE=3 SV=1	6	4	34	4	89.6	0.66	0.55	0.519	0.402	0.143	0.164	0.154	1.204	1.146	0.712	0.225	0.324	0.188	0.266
A0A6L0XIU2	Nodulin-like_-_putative OS=Leishmania infantum OX=5671 GN=LINF_290021400 PE=4 SV=1	6	3	41	3	73.7	0.619	0.274	0.148	0.01	0.01	0.01	0.01	0.873	0.544	0.311	0.121	0.156	0.01	0.01
A0A6L0WZT8	Kinesin_-_putative OS=Leishmania infantum OX=5671 GN=LINF_160020700 PE=3 SV=1	2	1	39	1	98.1	0.01	0.01	0.01	0.01	0.01	0.01	0.01	0.01	0.01	0.01	0.01	0.01	0.01	0.01
A4HZV5	NADH-cytochrome_b5_reductase_-_putative OS=Leishmania infantum OX=5671 GN=LINF_220013600 PE=4 SV=1	22	5	26	5	32	0.722	0.344	0.187	0.158	0.065	0.044	0.164	1.323	0.463	0.501	0.358	0.01	0.461	0.568
A4I3K7	Phenylalanine-4-hydroxylase OS=Leishmania infantum OX=5671 GN=PAH PE=3 SV=1	16	5	25	5	51.5	100	100	100	100	100	100	100	100	100	100	100	100	100	100
A4I2N5	Putative calpain-like cysteine peptidase OS=Leishmania infantum OX=5671 GN=LINJ_27_0500 PE=4 SV=1	15	3	62	3	686.5	100	100	100	100	100	100	100	100	100	100	100	100	100	100
A4ID98	ATP_synthase_-_putative OS=Leishmania infantum OX=5671 GN=LINF_360039100 PE=3 SV=1	26	6	67	6	25.1	1.446	1.144	0.502	0.611	0.578	0.605	0.17	100	6.981	5.56	2.332	3.245	3.073	100
A0A381MV18	60S_ribosomal_subunit_protein_L31_-_putative OS=Leishmania infantum OX=5671 GN=LINF_350038200 PE=3 SV=1	10	3	81	3	21.3	100	100	100	100	100	100	100	100	100	100	100	100	100	100
A4IA46	RNA_recognition_motif._(A.k.a._RRM_-_RBD_-_or_RNP_domain)/RNA_recognition_motif_(A.k.a._RRM_-_RBD_-_or_RNP_domain)_-_putative OS=Leishmania infantum OX=5671 GN=LINF_340033000 PE=4 SV=1	16	4	28	4	28.8	7.045	4.457	0.257	0.01	0.481	0.503	100	1.039	2.714	1.03	1.557	1.434	0.592	0.852
A4HUY7	Putative 40S ribosomal protein S21 OS=Leishmania infantum OX=5671 GN=LINJ_11_0780 PE=3 SV=1	5	1	34	1	31.7	3.203	1.778	0.388	0.478	0.328	0.01	0.415	0.01		0.803	0.01	0.01	0.01	1.165
A4HY35	Hypothetical_protein_-_conserved OS=Leishmania infantum OX=5671 GN=LINF_180022100 PE=4 SV=1	23	2	51	2	13.2	100	100	100	100	100	100	100	100	100	100	100	100	100	100
A4I067	Pteridine reductase 1 OS=Leishmania infantum OX=5671 GN=PTR1 PE=4 SV=1	10	3	52	3	30.2	0.113	0.084	0.038	0.031	0.021	0.01	0.01	0.466	0.248	0.257	0.112	0.107	0.071	0.01
A4HVF2	Protein_kinase_A_regulatory_subunit OS=Leishmania infantum OX=5671 GN=LINF_130006500 PE=4 SV=1	8	4	37	4	56.2	0.01	0.01	1.111	1.679	0.01	0.01	0.01	0.01	0.01	0.322	0.01	0.01	0.168	0.235
E9AG92	Dimethylargininase OS=Leishmania infantum OX=5671 GN=LINF_080017500 PE=3 SV=1	16	3	26	3	31.4	0.87	0.297	0.202	0.01	0.122	0.01	0.01	2.309	0.812	0.433	0.01	0.01	0.01	0.01
A4IDD6	Proteasome subunit beta OS=Leishmania infantum OX=5671 GN=LINF_360022900 PE=1 SV=1	4	1	44	1	33.6	1.041	1.221	1.074	1.347	0.716	0.01	0.01	2.261	2.054	2.391	2.854	0.01	0.01	0.01
A4I955	Phosphoribosylpyrophosphate_synthetase_-_putative OS=Leishmania infantum OX=5671 GN=LINF_330028000 PE=3 SV=1	11	2	34	2	39	100	100						100	100
A4IB17	Putative short chain dehydrogenase OS=Leishmania infantum OX=5671 GN=LINF_350017100 PE=4 SV=1	16	5	44	5	28.1	1.773	0.133	0.212	0.08	0.01	0.179	0.075	1.021	0.3	0.172	0.113	0.127	0.15	0.118
A4I2A3	Cytochrome_c_oxidase_subunit_V_-_putative OS=Leishmania infantum OX=5671 GN=LINF_260022200 PE=4 SV=1	18	3	43	3	22.3	0.783	0.57	0.456	0.01	0.01	0.01	0.01	0.984	0.669	0.389	0.185	0.01	0.133	0.165
A4HRH0	Long-chain-fatty-acid-CoA_ligase_-_putative OS=Leishmania infantum OX=5671 GN=LINF_010009800 PE=4 SV=1	5	4	77	1	77.5	0.147	0.194	0.301	0.342	0.292	0.01	0.01	0.146	0.263	0.01	0.325	0.267	0.608	0.01
E9AGB4	Cysteinyl-tRNA synthetase OS=Leishmania infantum OX=5671 GN=LINF_120007600 PE=3 SV=1	8	6	22	6	88.4	1.434	1.124	0.745	0.62	0.58	0.653	0.545	4.487	1.505	1.814	0.889	1.293	0.913	1.239
A4IC44	Homeobox_associated_leucine_zipper_-_putative OS=Leishmania infantum OX=5671 GN=LINF_350058200 PE=3 SV=1	22	1	8	1	9.7	0.888	0.882	0.744	0.759	0.437	0.717	0.437	4.771	2.915	2.751	2.333	1.952	2.197	2.291
A4I1K8	Hypothetical_protein_-_conserved OS=Leishmania infantum OX=5671 GN=LINF_250022700 PE=4 SV=1	28	5	75	5	16.7	0.543	0.459	0.408	0.365	0.284	0.278	0.305	0.321	0.211	0.256	0.211	0.259	0.185	0.2
A4HRN4	Proteasome_regulatory_non-ATPase_subunit_6_-_putative OS=Leishmania infantum OX=5671 GN=LINF_020008700 PE=3 SV=1	5	3	19	3	59	0.698	0.465	0.01	0.01	0.01	0.01	0.159	1.303	0.831	0.328	0.01	0.536	0.442	0.325
A4IDP5	Hypothetical_protein_-_conserved OS=Leishmania infantum OX=5671 GN=LINF_360056100 PE=4 SV=1	27	4	23	4	14.4	0.54	0.626	0.82	0.47	0.743	0.75	0.877	0.664	0.796	1.053	1.148	1.454	1.915	2.423
A4IBE2	Galactokinase-like protein OS=Leishmania infantum OX=5671 GN=LINF_350032700 PE=3 SV=1	7	3	50	3	53.4	1.175	0.446	0.282	0.157	0.141	0.124	0.01	2.46	1.287	0.906	0.478	0.395	0.438	0.397
A0A6L0XZH3	Hypothetical_protein OS=Leishmania infantum OX=5671 GN=LINF_340018500 PE=4 SV=1	17	2	15	2	20.1	1.11	0.697	0.545	0.236	0.469	0.68	0.656	1.126	0.854	0.843	0.422	0.726	1.168	1.994
E9AHV7	Adenine aminohydrolase OS=Leishmania infantum OX=5671 GN=AAH PE=3 SV=1	9	4	84	4	40.8	1.995	100	2.731	100	100	100	100	100	100	100	100	0.381	100	100
A4I9E9	Uncharacterized protein OS=Leishmania infantum OX=5671 GN=LINJ_33_3230 PE=4 SV=2	8	2	17	2	355.3	0.959	0.552	0.596	0.596	0.581	0.541	0.561	2.646	2.904	1.026	1.254	1.118	3.435	2.851
A4IDD5	Putative universal minicircle sequence binding protein (UMSBP) OS=Leishmania infantum OX=5671 GN=HEXBP PE=4 SV=1	20	3	34	3	28.1	0.734	0.513	0.537	0.368	0.217	0.48	0.139	100	100	100	100	100	100	100
A4I4S5	Rab GDP dissociation inhibitor OS=Leishmania infantum OX=5671 GN=LINF_290029300 PE=3 SV=1	12	4	45	4	49.7	2.125	0.221	0.166	0.124	0.129	0.125	0.149	1.566	0.169	0.161	0.118	0.192	0.201	0.092
A4IC84	Chaperone_protein_DNAj_-_putative OS=Leishmania infantum OX=5671 GN=LINF_360072700 PE=4 SV=1	15	3	29	3	37.7	0.509	0.369	6.017	0.01	0.01	0.01	0.01	2.089	1.048	1.651	1.892	1.334	0.01	0.01
A4I7N0	Profilin OS=Leishmania infantum OX=5671 GN=LINF_320010500 PE=3 SV=1	17	2	41	2	16.1	0.775	0.421	0.321	0.01	0.01	0.01	0.01	0.594	0.323	0.281	0.01	0.01	0.01	0.01
A4I1I6	GTP-binding nuclear protein OS=Leishmania infantum OX=5671 GN=LINF_250020400 PE=3 SV=1	14	3	58	3	24.2	0.98	0.591	0.257	0.134	0.121	0.171	0.177	1.372	0.656	0.437	0.224	0.252	0.246	0.346
A4I1R1	Translation_initiation_factor_eIF3_subunit_-_putative OS=Leishmania infantum OX=5671 GN=LINF_250028200 PE=4 SV=1	19	4	58	4	23.6	100	100	100	100	100	100	100	100	100	100	100	100	100	100
A4I6L2	Mevalonate kinase OS=Leishmania infantum OX=5671 GN=LINF_310011000 PE=3 SV=1	10	3	23	3	35.6	0.228	0.192	0.113	0.119	0.16	0.143	0.01	0.541	0.361	0.302	0.287	0.01	0.01	0.209
A4IB16	Putative short chain dehydrogenase OS=Leishmania infantum OX=5671 GN=LINF_350017000 PE=3 SV=1	10	3	42	3	24.8	1.728	0.653	0.226	0.059	0.118	0.01	0.023	6.734	1.594	0.673	0.231	0.103	0.01	0.01
A4I7G5	Nuclear_segregation_protein_-_putative OS=Leishmania infantum OX=5671 GN=LINF_320005100 PE=4 SV=1	12	6	45	6	56.3	0.593	0.344	0.301	0.054	0.059	0.058	0.042	0.404	0.514	0.306	0.104	0.109	0.062	0.048
A4IAL2	1_-2-Dihydroxy-3-keto-5 -methylthiopentene_dioxygenase_-_putative OS=Leishmania infantum OX=5671 GN=LINF_340052200 PE=4 SV=1	10	4	78	4	32.9	0.978	0.434	0.293	0.129	0.127	0.058	0.05	1.705	0.977	0.888	0.383	0.269	0.233	0.194
A4I0A5	Putative ubiquitin-activating enzyme e1 OS=Leishmania infantum OX=5671 GN=LINF_230013100 PE=3 SV=1	4	4	19	4	115	0.01	0.01	0.036	0.023	0.022	0.029	0.034	0.114	0.139	0.095	0.097	0.101	0.09	0.091
A4I8P2	Thiol-dependent reductase 1 OS=Leishmania infantum OX=5671 GN=TDR1 PE=1 SV=1	6	3	40	3	49.9	0.528	0.483	0.398	0.167	0.01	0.024	0.048	1.029	0.701	0.604	0.536	0.01	0.01	0.01
A4ID57	60S ribosomal protein L29 OS=Leishmania infantum OX=5671 GN=LINF_360042600 PE=3 SV=1	16	1	71	1	8	0.01	0.01	0.01	0.01	0.01	0.01	0.01	0.01	0.01	0.01	0.01	0.01	0.01	0.01
A4IBS7	Calmodulin-like protein OS=Leishmania infantum OX=5671 GN=LINF_350044300 PE=4 SV=1	18	2	15	2	15.7	0.796	0.01	0.01	0.01	0.01	0.01	0.01	0.569	0.364	0.296	0.01	0.01	0.01	0.01
A4HZ81	Domain_of_uncharacterized_function_(DUF3819)/CCR4 -Not_complex_component_-_Not1_-_putative OS=Leishmania infantum OX=5671 GN=LINF_210013800 PE=4 SV=1	2	5	32	5	248.9	0.948	0.583	0.399	0.417	0.362	0.604	0.568	6.381	5.043	100	3.11	4.845	1.163	4.212
A4I340	Putative TPR-repeat protein OS=Leishmania infantum OX=5671 GN=LINF_270032100 PE=4 SV=1	7	3	21	3	53.4	100	100	100	100	100	100	100	100	100	100	100	100	100	100
A4I4Y9	Inosine-adenosine-guanosine-nucleosidehydrolase_-_putative OS=Leishmania infantum OX=5671 GN=LINF_290035800 PE=3 SV=1	8	3	59	3	36.5	1.272	1.339	1.298	0.892	0.442	0.988	0.697	0.899	1.326	1.254	1.262	0.842	0.76	0.34
A4HXG5	META_domain_containing_protein OS=Leishmania infantum OX=5671 GN=META2 PE=4 SV=1	8	3	31	3	48.3	0.434	0.155	0.032	0.052	0.01	0.01	0.01	0.223	0.188	0.13	0.019	0.01	0.01	0.01
E9AH25	Ankyrin/TPR repeat protein OS=Leishmania infantum OX=5671 GN=LINF_240006100 PE=4 SV=1	8	4	30	4	43	0.257	0.273	0.195	0.094	0.109	0.151	0.089	0.119	0.139	0.106	0.081	0.123	0.104	0.077
A4HVN4	NADH-cytochrome b5 reductase OS=Leishmania infantum OX=5671 GN=LINF_130015600 PE=3 SV=1	14	4	24	4	34.7	3.128	1.665	2.305	1.965	1.899	1.925	3.103	100			4.207	3.062	3.45	2.663
A4I3R8	Double-stranded_DNA-binding_domain_containing_protein_-_putative OS=Leishmania infantum OX=5671 GN=LINF_280025600 PE=3 SV=1	24	3	46	3	13	1.014	0.88	0.852	1.497	1.101	1.336	1.334	100	3.493	4.281	3.136	4.828	4.509	8.546
A4I2S5	WD_domain_-_G-beta_repeat_-_putative OS=Leishmania infantum OX=5671 GN=LINF_270018900 PE=4 SV=1	13	4	26	4	35.3	0.52	0.294	0.137	0.168	0.01	0.145	0.01	0.843	0.371	0.215	0.173	0.208	0.232	0.217
A4HUT3	Inorganic diphosphatase OS=Leishmania infantum OX=5671 GN=LINF_110007000 PE=3 SV=2	8	4	33	4	51	1.225	0.487	0.51	0.335	0.274	0.282	0.35	0.6	1.151	1.318	0.663	0.878	0.781	0.765
A4I7L0	Prostaglandin_f_synthase_-_putative OS=Leishmania infantum OX=5671 GN=LINF_320009700 PE=4 SV=1	5	1	5	1	31.9	1.128	1.06	0.625	0.598	0.496	0.47	0.522	100	2.216	0.01	0.01	0.01	0.01	0.01
A4I695	5-methyltetrahydropteroyltriglutamate--homocysteine S-methyltransferase OS=Leishmania infantum OX=5671 GN=LINF_310005000 PE=3 SV=1	4	3	35	3	85.9	0.646	0.347	0.248	0.01	0.039	0.154	0.211	1.516	0.885	0.471	0.265	0.01	0.316	0.69
A4I7A2	Acetyl-CoA carboxylase OS=Leishmania infantum OX=5671 GN=LINF_310038500 PE=4 SV=1	3	6	15	6	240.9	0.221	0.202	0.2	0.27	0.247	0.146	0.21	0.08	0.215	0.01	0.117	0.01	0.159	0.261
A4IDX3	Adenylyl_cyclase-associated_protein_-_putative OS=Leishmania infantum OX=5671 GN=LINF_360065600 PE=3 SV=1	6	2	29	2	29.4	2.284	2.122	0.909	0.185	0.25	0.387	0.01	6.383	5.49	5.4	2.692	1.594	1.351	0.01
A4I2C8	Methyltransferase_domain_containing_protein_-_putative OS=Leishmania infantum OX=5671 GN=LINF_260025300 PE=4 SV=1	7	2	11	2	39.3	0.01	0.3	0.01	0.01	0.266	0.01	0.01	0.01	0.01	0.01	0.01	0.01	0.01	0.01
A4HXF5	GMP reductase OS=Leishmania infantum OX=5671 GN=GMPR PE=3 SV=1	9	4	20	4	52	1.001	0.915	1.107	0.238	0.253	0.191	0.376	2.136	100	100	4.079	100	100	100
A4HW35	Putative immunodominant antigen OS=Leishmania infantum OX=5671 GN=LINF_140015400 PE=4 SV=1	2	2	32	2	91.4	7.606	11.858	4.573	0.456	0.331	0.204	0.36	39.591	15.419	4.031	0.01	0.501	1.078	0.48
E9AGX4	40S_ribosomal_protein_S23_-_putative OS=Leishmania infantum OX=5671 GN=LINF_210018200 PE=3 SV=1	19	1	29	1	15.9	0.01	0.01	0.01	0.01	0.01	0.01	0.01	0.623	0.8	0.762	0.01	0.01	0.01	0.01
A4HZI2	Centromere/microtubule_binding_protein_cbf5_-_putative OS=Leishmania infantum OX=5671 GN=LINF_210027400 PE=3 SV=1	7	4	29	4	48.5	0.761	0.73	0.603	0.14	0.066	0.01	0.01	100	5.261	2.075	0.645	0.36	0.01	0.01
A4I7S4	Putative small nuclear ribonucleoprotein OS=Leishmania infantum OX=5671 GN=LINF_320016400 PE=3 SV=1	22	2	30	2	8.8	1.042	0.95	0.91	0.688	0.596	0.372	0.302	2.72	2.208	3.076	2.07	1.641	1.117	1.137
E9AH43	Fumarate hydratase OS=Leishmania infantum OX=5671 GN=LINF_240007900 PE=3 SV=1	9	4	32	4	60.8	5.794	5.419	5.746	5.416	3.307	0.941	1.435	4.595	4.394	5.386	3.647	0.557	0.453	0.566
A4HYT9	1,2-dihydroxy-3-keto-5-methylthiopentene dioxygenase OS=Leishmania infantum OX=5671 GN=LINJ_20_0980 PE=3 SV=1	7	2	10	2	39	0.64	0.01	0.01	0.01	0.01	0.01	0.01	3.38	1.146	0.01	0.01	0.01	0.01	0.01
A0A381MU64	Proteasome subunit beta OS=Leishmania infantum OX=5671 GN=LINF_340051100 PE=1 SV=1	15	3	34	3	24.7	0.01	0.01	0.01	0.01	0.01	0.01	0.01		0.01	0.01	0.01	0.01		0.01
A4HZC2	Adenylate_kinase_-_putative OS=Leishmania infantum OX=5671 GN=LINF_210020600 PE=3 SV=1	11	2	24	2	30	0.01	0.01	0.01	0.01	0.01	0.01	0.01				0.01	0.01	0.01
E9AHB9	6-phosphogluconolactonase OS=Leishmania infantum OX=5671 GN=LINF_260032900 PE=3 SV=1	4	1	20	1	28.3	0.781	0.348	0.01	0.01	0.01	0.01	0.01	2.582	0.672	0.569	0.01	0.01	0.01	0.01
A4IDC1	Serine/threonine_protein_kinase_-_putative OS=Leishmania infantum OX=5671 GN=LINF_360021400 PE=4 SV=1	7	3	26	3	56.5	2.106	0.735	0.623	0.231	0.295	0.245	0.205	100	2.168	1.849	0.249	0.174	0.288	0.279
A0A6L0Y376	Ubiquitin thioesterase OTU1 OS=Leishmania infantum OX=5671 GN=LINF_360070100 PE=4 SV=1	14	5	33	5	29.9	0.542	0.309	0.192	0.084	0.08	0.053	0.046	1.001	0.872	0.493	0.21	0.163	0.157	0.07
A4IAZ8	Non-specific serine/threonine protein kinase OS=Leishmania infantum OX=5671 GN=LINF_350014800 PE=3 SV=1	10	3	7	3	39.8	0.01	0.01	0.01	0.01	0.01	0.01	0.01	0.01	0.01	0.01	0.01	0.01	0.01	0.01
E9AGB0	Proteasome_regulatory_ATPase_subunittcc1l8.3_-_putative OS=Leishmania infantum OX=5671 GN=LINF_120007200 PE=3 SV=1	9	3	64	2	45.8	100	100	100	100	100	100	100	100	100	100	100	100	100	100
A4I0C7	Mitochondrial_RNA_binding_protein_-_putative OS=Leishmania infantum OX=5671 GN=RBP38 PE=4 SV=1	14	3	10	3	39.8	3.056	1.361	1.028	0.01	0.01	0.01	0.01	100	100	100			100	0.01
A4ID19	Nascent polypeptide-associated complex subunit beta OS=Leishmania infantum OX=5671 GN=LINF_360046600 PE=3 SV=1	23	2	52	2	11.6	0.01	0.01	0.01	0.01	0.01	0.01	0.01					0.01
A4ID50	Oxoglutarate dehydrogenase (succinyl-transferring) OS=Leishmania infantum OX=5671 GN=LINF_360043300 PE=3 SV=1	3	4	16	4	114.7	0.295	0.518	0.423	0.347	0.341	0.313	0.351	0.236	0.221	0.231	0.196	0.175	0.191	0.487
A4ICP5	Eukaryotic translation initiation factor 6 OS=Leishmania infantum OX=5671 GN=EIF6 PE=3 SV=1	16	3	35	3	27.1	100	100	100	100	100	100	100	3.413	2.264	0.764	0.857	0.728	0.87	0.829
A4HVK1	Ubiquitin-like protein OS=Leishmania infantum OX=5671 GN=LINF_130012200 PE=4 SV=1	6	3	18	3	89	0.374	1.281	0.981	0.595	0.852	1.282	0.964	2.44	1.161	1.928	0.984	1.33	2.138	2.592
A4I074	V-type proton ATPase subunit G OS=Leishmania infantum OX=5671 GN=LINF_230008700 PE=3 SV=1	27	3	62	3	12.4	1.056	0.778	0.712	0.865	0.86	0.934	0.856	0.931	0.699	0.482	0.575	0.625	0.994	1.295
A4HU64	Bacterial_trigger_factor_protein_(TF)_C-terminus_-__putative OS=Leishmania infantum OX=5671 GN=LINF_090021700 PE=4 SV=1	18	3	70	3	16.2	0.608	0.376	0.219	0.127	0.099	0.089	0.093	0.461	0.304	0.206	0.122	0.096	0.099	0.131
E9AG43	26S_protease_regulatory_subunit_-_putative OS=Leishmania infantum OX=5671 GN=LINF_030010200 PE=3 SV=1	7	2	47	1	44.4
A4HSB6	Putative RNA-binding protein OS=Leishmania infantum OX=5671 GN=LINF_040016900 PE=4 SV=1	10	2	27	2	34.5	100	100						100	100	100				100
A4I4K9	Hypothetical_protein_-_conserved OS=Leishmania infantum OX=5671 GN=LINF_290021100 PE=4 SV=1	6	3	7	3	75.4	3.022	2.102	1.301	1.343	1.122	1.363	1.14	1.725	2.313	1.41	0.724	2.128	2.529	2.618
A4HY37	Glutamate--cysteine ligase OS=Leishmania infantum OX=5671 GN=GSH1 PE=3 SV=1	5	4	14	4	78.2	1.547	1.447	1.307	1.535	1.432	1.257	0.109	1.423	2.001	3.188	3.445	2.674	2.015	5.432
A4I2P6	Oxoglutarate dehydrogenase (succinyl-transferring) OS=Leishmania infantum OX=5671 GN=LINF_270015100 PE=3 SV=2	5	3	23	3	112.8	0.093	0.01	0.01	0.01	0.01	0.01	0.01	0.01	0.196	0.01	0.01	0.01	0.01
A4HYQ5	CTP synthase OS=Leishmania infantum OX=5671 GN=LINF_200011000 PE=3 SV=1	7	3	12	3	66.4	9.788	6.728	2.037	0.701	0.927	0.01	0.459	100	100	100	100	100	100	100
A4HZP2	Hypothetical_protein_-_conserved OS=Leishmania infantum OX=5671 GN=LINF_220006400 PE=4 SV=1	11	4	8	4	49	0.387	0.339	0.24	0.144	0.041	0.031	0.01	1.031	0.758	1.131	0.548	0.366	0.426	0.234
A4HSZ9	2-deoxy-D-ribose 5-phosphate aldolase OS=Leishmania infantum OX=5671 GN=LINF_060016500 PE=3 SV=1	5	1	9	1	29.6	100	100	100					100	100	100
A0A6L0WT27	Hypothetical_protein OS=Leishmania infantum OX=5671 GN=LINF_150009800 PE=4 SV=1	6	1	11	1	309.3	0.01	1.526	1.093	1.102	0.892	0.965	0.987	1.662	100	1.475	1.765	1.337	1.508	100
A4HXP8	Putative RNA-binding protein OS=Leishmania infantum OX=5671 GN=LINF_180007200 PE=4 SV=1	7	3	36	3	43.4			0.01	0.01				0.674	0.802	0.573	0.692	0.603	0.522	0.563
A0A6L0WP62	ATPase ASNA1 homolog OS=Leishmania infantum OX=5671 GN=LINF_110012700 PE=3 SV=1	5	1	13	1	44	0.844	0.01	0.01	0.01	0.01	0.01	0.01	100			0.01			0.01
A4I3R0	Probable methylthioribulose-1-phosphate dehydratase OS=Leishmania infantum OX=5671 GN=LinJ28.1900 PE=3 SV=1	12	2	6	2	25.4	0.37	0.688	0.199	0.275	0.085	0.095	0.078	0.134	0.09	0.069	0.041	0.044	0.073	0.085
A4HV24	Eukaryotic_release_factor_3_-_putative OS=Leishmania infantum OX=5671 GN=LINF_110017700 PE=4 SV=1	4	2	24	2	83.1	1.734	1.386	0.01	0.634	0.01	0.01	0.01	1.395	1.297	1.037	0.449	0.516	0.648	0.627
A4HS53	Putative spermidine synthase OS=Leishmania infantum OX=5671 GN=LINF_040010800 PE=3 SV=1	9	3	47	3	32.9	1.071	0.774	0.601	0.138	0.159	0.172	0.222	2.411	1.961	1.498	0.409	0.452	0.426	0.272
A0A6L0XHV9	Hypothetical_protein_-_conserved OS=Leishmania infantum OX=5671 GN=LINF_190005100 PE=4 SV=1	11	3	14	3	40.5	0.081	0.115	0.059	0.077	0.139	0.197	0.119	0.072	0.09	0.061	0.082	0.308	0.399	0.666
A4ICB6	ATP_synthase_delta_(OSCP)_subunit_-_putative OS=Leishmania infantum OX=5671 GN=LINF_360079400 PE=4 SV=1	12	4	50	4	29.1	4.133	3.598	3.373	3.263	3.251	3.271	3.184	2.249	1.706	1.58	1.375	1.35	1.261	1.161
E9AGR2	Fibrillarin_-_putative OS=Leishmania infantum OX=5671 GN=LINF_190005800 PE=3 SV=1	11	3	23	3	30.9	0.157	0.122	0.217	0.141	0.01	0.164	0.01	0.285	0.01	0.175	0.01	0.01	0.01	0.01
A4HZT9	Proteasome_regulatory_ATPase_subunit_5_-_putative OS=Leishmania infantum OX=5671 GN=LINF_220011600 PE=3 SV=1	9	3	24	3	49.5	0.01	0.332	0.01	0.241	0.01	0.01	0.01	0.827	0.01	0.01	0.01	0.959	0.817	0.01
A4I910	Mitogen_activated_protein_kinase_-_putative OS=Leishmania infantum OX=5671 GN=MPK11 PE=4 SV=1	11	3	34	3	46.7	1.167	0.825	100	0.32	0.689	0.199	0.01	1.161	1.272	0.473	0.01	0.586	0.437	0.01
A4I931	3-ketoacyl-CoA_reductase_-_putative OS=Leishmania infantum OX=5671 GN=LINF_330024300 PE=4 SV=1	10	3	9	3	36.2	0.01	0.01	0.01	0.01	0.01	0.01	0.01	0.01	0.01	0.01	0.01	0.01	0.01	0.01
A4I0K0	2Fe-2S_iron-sulfur_cluster_binding_domain_containing_protein_-_putative OS=Leishmania infantum OX=5671 GN=LINF_230023400 PE=4 SV=1	13	4	37	4	27.4	0.599	0.95	1.266	0.856	0.725	0.56	0.8		100	100	0.991	0.792	100	1.274
A4I1E8	Hypothetical_protein_-_conserved OS=Leishmania infantum OX=5671 GN=LINF_250016700 PE=4 SV=1	8	1	36	1	90.9
A4ICS4	60S ribosomal protein L40 OS=Leishmania infantum OX=5671 GN=LINF_360011600 PE=3 SV=1	11	2	128	1	17
A4I330	Obg-like ATPase 1 OS=Leishmania infantum OX=5671 GN=LINF_270030700 PE=3 SV=1	7	3	52	3	44	0.318	0.01	0.01	0.01	0.01	0.01	0.01	0.368	0.01	0.01	0.01	0.01	0.01	0.01
A4HW83	Putative tyrosyl-tRNA synthetase OS=Leishmania infantum OX=5671 GN=LINF_140020100 PE=4 SV=1	6	4	24	4	74.9	0.917	0.364	0.194	0.11	0.079	0.06	0.05	1.073	0.508	0.258	0.178	0.139	0.113	0.117
A4I226	60S ribosomal export protein NMD3 OS=Leishmania infantum OX=5671 GN=LINF_260014600 PE=3 SV=1	7	4	9	4	64	0.281	0.24	0.238	0.253	0.277	0.306	0.311	0.191	0.144	0.242	0.155	0.202	0.223	0.205
A4HRV7	DEAD/DEAH_box_helicase /Type_III_restriction_enzyme_-_res_subunit_-_putative OS=Leishmania infantum OX=5671 GN=LINF_030011900 PE=4 SV=1	1	2	27	2	246.6	0.362	0.01	0.01	0.01	0.01	0.01	0.01	1.344	0.455	0.374	0.01	0.01	0.01	0.01
A4ID95	Fibrillarin OS=Leishmania infantum OX=5671 GN=LINF_360038800 PE=3 SV=1	18	3	24	3	25.8	1.057	0.873	0.71	0.665	0.672	0.46	0.117	1.155	1.1	0.843	1.306	0.825	0.88	0.33
A4I662	Translocon-associated_protein_beta_(TRAPB)/Domain _of_uncharacterized_function_DUF11/CARDB_-_putative OS=Leishmania infantum OX=5671 GN=LINF_300037100 PE=4 SV=1	11	3	30	3	23.3	0.992	0.234	0.071	0.051	0.067	0.042	0.124	1.608	0.491	0.312	0.01	0.01	0.064	0.043
A4HXT4	Putative RNA binding protein OS=Leishmania infantum OX=5671 GN=LINF_180010900 PE=4 SV=1	6	3	25	3	43.8	1.211	1.117	0.253	0.01	0.01	0.01	0.01	6.494	1.955	1.56	0.697	0.944	0.271	0.803
A4HZQ8	Hypothetical_protein_-_conserved OS=Leishmania infantum OX=5671 GN=LINF_220008000 PE=4 SV=1	7	4	29	4	60.7	100	100	100	100	100	100	100	100	100	100	100	100	100	100
A4ICH2	Dihydrolipoamide acetyltransferase component of pyruvate dehydrogenase complex OS=Leishmania infantum OX=5671 GN=LINF_360034400 PE=3 SV=1	5	3	53	3	48.6	0.76	0.255	0.01	0.01	0.01	0.01	0.01	0.399	0.263	0.084	0.045	0.01	0.01	0.01
E9AHA1	Hypothetical_protein_-_conserved OS=Leishmania infantum OX=5671 GN=LINF_250031400 PE=4 SV=1	5	5	9	5	109.3	0.266	0.168	0.384	0.155	0.16	0.243	0.281	0.136	0.224	0.117	0.217	0.102	0.123	0.036
A4ICN7	Hypothetical_protein_-_conserved OS=Leishmania infantum OX=5671 GN=LINF_360015500 PE=4 SV=1	4	1	21	1	25.6	0.781	0.401	0.162	0.176	0.01	0.01	0.01	1.187	0.59	0.489	0.271	0.285	0.305	0.283
A4HW10	Elongation of fatty acids protein OS=Leishmania infantum OX=5671 GN=LINF_140012300 PE=3 SV=1	5	1	25	1	32.8	0.01	0.01	0.01	0.01	0.01	0.01	0.01	0.01	0.01	0.01	0.01	0.01	0.01	0.01
A4I9T8	PTP1-interacting_protein_-_39_kDa_-_putative OS=Leishmania infantum OX=5671 GN=LINF_340019600 PE=4 SV=1	3	1	45	1	41.1	0.92	0.448	0.01	0.01	0.01	0.01	0.01	2.514	1.122	0.01	0.01	0.01	0.01	0.01
A4I4Y5	RNA_recognition_motif._(A.k.a._RRM_-_RBD_-_or_RNP_domain)/RNA_recognition_motif_(A.k.a._RRM_-_RBD_-_or_RNP_domain)_-_putative OS=Leishmania infantum OX=5671 GN=LINF_290036100 PE=4 SV=1	10	2	47	2	23.5	1.599	0.377	0.327	0.231	0.553	0.609	0.403	1.563	1.592	1.427	0.498	0.589	0.716	1.433
A4HU27	MSP_(Major_sperm_protein )_domain_containing_protein_-__putative OS=Leishmania infantum OX=5671 GN=LINF_090017900 PE=4 SV=1	8	2	30	2	26.5	1.657	1.033	0.638	0.482	0.277	0.277	0.564	100	2.539	1.89	1.561	0.581	0.75	0.781
A4I4E1	Guanine deaminase OS=Leishmania infantum OX=5671 GN=LINF_290014000 PE=3 SV=1	2	1	14	1	49.1	1.046	0.975	0.988	0.475	0.286	0.263	0.228	4.481	3.899	4.837	1.443	1.104	1.145	0.917
A4IE38	19S_proteasome_regulatory_subunit OS=Leishmania infantum OX=5671 GN=RPT6 PE=3 SV=1	5	2	36	1	45.5	100	100		100			100	100						100
A4HRT8	FYVE-type domain-containing protein OS=Leishmania infantum OX=5671 GN=LINJ_03_0260 PE=3 SV=1	32	2	19	2	236.8	0.01	0.01	0.01	0.01	0.01	0.01	0.01	0.01	0.01	0.01	0.01	0.01	0.01	0.01
A4I5W9	Aldehyde_dehydrogenase_-_putative OS=Leishmania infantum OX=5671 GN=LINF_300034400 PE=3 SV=1	5	3	19	3	63.9	0.01	0.133	0.253	0.12	0.297	0.229	0.138	0.242	0.01	0.18	0.387	0.396	0.33	0.218
A4ICQ1	cAMP_binding_protein_-_putative OS=Leishmania infantum OX=5671 GN=LINF_360014000 PE=4 SV=1	1	2	320	2	198.2	0.01	0.01	0.01	0.01	0.01	0.01	0.01
A4I3H0	Archaic_translocase_outer_mitochondrial_membrane_ 46_kDa_subunit_-_putative OS=Leishmania infantum OX=5671 GN=LINF_280014900 PE=4 SV=1	7	3	29	3	45.6	1.75	1.708	1.592	1.469	1.51	1.516	1.636	11.71	4.523	4.171	3.844	4.025	3.998	4.325
A4IC78	2-methoxy-6-polyprenyl-1,4-benzoquinol methylase, mitochondrial OS=Leishmania infantum OX=5671 GN=LINF_360063100 PE=3 SV=1	10	3	15	3	31.9	0.865	1.395	0.663	0.148	0.089	0.01	0.01	5.592	2.427	1.654	0.144	0.104	0.102	0.01
A4HX10	Tyrosyl or methionyl-tRNA synthetase-like protein OS=Leishmania infantum OX=5671 GN=LINJ_16_1170 PE=4 SV=2	17	3	14	3	25.2	2.039	1.587	1.343	0.752	1.324	1.137	1.955	100	4.463	100	2.411	2.643	2.634	4.845
A4HZW3	Hypothetical_protein_-_conserved OS=Leishmania infantum OX=5671 GN=LINF_220014900 PE=4 SV=1	7	1	29	1	13	100	100	100	100	100	100	100	100	100	100	100	100	100	100
A4HU34	Mitochondrial RNA binding protein 2 OS=Leishmania infantum OX=5671 GN=LINF_090018500 PE=4 SV=1	13	2	30	2	26.9	0.01	0.641	1.244	0.01				100	100	2.061	0.01		0.01
A4IB20	TIP49_C-terminus /Holliday_junction_DNA_helicase_ruvB_N-terminus/AAA_domain_ (Dynein-related_subfamily)/AAA_domain/ATPase_family_associa ted_with_various_cellular_activities_(AAA)_-_putative OS=Leishmania infantum OX=5671 GN=LINF_350017500 PE=3 SV=1	6	2	40	1	39.8	0.731	0.437	0.282	0.01	0.01	0.01	0.01	1.88	1.367	1.297	0.411	0.276	0.159	0.138
A4IBA6	Calcium_motive_p-type_ATPase_-_putative OS=Leishmania infantum OX=5671 GN=LINF_350025900 PE=4 SV=1	4	3	7	3	121.8	0.748	0.545	0.01	0.378	0.01	0.01	0.01	0.01	0.01	0.885	0.01	0.01	0.01	0.01
A4HRG8	Alpha/beta-hydrolase-like protein OS=Leishmania infantum OX=5671 GN=LINF_010009600 PE=1 SV=1	9	1	23	1	23	0.654	0.508	0.488	0.261	0.265	0.192	0.188	1.823	1.757	0.891	0.01	0.01	0.01	0.01
A4I504	Hypothetical_protein_-_conserved OS=Leishmania infantum OX=5671 GN=LINF_300005900 PE=4 SV=1	10	3	25	3	26.7	1.652	1.253	0.239	0.099	0.152	0.102	0.142	2.703	1.407	1.647	0.103	0.01	0.127	0.36
A4HVS6	Putative Ran-binding protein 1 OS=Leishmania infantum OX=5671 GN=LINF_130020200 PE=4 SV=1	18	3	10	3	17.8	2.127	1.778	0.856	0.615	0.525	0.478	0.835	1.72	1.01	0.857	0.773	0.84	1.279	1.72
A4HY48	Kinesin-like protein OS=Leishmania infantum OX=5671 GN=LINF_190007400 PE=3 SV=1	3	2	8	2	93.7
A4HWN1	Glutamine--tRNA ligase OS=Leishmania infantum OX=5671 GN=LINF_150022500 PE=3 SV=1	5	3	9	3	66	1.344	0.607	0.523	0.41	0.459	0.444	0.483	3.897	1.709	0.467	0.362	0.287	0.349	0.779
A4HRT6	Putative ribosomal protein L38 OS=Leishmania infantum OX=5671 GN=LINF_030007300 PE=3 SV=1	10	1	106	1	9.4	0.596	0.408	0.277	0.106	0.112	0.091	0.096	1.678	1.2	0.865	0.271	0.201	0.176	0.093
A4I7H1	Glycylpeptide N-tetradecanoyltransferase OS=Leishmania infantum OX=5671 GN=NMT PE=3 SV=1	6	2	11	2	48.6	2.385	2.205	1.269	0.575	0.01	0.01	0.01	3.217	1.913	1.663	0.01	0.01	0.01	0.01
A4I3G6	Ribonucleoside-diphosphate reductase OS=Leishmania infantum OX=5671 GN=LINF_280014500 PE=3 SV=1	4	4	27	4	90.9	100	100	1.994	2.7	3.172	3.34	4.225	100	100	100	100	100	100	100
A4I363	Uncharacterized protein OS=Leishmania infantum OX=5671 GN=LINJ_27_0130 PE=4 SV=1	15	3	17	3	16.9	1.313	0.722	0.301	0.291	0.38	0.412	0.573	3.322	2.652	2.32	1.503	1.831	1.999	2.625
A4I2W3	ERF1_domain_1/eRF1_domain_2/eRF1_domain_3_-_putative OS=Leishmania infantum OX=5671 GN=LINF_270024100 PE=3 SV=1	6	3	10	3	50.8	0.01	0.01	0.09	0.13	0.077	0.071	0.077	0.01	0.121	0.07	0.085	0.078	0.103	0.083
Q6RYT2	Mitochondrial tryparedoxin OS=Leishmania infantum OX=5671 GN=TXN2 PE=4 SV=1	18	2	11	2	17.2	0.854	0.972	0.01	0.01	0.01	0.01	0.01	1.28	1.179	0.629	0.01	0.01	0.01	0.01
A4I8A3	Proteasome_regulatory_non-ATP-ase_subunit_-_putative OS=Leishmania infantum OX=5671 GN=LINF_320035300 PE=4 SV=1	3	1	7	1	46.3	0.01	0.01	0.01	0.01	0.01	0.01	0.01	0.01	0.01	0.01	0.01	0.01	0.01	0.01
A4IC47	Lsm12_protein_-_putative OS=Leishmania infantum OX=5671 GN=LINF_350058500 PE=3 SV=1	5	1	8	1	21.4	2.682	2.426	1.219	0.878	0.911	0.833	0.728	2.671	1.688	1.001	1.059	0.895	0.909	1.001
E9AH67	Hypothetical_protein_-_conserved OS=Leishmania infantum OX=5671 GN=LINF_240021500 PE=4 SV=1	38	1	1	1	7	0.859	0.732	0.769	0.634	1.038	1.049	1.128	100	100	100	100	100	100	2.281
E9AH13	Small hydrophilic endoplasmic reticulum-associated protein (Sherp) OS=Leishmania infantum OX=5671 GN=SHERP PE=4 SV=1	19	1	1	1	6	0.675	1.119	1.216	1.24	1.09	0.823	1.203	1.538	1.339	1.39	1.788	1.825	3.151	100
E9AHX0	Zinc_finger_protein_family_member_-_putative OS=Leishmania infantum OX=5671 GN=LINF_350055000 PE=4 SV=1	1	1	12	1	106.3	100	100	100	100	100	100	100	100	100	100	100	100	100	100
A4HWZ0	Sucrose-phosphate synthase-like protein OS=Leishmania infantum OX=5671 GN=LINF_160015100 PE=4 SV=1	3	2	55	2	52.4	0.983	0.27	0.01	0.01	0.01	0.01	0.01	0.818	0.351	0.175	0.01	0.072	0.01	0.01
A4I2W4	Hypothetical_protein_-_conserved OS=Leishmania infantum OX=5671 GN=LINF_270024200 PE=4 SV=1	7	3	16	3	37.8	3.558	1.439	2.303	1.345	1.385	1.519	1.687	1.203	0.887	0.399	0.215	0.332	0.873	0.48
A4HX59	Prohibitin OS=Leishmania infantum OX=5671 GN=LINF_160022200 PE=3 SV=1	14	4	7	4	30.2	0.225	0.01	0.01	0.108	0.076	0.01	0.01	0.282	0.16	0.172	0.01	0.117	0.081	0.01
A4I0R5	Malic enzyme OS=Leishmania infantum OX=5671 GN=LINF_240012700 PE=3 SV=1	7	3	8	3	62.8	0.01	0.543	0.604	0.559	0.549	0.596	0.01	2.552	2.352	1.69	0.75	0.672	1.675	1.617
A4IBJ4	Putative ubiquitin-activating enzyme e1 OS=Leishmania infantum OX=5671 GN=LINF_350035900 PE=3 SV=1	3	4	18	4	126.4	0.688	0.236	0.37	0.01	0.01	0.01	0.464	1.811	1.539	0.685	0.01	0.01	1.343	0.01
A4I591	Histidine--tRNA ligase OS=Leishmania infantum OX=5671 GN=LINF_300011400 PE=3 SV=1	5	2	15	2	52.8	0.323	0.223	0.197	0.157	0.167	0.179	0.188	0.862	0.612	0.65	0.598	0.519	0.488	0.745
A4I9B4	Eukaryotic translation initiation factor 5B OS=Leishmania infantum OX=5671 GN=LINF_330036700 PE=4 SV=1	2	2	2	2	92.6	1.115	0.815	0.741	0.778	0.92	0.926	0.784	1.18	1.044	0.981	0.721	0.819	0.995	1.523
A0A6L0WK02	Microtubule-associated_protein_-_putative OS=Leishmania infantum OX=5671 GN=LINF_050008800 PE=4 SV=1	24	1	5	1	195.4	0.01	0.01	0.01	0.01	0.01	0.01	0.01	0.01	0.01	0.01	0.01	0.01	0.01	0.01
A4IBC7	Aminopeptidase_P_-_putative OS=Leishmania infantum OX=5671 GN=LINF_350028800 PE=3 SV=1	5	2	14	2	53.7	0.01	0.01	0.01	0.01	0.01	0.01	0.01	0.01	0.01	0.01	0.01	0.01	0.01	0.01
A4I7I1	Putative U2 small nuclear ribonucleoprotein 40K OS=Leishmania infantum OX=5671 GN=LINF_320006800 PE=3 SV=1	10	2	14	2	34.6			0.01	0.01	0.01	0.01	0.01				0.01	0.01	0.01	0.01
A4I9C1	Hypothetical_protein_-_conserved OS=Leishmania infantum OX=5671 GN=LINF_330037300 PE=4 SV=1	13	2	17	2	17.1	0.71	0.273	0.169	0.01	0.01	0.01	0.01	1.015	0.665	0.542	0.224	0.01	0.01	0.01
A4HU05	Uncharacterized_protein_family_(UPF0160)_-__putat ive OS=Leishmania infantum OX=5671 GN=LINF_090014600 PE=3 SV=1	4	2	41	2	43.4	0.283	0.26	0.128	0.01	0.01	0.01	0.042	1.178	100		0.01	0.01	0.01	0.01
A4I0L9	Pyridoxal phosphate homeostasis protein OS=Leishmania infantum OX=5671 GN=LINF_230025500 PE=3 SV=1	4	1	15	1	27.2	0.967	1.007	0.846	0.624	0.767	0.786	0.643	2.852	100	100	0.01	0.01	0.01	0.01
A4I5W3	Hypothetical_protein_-_conserved OS=Leishmania infantum OX=5671 GN=LINF_300033800 PE=4 SV=1	9	1	8	1	11.8	0.89	0.431	0.311	0.125	0.01	0.01	0.159	3.3	1.74	1.024	1.277	0.486	0.759	0.766
A4HT59	Metallo-peptidase_-_Clan_ME_-_Family_M16C OS=Leishmania infantum OX=5671 GN=LINF_070006000 PE=3 SV=2	3	2	4	2	115.4	0.66	0.726	0.01	0.42	0.371	0.312	0.01	0.01	0.01	0.01	0.01	0.01	0.01	0.01
A4ICT4	Protein phosphatase 2C-like protein OS=Leishmania infantum OX=5671 GN=LINF_360010600 PE=4 SV=1	4	1	18	1	32.6	0.712	0.28	0.223	0.099	0.137	0.097	0.087	1.431	0.945	0.572	0.321	0.407	0.254	0.362
E9AGL9	Cyclic_nucleotide-binding_domain_containing_protein_-_putative OS=Leishmania infantum OX=5671 GN=LINF_150019300 PE=4 SV=1	2	3	11	3	137.8	2.057	1.796	1.355	1.171	1.044	0.945	0.992	3.486	2.967	2.334	2.329	2.465	2.755	3.18
A4I077	Cytochrome_c_oxidase_subunit_10_-_putative OS=Leishmania infantum OX=5671 GN=LINF_230009100 PE=4 SV=1	20	3	9	3	14.1	0.264	0.101	0.069	0.01	0.01	0.01	0.01	0.503	0.207	0.147	0.084	0.01	0.083	0.01
A4HXF6	Ysine decarboxylase-like protein OS=Leishmania infantum OX=5671 GN=LINF_170014900 PE=4 SV=1	5	2	18	2	35.3	0.816	0.399	0.296	0.228	0.108	0.122	0.116	1.687	1.034	0.372	0.245	0.233	0.163	0.421
A4ICT1	Putative ubiquitin-like protein OS=Leishmania infantum OX=5671 GN=LINF_360010900 PE=4 SV=1	6	1	13	1	33.1
A4I045	Hypothetical_protein_-_conserved OS=Leishmania infantum OX=5671 GN=LINF_230005800 PE=4 SV=1	8	3	6	3	48.6	0.933	1.266	0.452	0.549	0.837	0.91	0.916	2.17	1.84	2.03	1.152	2.791	1.273	2.366
A4IDL0	Tyrosine aminotransferase OS=Leishmania infantum OX=5671 GN=TAT PE=1 SV=1	6	3	26	3	49.7	1.876	0.982	0.577	0.327	0.01	0.01	0.01	1.691	0.975	0.766	0.351	0.225	0.01	0.214
A4HTC4	RNA binding protein-like protein OS=Leishmania infantum OX=5671 GN=LINF_070016300 PE=4 SV=1	4	1	29	1	38.8
A4HV14	Pretranslocation_protein_-_alpha_subunit_-_putative OS=Leishmania infantum OX=5671 GN=LINF_110016500 PE=3 SV=1	3	2	30	2	53.9	0.328	1.013	1.116	0.883	0.972	1.094	1.109	3.974	2.28	3.17	1.96	2.747	2.375	3.215
A4I2X9	Hypothetical_protein_-_conserved OS=Leishmania infantum OX=5671 GN=LINF_270028000 PE=4 SV=1	10	1	14	1	17.4
A4I1F1	MGT2 magnesium transporter OS=Leishmania infantum OX=5671 GN=MGT2 PE=3 SV=1	4	2	8	2	46	0.01	0.01	0.01	0.01	0.01	0.01	0.01	0.01	0.01	0.01	0.01	0.01	0.01	0.01
A0A6L0WN85	Cysteine_peptidase_B_(CPB) OS=Leishmania infantum OX=5671 GN=LINF_080015100 PE=3 SV=1	2	1	10	1	47.9	1.897	1.558	1.258	1.03	1.098	1.085	0.988	2.632	2.376	2.166	1.944	1.449	1.534	2.203
A4I5E3	Importin subunit alpha OS=Leishmania infantum OX=5671 GN=LINF_300016800 PE=3 SV=1	2	1	12	1	58	0.506	0.298	0.01	0.01	0.01	0.01	0.01	1.212	0.553	0.01	0.01	0.01	0.01	0.01
A4HXP6	UDP-galactopyranose mutase OS=Leishmania infantum OX=5671 GN=GLF PE=4 SV=1	2	1	22	1	54.9	0.996	0.871	0.942	0.959	1.076	1.115	0.951	3.303	3.042	2.956	1.97	3.153	3.918	4.343
A4I7U3	CRAL/TRIO_domain_containing_protein_-_putative OS=Leishmania infantum OX=5671 GN=LINF_320018300 PE=4 SV=1	6	2	16	2	53.7	100	100	100	100				100	100	100	100	100	100	100
E9AHD5	Hypothetical_protein_-_conserved OS=Leishmania infantum OX=5671 GN=LINF_270012500 PE=4 SV=1	11	2	25	2	19.5	0.425	0.225	0.111	0.01	0.01	0.01	0.01	1	0.533	0.436	0.01	0.01	0.01	0.01
A4IAS0	NLI_interacting_factor-like_phosphatase_-_putative OS=Leishmania infantum OX=5671 GN=LINF_350007000 PE=4 SV=1	5	1	9	1	27.2	0.01	0.01	0.01	0.01	0.01	0.01	0.01	0.01	0.01	0.01	0.01	0.01	0.01	0.01
A4ICB5	Prolyl endopeptidase OS=Leishmania infantum OX=5671 GN=LINF_360079300 PE=3 SV=1	2	1	17	1	78.1	100	100						100	100
A4HVL6	Hypothetical_protein_-_conserved OS=Leishmania infantum OX=5671 GN=LINF_130013700 PE=4 SV=2	3	2	40	2	76.3	100	100	100		100			100	100	100	100
Q2PD58	Nucleoside hydrolase-like protein (Fragment) OS=Leishmania infantum OX=5671 GN=np2 PE=4 SV=1	4	2	14	2	38.7	0.583	0.671	0.657	0.586	0.521	0.01	0.01	1.884	1.714	2.253	1.347	1.387	0.01	0.01
A4I839	R-SNARE_protein_-_putative OS=Leishmania infantum OX=5671 GN=LINF_320027900 PE=4 SV=1	1	1	97	1	140.4	100	100	100	100				100	100	100	100	100
E9AG49	Arginine_N-methyltransferase_-_putative OS=Leishmania infantum OX=5671 GN=LINF_030010800 PE=4 SV=1	5	2	12	2	44.3	0.01	0.01	0.01	0.01	0.01	0.01	0.01	0.01	0.01	0.01	0.01	0.01	0.01	0.01
A4I9G4	60S_ribosomal_protein_L44_-_putative OS=Leishmania infantum OX=5671 GN=LINF_130022200 PE=3 SV=1	20	2	49	2	12.3	100	100	100	100	100	100		100	100	100	100	100	100	100
A4HSM5	Hypothetical_protein_-_conserved OS=Leishmania infantum OX=5671 GN=LINF_050015700 PE=4 SV=1	6	1	13	1	16.3	100	100	100	100	100	100	100	100	100	100	100	100	100	100
A4I4E3	Hypothetical_protein_-_conserved OS=Leishmania infantum OX=5671 GN=LINF_290014300 PE=4 SV=1	3	2	24	2	53.2	1.031	0.01	0.01	0.01	0.591	0.15	0.01	4.366	1.203	0.704	0.896	0.799	1.205	0.847
A4I660	Protein_of_uncharacterized_function_(DUF3808 )/Tetratricopeptide_repeat_-_putative OS=Leishmania infantum OX=5671 GN=LINF_300042700 PE=4 SV=1	1	1	30	1	66.5
A2CIL1	Glucose-6-phosphate 1-dehydrogenase OS=Leishmania infantum OX=5671 GN=g6pdh PE=3 SV=1	5	3	21	3	63.3	1.7	0.506	0.153	0.231	0.01	0.189	0.218	1.796	0.878	0.753	0.597	0.187	0.204	0.415
A0A381MX11	60S_ribosomal_protein_L22_-_putative OS=Leishmania infantum OX=5671 GN=LINF_360041100 PE=3 SV=1	22	1	15	1	15	100	100	100					100	100	100
A4HSE3	RNA helicase OS=Leishmania infantum OX=5671 GN=LINJ_05_0140 PE=3 SV=2	3	2	24	2	73.8
A4HRP2	Voltage-dependent_anion-selective_channel_-_putative OS=Leishmania infantum OX=5671 GN=LINF_020009800 PE=4 SV=1	8	3	22	3	31.9	2.744	2.363	0.929	0.398	0.334	0.278	0.198	7.217	6.385	4.316	2.636	2.587	2.225	2.034
A4I0M2	V-type proton ATPase subunit a OS=Leishmania infantum OX=5671 GN=LINF_230025800 PE=3 SV=1	2	2	8	2	87.7	2.038	1.656	1.116	0.345	0.57	0.408	0.353	5.101	3.512	1.813	0.01	0.511	0.01	0.01
A4I7Y8	Coatomer subunit epsilon OS=Leishmania infantum OX=5671 GN=LINF_320023000 PE=3 SV=1	10	2	5	2	34.9	0.01	0.01	0.01	0.01	0.01	0.01	0.01		0.01	0.01	0.01	0.01	0.01	0.01
A4I512	2-hydroxy-3-oxopropionate_reductase_-_putative OS=Leishmania infantum OX=5671 GN=LINF_300006800 PE=4 SV=1	5	1	15	1	31	0.01	0.01	0.01	0.01	0.01	0.01	0.01	0.01
A4ID11	Snf7_-_putative OS=Leishmania infantum OX=5671 GN=LINF_360047400 PE=4 SV=1	7	2	19	2	25.6	0.01	0.01	0.01	0.01	0.01	0.01	0.01	0.01	0.01	0.01	0.01	0.01	0.01	0.01
E9AHL7	ADP-ribosylation_factor_-_putative OS=Leishmania infantum OX=5671 GN=LINF_310031000 PE=3 SV=1	8	2	31	1	20.6
A4HYC1	Phenylalanyl-tRNA synthetase beta subunit OS=Leishmania infantum OX=5671 GN=LINF_190015700 PE=3 SV=1	3	1	11	1	70.5	1.125	0.81		0.01	0.01	0.01	0.01	1.142	0.593	0.01	0.122	0.231	0.01	0.01
A4HT18	Coproporphyrinogen oxidase OS=Leishmania infantum OX=5671 GN=LINF_060018900 PE=3 SV=1	7	2	8	2	34.5		0.01	0.01	0.01	0.01	0.01	0.01	0.01	0.01	0.01	0.01	0.01	0.01
A4HTB4	Putative serine/threonine kinase OS=Leishmania infantum OX=5671 GN=LINF_070015200 PE=3 SV=1	3	1	31	1	33.6	0.189	0.101	0.01	0.01	0.01	0.01	0.01	0.149	0.073	0.01	0.01	0.01	0.01	0.01
A4IA32	Uncharacterized protein OS=Leishmania infantum OX=5671 GN=LINJ_34_2390 PE=4 SV=1	4	1	10	1	142.9	0.01	0.01	0.01	0.01	0.01	0.01	0.01	0.01				0.01	0.01	0.01
A4I0V9	Putative translation factor sui1 OS=Leishmania infantum OX=5671 GN=LINF_240017300 PE=3 SV=1	10	1	20	1	12.4	100	100						100	100	100
A4I480	Uncharacterized protein OS=Leishmania infantum OX=5671 GN=LINJ_29_0280 PE=4 SV=1	2	1	49	1	46.7	0.01	0.01	0.01	0.01	0.01	0.01	0.01			0.01	0.01	0.01	0.01	0.01
A4HU71	Cytochrome_b5-like_protein_-__putative OS=Leishmania infantum OX=5671 GN=LINF_090022500 PE=4 SV=1	21	2	7	2	12.9	0.01	0.01	0.01	0.01	0.01	0.01	0.01		0.01	0.01	0.01	0.01	0.01
A4IBT6	4E-interacting_protein_-_putative OS=Leishmania infantum OX=5671 GN=LINF_350045300 PE=4 SV=1	2	2	31	2	82.5	100	100	100	100	100	100	100	100	100	100	100	100	100	100
A4HWH6	Hypothetical_protein_-_conserved OS=Leishmania infantum OX=5671 GN=LINF_150015900 PE=4 SV=2	1	1	5	1	225.2
A4I4U8	Nucleosome_assembly_protein_(NAP)_-_putative OS=Leishmania infantum OX=5671 GN=LINF_290031100 PE=3 SV=1	10	2	18	2	21	0.616	0.27	0.01	0.01	0.01	0.01	0.01	1.334	0.697	0.615	0.01	0.01	0.01	0.01
A4I1F5	Cytochrome_c_oxidase_VII_-_putativeGeneDB:LmjF.25.1130 OS=Leishmania infantum OX=5671 GN=LINF_250017400 PE=4 SV=1	6	1	11	1	19	0.536	0.431	0.252	0.419	0.27	0.389	0.339	0.591	0.427	0.496	0.01	0.01	0.01	0.01
A0A381ML17	Snf7_-_putative OS=Leishmania infantum OX=5671 GN=LINF_270020900 PE=4 SV=1	8	2	5	2	25.3	0.889	0.46	0.293	0.078	0.084	0.166	0.028	1.945	1.012	0.877	0.533	0.36	0.482	0.397
Q1PC47	Hypoxanthine phosphoribosyltransferase (Fragment) OS=Leishmania infantum OX=5671 GN=HGPRT PE=3 SV=1	7	1	3	1	18.9	0.01	0.01	0.01	0.01	0.01	0.01	0.01	0.01		0.01		0.01	0.01	0.01
Q8WT31	Cysteine proteinase OS=Leishmania infantum OX=5671 GN=cpa PE=3 SV=1	3	1	7	1	39
E9AGU7	Xanthine phosphoribosyltransferase OS=Leishmania infantum OX=5671 GN=XRPT PE=4 SV=1	3	1	21	1	27	0.01	0.01	0.01	0.01	0.01	0.01	0.01	0.01	0.01	0.01	0.01	0.01	0.01	0.01
A4I2F1	Kynureninase OS=Leishmania infantum OX=5671 GN=KYNU PE=3 SV=1	4	2	14	2	50.7	100	9.613	3.362	2.108	0.01	1.631	1.337	100	100	100	1.344	1.056	1.285	0.812
E9AG21	Leucine_rich_repeat/Leucine_Rich_Repeat_-_putative OS=Leishmania infantum OX=5671 GN=LINF_030005000 PE=4 SV=1	1	1	6	1	107.9								0.01		0.01	0.01
A4I8Y0	Pumilio_protein_6_-_putative OS=Leishmania infantum OX=5671 GN=PUF6 PE=4 SV=1	2	2	8	2	91.5	8.714	6.725	9.367	8.955	9.434	9.269	12.503	13.485	17.55	16.365	11.115	18.227	17.11	20.042
A4I7C4	Protein_kinase_-_putative OS=Leishmania infantum OX=5671 GN=LINF_310040700 PE=3 SV=1	8	2	8	2	48.3
A4HRM8	Soluble_NSF_attachment_protein_-_SNAP_-_putative OS=Leishmania infantum OX=5671 GN=LINF_020008100 PE=3 SV=1	2	1	10	1	72.8
A4HTI3	Mitochondrial_associated_ribonuclease_-_putative OS=Leishmania infantum OX=5671 GN=LINF_080008200 PE=3 SV=1	6	1	4	1	24.9	0.01	0.01	0.01	0.01	0.01	0.01	0.01	0.01	0.01	0.01	0.01	0.01	0.01	0.01
A4HUJ1	Hypothetical_protein_-_conserved OS=Leishmania infantum OX=5671 GN=LINF_100014600 PE=4 SV=1	5	1	18	1	25.9	0.01	0.01	0.01	0.01	0.01	0.01	0.01		0.01		0.01	0.01	0.01	0.01
A4I1F0	Hypothetical_protein_-_conserved OS=Leishmania infantum OX=5671 GN=LINF_250016900 PE=4 SV=1	7	2	2	2	48.3	0.842	0.479	0.847	0.541	0.639	1.206	1.187	0.959	1.056	1.02	0.569	2.072	3.473	5.254
A4I1T4	AGC_family_serine/threonine_kinase_-_putative OS=Leishmania infantum OX=5671 GN=LINF_250030600 PE=3 SV=1	6	3	13	3	44.4	0.01	0.01	0.01	0.01	0.01	0.01	0.01	0.01	0.01	0.01	0.01	0.01	0.01	0.01
A4I7G4	Hypothetical_protein_-_conserved OS=Leishmania infantum OX=5671 GN=LINF_320005000 PE=4 SV=1	10	2	31	2	15.9	5.779	5.171	7.147	6.065	5.494	5.749	5.886	3.447	2.852	2.903	2.557	2.389	2.333	2.514
A4HU32	Hypothetical_protein_-__conserved OS=Leishmania infantum OX=5671 GN=LINF_090018300 PE=4 SV=2	4	1	5	1	28.1	0.247	0.205	0.214	0.224	0.191	0.163	0.165	0.25	0.157	0.154	0.117	0.112	0.14	0.181
A4I6N8	Amidohydrolase_-_putative OS=Leishmania infantum OX=5671 GN=LINF_310017700 PE=4 SV=1	3	1	7	1	44.2
B7SP15	Cytosolic NADP-malic enzyme (Fragment) OS=Leishmania infantum OX=5671 GN=me PE=3 SV=1	3	2	15	2	60.5	1.375	1.263	0.949	0.905	1.479	0.964	1.366	2.273	1.462	1.151	1.172	1.343	0.916	1.214
A4HRG9	Uncharacterized protein OS=Leishmania infantum OX=5671 GN=LINJ_01_0480 PE=4 SV=1	1	2	4	2	151.4		100	100	100	100	100	100					100
A4HTC7	Peptidyl-prolyl cis-trans isomerase OS=Leishmania infantum OX=5671 GN=PIN1 PE=4 SV=1	19	2	7	2	12.6
A0A6L0XQQ8	Hypothetical_protein OS=Leishmania infantum OX=5671 GN=LINF_250031000 PE=4 SV=1	6	1	24	1	13.9	0.773	100	100	1.1	100	0.75	0.962	100	100	100	100	100		100
E9AHQ2	Succinyl-CoA:3-ketoacid-coenzyme A transferase OS=Leishmania infantum OX=5671 GN=LINF_330032400 PE=3 SV=1	2	1	6	1	52.6	0.01	0.01	0.01	0.01	0.01	0.01	0.01		0.01	0.01	0.01	0.01	0.01	0.01
A4HYX2	Nucleosome_assembly_protein_(NAP)_-_putative OS=Leishmania infantum OX=5671 GN=LINF_200018100 PE=3 SV=1	3	1	2	1	31.2	0.847	0.643	0.458	0.01	0.01	0.471	0.738	1.36	0.614	0.504	0.416	0.462	0.763	1.633
A0A6L0X265	Tb-292_membrane_associated_protein-like_protein OS=Leishmania infantum OX=5671 GN=LINF_150010300 PE=4 SV=1	3	2	9	2	304	0.01	0.01	0.01	0.01	0.01	0.01	0.01	0.01	0.01	0.01	0.01	0.01	0.01	0.01
A4I2W0	Hypothetical_protein_-_conserved OS=Leishmania infantum OX=5671 GN=LINF_270023800 PE=4 SV=1	4	2	3	2	58.8	0.33	0.159	0.206	0.19	0.161	0.133	0.171	0.633	0.513	0.496	0.3	0.331	0.325	0.236
A0A6L0WUF2	GRIP_domain_containing_protein_-_putative OS=Leishmania infantum OX=5671 GN=LINF_110005600 PE=4 SV=1	10	1	6	1	177.4	100	100	100	100	100	100	100	100	100	100	100	100	100	100
A4IBX8	Hypothetical_protein_-_conserved OS=Leishmania infantum OX=5671 GN=LINF_350049600 PE=4 SV=1	2	1	15	1	59.5	3.316	3.234	2.925	1.543	2.618	3.093	2.853	1.968	1.688	1.936	0.88	0.927	2.58	5.261
E9AH53	Ubiquitin carboxyl-terminal hydrolase OS=Leishmania infantum OX=5671 GN=LINF_240009000 PE=3 SV=1	4	1	4	1	34.4	0.01		0.01	0.01	0.01	0.01	0.01	0.01	0.01	0.01	0.01	0.01	0.01	0.01
A4I9B2	Beta-ketoacyl-[acyl-carrier-protein] synthase I OS=Leishmania infantum OX=5671 GN=LINF_330036500 PE=3 SV=1	4	1	2	1	47.2			0.01	0.01	0.01	0.01	0.01				0.01
A4I0H2	Coronin OS=Leishmania infantum OX=5671 GN=CRN12 PE=3 SV=1	3	1	18	1	56.2	100	100	100	100		100		100	100	100	100	100	100	100
A4HSB4	Fructose-bisphosphatase OS=Leishmania infantum OX=5671 GN=LINF_040016700 PE=3 SV=1	4	2	16	2	38.8	100	100	100	100	100	100	100	100	100	100	100	100	100	100
A4HXU2	HEAT_repeats/HEAT_repeat_-_putative OS=Leishmania infantum OX=5671 GN=LINF_180011900 PE=4 SV=1	2	2	8	2	77.2	100	100	0.723	100	100	100	100	1.138	0.268	0.403	0.372	0.102	0.339	0.228
A4I9C2	Transcription elongation factor-like protein OS=Leishmania infantum OX=5671 GN=LINF_330037400 PE=4 SV=1	2	1	3	1	50.7	1.014	0.839	0.882	0.789	0.623	0.949	0.758	3.143	2.566	2.763	1.261	1.849	2.236	3.246
E9AGR0	DnaJ_domain_containing_protein_-_putative OS=Leishmania infantum OX=5671 GN=LINF_190005600 PE=4 SV=1	4	2	8	2	50.8	100	100	100	100	100	100	100	100	100	100	100	100	100	100
A4IBI9	Glyoxalase I OS=Leishmania infantum OX=5671 GN=GLO1 PE=3 SV=1	5	1	25	1	15.7	100	100	100	100	100	100	100	100	100	100	100	100	100
A4HW91	Hypothetical_protein_-_conserved OS=Leishmania infantum OX=5671 GN=LINF_140020900 PE=4 SV=1	1	1	12	1	111.5	100	100	100	100	100	100	100	100	100	100	100	100	100	100
A4HS39	Cysteine_peptidase_-_Clan_CA_-_family_C2_-_putative OS=Leishmania infantum OX=5671 GN=LINF_040009500 PE=4 SV=1	1	1	3	1	94.7	0.67	0.641	0.25	0.01	0.01	0.01	0.01	0.978	0.914	0.417	0.01	0.01	0.01	0.01
A4IBN4	Replication_factor_A_protein_3_-_putative OS=Leishmania infantum OX=5671 GN=LINF_350039800 PE=3 SV=1	10	1	9	1	13.2	0.01	0.01	0.01	0.01	0.01	0.01	0.01	0.01	0.01	0.01	0.01	0.01	0.01	0.01
A4HRY2	Hypothetical_protein_-_conserved OS=Leishmania infantum OX=5671 GN=LINF_030014700 PE=4 SV=1	20	2	9	2	12.5	0.01	0.01	0.01	0.01	0.01	0.01	0.01	0.01	0.01	0.01	0.01	0.01	0.01	0.01
A4I443	Tryptophanyl-tRNA synthetase OS=Leishmania infantum OX=5671 GN=LINF_290005500 PE=3 SV=1	5	2	5	2	45.4	0.01	0.01	0.01	0.01	0.01	0.01	0.01	0.01	0.01	0.01	0.01	0.01	0.01	0.01
A4ICT9	Hypothetical_protein_-_conserved OS=Leishmania infantum OX=5671 GN=LINF_360010100 PE=4 SV=1	8	1	2	1	26.1	2.231	2.039	3.944	2.707	0.01	0.01	0.01		0.01	3.551	0.01	1.877	1.51	0.01
A4HVJ5	Mannose-specific_lectin_-_putative OS=Leishmania infantum OX=5671 GN=LINF_130011600 PE=4 SV=1	4	2	14	2	51.6	0.465	0.326	0.01	0.01	0.01	0.01	0.01	1.02	0.819	0.01	0.01	0.01	0.01
A4HWJ7	Putative succinate dehydrogenase OS=Leishmania infantum OX=5671 GN=LINF_150018000 PE=4 SV=1	5	1	34	1	22.4	0.944	0.361	0.18	0.117	0.01	0.01	0.01	1.045	0.326	0.244	0.165	0.165	0.123	0.124
A4I7T7	Proteasome_regulatory_non-ATP-ase_subunit_-_putative OS=Leishmania infantum OX=5671 GN=LINF_320017700 PE=3 SV=1	6	1	26	1	31.2	1.409	0.45	0.195	0.937	0.746	0.829	0.963	100	100	100	0.01	0.935	0.01	0.01
A4HS09	Hypothetical_protein_-_conserved OS=Leishmania infantum OX=5671 GN=LINF_040006400 PE=4 SV=1	11	2	7	2	16.5	1.227	0.678	0.489	0.355	0.408	0.55	0.745	0.279	0.64	0.266	0.01	0.788	1.051	1.793
A4I9H5	Ascorbate_peroxidase OS=Leishmania infantum OX=5671 GN=APX PE=3 SV=1	9	2	10	2	33.7
A4I449	Proteasome_regulatory_non-ATPase_subunit_-_putative OS=Leishmania infantum OX=5671 GN=LINF_290006100 PE=3 SV=1	2	2	7	2	99.4	100	100	100	100	100	100	100	100	100	100	100	100	100	100
A4IBJ0	1-alkyl-2-acetylglycerophosphocholine esterase OS=Leishmania infantum OX=5671 GN=LINF_350035500 PE=4 SV=1	3	2	2	2	49.8	0.853	0.01	0.59	0.01	0.336	0.233	0.249	1.225	1.263	0.492	0.22	100	0.449	0.01
A4HZ70	ATP-binding cassette protein subfamily E, member 1 OS=Leishmania infantum OX=5671 GN=putative ABCE1 PE=4 SV=1	4	2	22	2	74	100	100	100					100	100	100
E9AGK8	Hypothetical_protein_-_conserved OS=Leishmania infantum OX=5671 GN=LINF_140009200 PE=4 SV=1	4	1	8	1	34.5	0.709	0.443	0.01	0.01	0.01	0.01	0.01	1.381	0.01	0.01	0.01	0.01	0.01	0.01
E9AGW2	Hypothetical_protein_-_conserved OS=Leishmania infantum OX=5671 GN=LINF_210017000 PE=4 SV=1	4	1	6	1	36.3
A4I649	Putative serine/threonine-protein kinase OS=Leishmania infantum OX=5671 GN=LINF_300041600 PE=4 SV=1	4	2	3	2	84.5	0.01	0.01	0.01	0.01	0.01	0.01	0.01	0.01	0.01		0.01	0.01	0.01	0.01
A4HS40	Adenylosuccinate lyase OS=Leishmania infantum OX=5671 GN=LINF_040009600 PE=3 SV=1	2	1	2	1	53.5	0.01	0.01	0.01	0.01	0.01	0.01	0.01	0.01	0.01	0.01	0.01	0.01	0.01	0.01
A4HTC3	Putative nucleolar RNA-binding protein OS=Leishmania infantum OX=5671 GN=LINJ_07_1140 PE=4 SV=2	9	2	29	2	22.5	100	100	100	100	100	100	100	100	100	100	100	100	100	100
A4HXY9	Zinc_finger_-_C3HC4_type_(RING_finger )_containing_protein_-_putative OS=Leishmania infantum OX=5671 GN=LINF_180017000 PE=4 SV=1	2	1	5	1	40	0.381	0.556	100	0.974	100	0.541	0.298	100	0.86	100	100	0.778	100	100
A4HUG1	Mitogen-activated protein kinase OS=Leishmania infantum OX=5671 GN=MPK3 PE=3 SV=1	3	2	3	2	43.9	1.827	1.8	1.585	1.643	1.892	2.263	2.099	3.049	1.998	2.05	2.269	2.952	2.272	2.908
A4HTD0	Cation-transporting_ATPase_-_putative OS=Leishmania infantum OX=5671 GN=LINF_070017000 PE=3 SV=1	1	2	4	2	139.5	1.206	1.356	2.182	1.573	1.248	0.742	0.576	2.123	2.65	4.231	2.798	0.776	100	0.884
A4I631	Guanine nucleotide-binding protein subunit beta-like protein OS=Leishmania infantum OX=5671 GN=LINF_300039800 PE=3 SV=1	1	1	9	1	66.6	0.922	0.512	0.257	0.216	0.158	0.213	0.201	2.202	0.919	0.581	0.372	0.438	0.348	0.475
A4I5F2	Small nuclear ribonucleoprotein E OS=Leishmania infantum OX=5671 GN=LINF_300017700 PE=3 SV=1	29	1	7	1	9.9
A4I3V0	Putative ribosomal protein S29 OS=Leishmania infantum OX=5671 GN=LINF_280028800 PE=3 SV=1	18	1	6	1	6.7	0.01	0.01	0.01	0.01	0.01	0.01	0.01	0.01	0.01	0.01	0.01	0.01	0.01	0.01
A4IB19	Monothiol_glutaredoxin_-_putative OS=Leishmania infantum OX=5671 GN=LINF_350017400 PE=4 SV=1	6	1	19	1	25.4	100	100	100					100	100
A4HX95	Histone H2A OS=Leishmania infantum OX=5671 GN=LINF_170009100 PE=3 SV=1	5	1	6	1	18.7	0.01	0.01	0.01	0.01	0.01	0.01	0.01	0.01	0.01	0.01	0.01	0.01	0.01	0.01
A4HSM3	Methyltransferase-like protein OS=Leishmania infantum OX=5671 GN=LINF_050015500 PE=4 SV=1	1	1	6	1	67.1	0.01	0.01	0.01	0.01	0.01	0.01	0.01	0.01	0.01	0.01	0.01	0.01	0.01	0.01
A4IAK0	H/ACA ribonucleoprotein complex subunit OS=Leishmania infantum OX=5671 GN=LINF_340050700 PE=3 SV=1	6	1	19	1	21.1	100	100						100	100	100
A4IC29	Hypothetical_protein_-_conserved OS=Leishmania infantum OX=5671 GN=LINF_350054900 PE=4 SV=1	6	1	1	1	23.2	0.01	0.01	0.01	0.01	0.01	0.01	0.01				0.01	0.01	0.01	0.01
A4HUI6	Hypothetical_protein_-_conserved OS=Leishmania infantum OX=5671 GN=LINF_100014100 PE=4 SV=1	8	1	9	1	13.9	100	100	100	100	100	100	100	100	100	100	100	100	100	100
A4HT65	3-hydroxyacyl-ACP_dehydratase_-_putative OS=Leishmania infantum OX=5671 GN=LINF_070009700 PE=4 SV=1	7	1	1	1	17	100	100						100	100	100
A4I3S4	Putative ribose 5-phosphate isomerase OS=Leishmania infantum OX=5671 GN=LINF_280026200 PE=1 SV=1	8	1	2	1	18.7	0.753	0.874	0.932	0.737	0.828	0.666	0.421	100	2.259	100	2.195	2.014	1.929	1.4
A4HS93	Adenylate_kinase_-_putative OS=Leishmania infantum OX=5671 GN=LINF_040014600 PE=3 SV=1	7	1	14	1	23	0.01	0.01	0.01	0.01	0.01	0.01	0.01
A4I8C0	ATP binding protein-like protein OS=Leishmania infantum OX=5671 GN=LINF_320037000 PE=3 SV=1	4	1	13	1	22.2	100	100	100	100	100	100	100	100	100	100	100	100	100	100
A4IBR2	Hypothetical_protein_-_conserved OS=Leishmania infantum OX=5671 GN=LINF_350042700 PE=4 SV=1	4	1	23	1	54.6	100			100	100		100						100
A4I5L9	Succinyl-CoA:3-ketoacid-coenzyme A transferase OS=Leishmania infantum OX=5671 GN=LINF_300024100 PE=3 SV=1	2	1	10	1	53.3	0.48	0.357	0.155	0.204	0.248	0.247	0.168	0.289	0.364	0.641	0.144	0.151	0.129	0.083
A4HW95	Glutathione-S-transferase/glutaredoxin_-_putative OS=Leishmania infantum OX=5671 GN=LINF_140021300 PE=4 SV=1	4	1	3	1	35.5	0.01	0.01	0.01	0.01	0.01	0.01	0.01	0.01	0.01	0.01	0.01	0.01	0.01	0.01
A4HXH5	Mak10_subunit_-_NatC_N(Alpha )-terminal_acetyltransferase_-_putative OS=Leishmania infantum OX=5671 GN=LINF_170016800 PE=3 SV=1	2	1	1	1	83					100								100
E9AGK1	Dynein_heavy_chain_-_putative OS=Leishmania infantum OX=5671 GN=LINF_130022000 PE=3 SV=1	0	2	3	2	529	5.279	1.67	1.03	0.524	0.718	0.53	0.842	7.793	100	6.783	2.825	2.83	3.671	5.056
A4HRI8	Metallo-peptidase_-_Clan_ME_-_Family_M16 OS=Leishmania infantum OX=5671 GN=LINF_010011600 PE=3 SV=1	2	1	9	1	55	100	100	5.464	1.446	0.544	0.433	0.3	100	100	11.637	4.21	1.901	0.965	0.791
A4I837	Hypothetical_protein_-_conserved OS=Leishmania infantum OX=5671 GN=LINF_320027600 PE=4 SV=1	2	2	11	2	117.6	100	2.627	3.388	2.601	100	2.887	2.296	0.01	1.201	0.814	1.248	1.036	1.041	0.895
E9AH86	RNA_recognition_motif._(A.k.a._RRM_-_RBD_-_or_RNP_domain)/RNA_recognition_motif_(A.k.a._RRM_-_RBD_-_or_RNP_domain)_-_putative OS=Leishmania infantum OX=5671 GN=LINF_240023900 PE=4 SV=1	4	1	11	1	26.8	0.01	0.01	0.01	0.01	0.01	0.01	0.01	0.01	0.01	0.01	0.01	0.01		0.01
A4I8B9	Tubulin-specific chaperone A OS=Leishmania infantum OX=5671 GN=LINF_320036950 PE=3 SV=1	6	1	13	1	14	1.111	0.717	0.66	0.477	0.376	0.423	0.424	0.491	0.297	0.224	0.229	0.27	0.217	0.267
A4I0G9	Uncharacterized protein OS=Leishmania infantum OX=5671 GN=LINJ_23_1370 PE=4 SV=1	3	2	18	2	70.3	100	100	100	100	100	100	100	100	100	100	100	100	100	100
A4HW08	Elongation of fatty acids protein OS=Leishmania infantum OX=5671 GN=LINF_140012100 PE=3 SV=1	3	1	1	1	32.3	0.01	0.01	0.01	0.01	0.01	0.01	0.01	0.01	0.01	0.01	0.01	0.01	0.01	0.01
A4I8P8	ATP-binding cassette protein subfamily F, member 3 OS=Leishmania infantum OX=5671 GN=putative ABCF2 PE=4 SV=1	2	1	3	1	74.7	0.01	0.01	0.01	0.01	0.01	0.01	0.01	0.01	0.01	0.01	0.01	0.01	0.01	0.01
A4I282	Component of oligomeric Golgi complex 7 OS=Leishmania infantum OX=5671 GN=LINF_260019800 PE=3 SV=1	1	1	17	1	108.1
A4I824	Cop-coated vesicle membrane protein p24 OS=Leishmania infantum OX=5671 GN=LINF_320026300 PE=3 SV=1	6	1	3	1	18.1	1.277	0.633	0.01	0.01	0.301	0.391	0.402	100	0.01	0.821	0.745	0.01	0.622	0.62
A4I2E4	Uncharacterized protein OS=Leishmania infantum OX=5671 GN=LINJ_26_2180 PE=4 SV=1	15	1	2	1	215.1	1.003	0.72	0.787	0.719	0.714	0.868	0.79	1.759	1.916	1.487	1.269	1.537	1.413	1.639
A4I9K9	Hypothetical_protein_-_conserved OS=Leishmania infantum OX=5671 GN=LINF_340009000 PE=4 SV=1	8	2	7	2	62.1		0.01	0.01	1.333	0.01	0.01	1.093	100	100	100	1.393	100		100
A4I9I9	Domain_of_uncharacterized_function_(DUF1935)_-_pu tative OS=Leishmania infantum OX=5671 GN=LINF_340007000 PE=4 SV=1	2	1	2	1	56.1	100	0.784	0.472	0.65	0.377	0.01	0.01	2.242	1.147	0.531	0.01	0.01	0.276	0.563
A4HSN6	V-type proton ATPase subunit OS=Leishmania infantum OX=5671 GN=LINF_050016700 PE=3 SV=1	9	2	6	2	41.5	0.01	0.01	0.01	0.01	0.01	0.01	0.01	0.01	0.01	0.01	0.01	0.01	0.01	0.01
A4HS19	GRAM_domain_containing_protein_-_putative OS=Leishmania infantum OX=5671 GN=LINF_040007500 PE=4 SV=1	3	1	2	1	31.9	0.01	0.01	0.01	0.01	0.01	0.01	0.01	0.01	0.01	0.01	0.01	0.01	0.01	0.01
E9AGS1	Multiprotein-bridging_factor_1_-_putative OS=Leishmania infantum OX=5671 GN=LINF_190006700 PE=4 SV=1	7	1	2	1	18.4	1.172	0.765	0.646	0.01	0.01	0.01	0.01	1.953	1.049	0.545	0.364	0.368	0.508	0.535
A4HYX1	Putative calpain-like cysteine peptidase OS=Leishmania infantum OX=5671 GN=LINF_200018000 PE=4 SV=1	5	1	33	1	17	100	100	100	100			100		100	100	100	100	100
A4IDV3	Phosphoribosylpyrophosphate_synthetase_-_putative OS=Leishmania infantum OX=5671 GN=LINF_360063600 PE=3 SV=1	4	2	18	2	39.2	0.614	0.376	0.129	0.01	0.232	0.075	0.237	1.061	0.558	0.331	0.11	0.089	0.01	0.075
A4IDU0	Aldehyde dehydrogenase OS=Leishmania infantum OX=5671 GN=LINF_360061300 PE=3 SV=1	2	1	1	1	57.9	1.323	0.01	0.01	0.01	0.01	0.01	0.01	1.22	0.668	0.697	0.449	0.573	0.455	0.357
E9AHE6	Stress_responsive_A/B_Barrel_Domain_-_putative OS=Leishmania infantum OX=5671 GN=LINF_270013600 PE=4 SV=1	8	1	13	1	12.3	100	100						100
A4I8V4	Hypothetical_protein_-_conserved OS=Leishmania infantum OX=5671 GN=LINF_330016400 PE=4 SV=1	10	1	3	1	13	100	100	100	100	100	100	100	100	100	100	100	100	100	100
A4I1A8	Epsin_-_putative OS=Leishmania infantum OX=5671 GN=LINF_250012000 PE=4 SV=1	1	1	22	1	62
A4I8X2	Hypothetical_protein_-_conserved OS=Leishmania infantum OX=5671 GN=LINF_330018200 PE=4 SV=1	3	1	20	1	27.8	100							100
A4I565	Phosphatase_2C_-_putative OS=Leishmania infantum OX=5671 GN=LINF_300008800 PE=4 SV=1	5	2	13	2	41.7	100	100	100					100	100	100
A4I5D5	Hypothetical_protein_-_conserved OS=Leishmania infantum OX=5671 GN=LINF_300016000 PE=4 SV=1	5	1	4	1	29.1	0.01	0.01	0.01	0.01	0.01	0.01	0.01	0.01	0.01	0.01	0.01	0.01	0.01	0.01
A4I7Z9	Putative rab11B GTPase OS=Leishmania infantum OX=5671 GN=LINF_320024200 PE=4 SV=1	5	1	1	1	25.2								0.01	0.01		0.01	0.01	0.01	0.01
A0A6L0WJJ0	ATP-dependent_helicase_-__putative OS=Leishmania infantum OX=5671 GN=LINF_090019800 PE=4 SV=1	0	1	3	1	223.4	0.471	0.338	0.216	0.121	0.123	0.143	0.12	0.997	0.618	0.498	0.155	0.161	0.211	0.257
A4IE52	Guanine nucleotide-binding protein subunit beta-like protein OS=Leishmania infantum OX=5671 GN=LINF_360051300 PE=3 SV=1	3	2	4	2	107	100	100	100					100	100	100		100
A4I3Q8	Replication protein A subunit OS=Leishmania infantum OX=5671 GN=RPA1 PE=3 SV=1	4	2	3	2	52.4			0.01	0.01	0.01	0.01	0.01
A4I1U0	Ribosome production factor 2 homolog OS=Leishmania infantum OX=5671 GN=LINF_260005100 PE=3 SV=1	2	1	6	1	40.3	0.01	0.01	0.01	0.01	0.01	0.01	0.01	0.01	0.01	0.01	0.01	0.01	0.01	0.01
A4HXS0	Carboxypeptidase OS=Leishmania infantum OX=5671 GN=LINF_180009500 PE=3 SV=1	5	1	2	1	51.9
A4IDE8	Hypothetical_protein_-_conserved OS=Leishmania infantum OX=5671 GN=LINF_360024100 PE=4 SV=1	10	1	8	1	12.3	0.048	0.043	0.047	0.05	0.041	0.036	0.01	0.07	0.047	0.055	0.042	0.047	0.031	0.042
A4IAA4	Glucose-6-phosphate 1-epimerase OS=Leishmania infantum OX=5671 GN=LINF_340040800 PE=3 SV=1	10	2	10	2	33	0.01	0.01	0.01	0.01	0.01	0.01	0.01	0.01	0.01		0.01		0.01	0.01
A4IBF5	Ubiquitin-protein_ligase_-_putative OS=Leishmania infantum OX=5671 GN=LINF_350029800 PE=4 SV=2	1	2	8	2	250.8	58.299	36.071	38.019	23.076	33.615	32.232	51.09	100	100	100	100	100	100	100
A0A6L0WP07	Delta-12_fatty_acid_desaturase OS=Leishmania infantum OX=5671 GN=LINF_100021200 PE=4 SV=1	2	1	20	1	40.2	0.838	0.58	0.298	0.256	0.635	0.37	0.381	0.87	0.83	0.638	0.867	0.937	1.121	0.816
A4I6P0	Hypothetical_protein_-_conserved OS=Leishmania infantum OX=5671 GN=LINF_310017900 PE=4 SV=1	2	2	3	2	120.7	100	100		100		100	100			100		100		100
A4IB27	Thioredoxin_-_putative OS=Leishmania infantum OX=5671 GN=LINF_350018200 PE=4 SV=1	2	1	1	1	63.1	0.01	0.01	0.01	0.01	0.01	0.01	0.01							0.01
A4HVN5	Hypothetical_protein_-_conserved OS=Leishmania infantum OX=5671 GN=LINF_130015700 PE=4 SV=2	1	1	4	1	236.8
A4ID18	MORN_repeat_-_putative OS=Leishmania infantum OX=5671 GN=LINF_360046700 PE=4 SV=1	2	1	18	1	35.6
A4I8C8	Serine/threonine-protein phosphatase OS=Leishmania infantum OX=5671 GN=LINF_320037900 PE=3 SV=1	3	1	5	1	35	0.42	0.294	0.202	0.102	0.07	0.063	0.01	100	100	0.099	100	100	100	100
A4I244	Hypothetical_protein_-_conserved OS=Leishmania infantum OX=5671 GN=LINF_260016500 PE=4 SV=1	2	1	2	1	82.5			100		100
A4I985	Kinesin-like protein OS=Leishmania infantum OX=5671 GN=LINF_330030300 PE=3 SV=1	2	2	16	2	106.3	0.01	0.01	0.01	0.01	0.01	0.01	0.01	0.01	0.01	0.01	0.01	0.01	0.01	0.01
A4HZ60	Putative RNA helicase OS=Leishmania infantum OX=5671 GN=LINF_210011700 PE=4 SV=1	1	1	6	1	75.1	2.34	0.912	0.859	0.654	0.539	0.852	0.828	12.833	8.785	10.21	5.879	7.633	7.488	6.655
A4I3Y2	Eukaryotic_translation_initiation_factor_4E_-_putative OS=Leishmania infantum OX=5671 GN=LINF_280032200 PE=3 SV=1	3	1	11	1	37.8
A4I9N3	Hypothetical_protein_-_conserved OS=Leishmania infantum OX=5671 GN=LINF_340011900 PE=4 SV=1	3	2	3	2	88.8
A4HXB7	Uncharacterized protein OS=Leishmania infantum OX=5671 GN=LINJ_17_0490 PE=4 SV=1	0	1	11	1	194.3	0.01	0.141	0.176	0.13	0.18	0.128	0.161	0.303	0.168	0.179	0.106	0.138	0.221	0.259
A4I9N5	26S proteasome regulatory subunit RPN11 OS=Leishmania infantum OX=5671 GN=LINF_340012100 PE=4 SV=1	5	2	11	2	34.7	0.681	0.205	0.118	0.01	0.01	0.01	0.01	2.427	1.151	0.175	0.01	0.01	0.01	0.451
A4HVR4	Hypothetical_protein_-_conserved OS=Leishmania infantum OX=5671 GN=LINF_130018800 PE=4 SV=1	1	1	3	1	90.9	0.01	0.01	0.01	0.01	0.01	0.01	0.01	0.01	0.01	0.01	0.01	0.01	0.01	0.01
A4I822	Enriched_in_surface-labeled_proteome_protein_16 OS=Leishmania infantum OX=5671 GN=LINF_320026100 PE=4 SV=1	3	1	14	1	40.6	100	100	100	100	100	100	100	100	100	100	100	100	100	100
A4IB83	Hypothetical_protein_-_conserved OS=Leishmania infantum OX=5671 GN=LINF_350023200 PE=4 SV=1	3	2	5	2	81.8	0.01	0.01	0.01	0.01	0.01	0.01	0.01	0.01	0.01	0.01	0.01	0.01	0.01	0.01
E9AHK7	Ubiquitin carboxyl-terminal hydrolase OS=Leishmania infantum OX=5671 GN=LINF_310006400 PE=3 SV=1	2	1	4	1	50.8	1.171	0.542	0.363	0.289	0.234	0.168	0.198	3.115	1.231	0.534	0.01	0.445	0.342	0.01
A4I9G5	H1 histone-like protein OS=Leishmania infantum OX=5671 GN=LINF_330042600 PE=4 SV=1	10	1	6	1	14.1	0.01	0.01	0.01	0.01	0.01	0.01	0.01	0.01	0.01	0.01	0.01	0.01	0.01	0.01
A4HU16	O-phosphoseryl-tRNA(Sec) selenium transferase OS=Leishmania infantum OX=5671 GN=LINF_090015800 PE=3 SV=1	3	2	16	2	63.9	0.01	0.01	0.01	0.01	0.01	0.01	0.01	0.01	0.01	0.01	0.01	0.01	0.01	0.01
A4HSG6	Hypothetical_protein_-_conserved OS=Leishmania infantum OX=5671 GN=LINF_050009400 PE=4 SV=1	1	1	18	1	92												0.01
A4IAG9	Nucleolar protein family a member-like protein OS=Leishmania infantum OX=5671 GN=LINF_340047600 PE=3 SV=1	6	1	1	1	16.6	0.01	0.01	0.01	0.01	0.01	0.01	0.01		0.01		0.01		0.01
A4IAK7	Cell differentiation protein-like protein OS=Leishmania infantum OX=5671 GN=LINF_340051700 PE=3 SV=1	2	1	26	1	41	100	100	100	100	100	100	100	100	100	100	100	100	100	100
A4I5D2	Putative ubiquitin fusion degradation protein 2 OS=Leishmania infantum OX=5671 GN=LINF_300015700 PE=4 SV=1	1	1	13	1	114.6	0.615	0.311	0.238	0.131	0.115	0.079	0.076	0.724	0.616	0.538	0.226	0.24	0.01	0.153
A4HWQ8	Hypothetical_protein_-_conserved OS=Leishmania infantum OX=5671 GN=LINF_160006000 PE=4 SV=1	6	2	11	2	36.3	1.924	100	2.631	1.181	1.52	100	100	3.967	2.967	2.093	1.557	1.463	1.89	1.542
A4I4G8	Ankyrin_repeats_(3_copies)/Ankyrin_repeats_(Many_ copies)/Ankyrin_repeat_-_putative OS=Leishmania infantum OX=5671 GN=LINF_290016900 PE=4 SV=1	4	1	2	1	40
A4I5Y7	Kinesin_-_putative OS=Leishmania infantum OX=5671 GN=LINF_300036200 PE=3 SV=1	1	2	39	2	133.6	100	100		100		100	100	100	100	100	100		100	100
A4I8R8	Hypothetical_protein_-_conserved OS=Leishmania infantum OX=5671 GN=LINF_330012100 PE=4 SV=2	0	1	21	1	226.1
A4I0C9	Putative_serine_esterase_(DUF676)_-_putative OS=Leishmania infantum OX=5671 GN=LINF_230015600 PE=4 SV=1	1	1	5	1	100.9	1.12	0.755	0.345	0.01	0.249	0.01	0.195	1.147	0.575	0.307	0.249	0.372	0.321	0.3
A4HWC8	Putative replication Factor A 28 kDa subunit OS=Leishmania infantum OX=5671 GN=LINF_150008000 PE=3 SV=1	4	1	5	1	27.5	100			100	100	100	100			100	100	100	100	100
A4IC10	Hsp70_protein_-_putative OS=Leishmania infantum OX=5671 GN=LINF_350052900 PE=4 SV=1	3	2	7	2	79	0.01	0.01	0.01	0.01	0.01	0.01	0.01	0.01	0.01	0.01	0.01	0.01	0.01	0.01
A4HSV3	Putative_Phosphatase /Protein_of_uncharacterized_function_DUF89_-_putative OS=Leishmania infantum OX=5671 GN=LINF_060011800 PE=4 SV=1	2	2	6	2	110.8	0.492	0.245	0.153	0.134	0.144	0.069	0.068	1.041	0.974	0.631	0.295	0.301	0.343	0.211
A4I766	DNA-directed RNA polymerase subunit OS=Leishmania infantum OX=5671 GN=RPOIILS PE=3 SV=1	1	2	5	2	184.3	100	100	100	100	100	100	100	100	100	100	100	100	100	100
A4HZ77	Proteasome_regulatory_non-ATP-ase_subunit_5_-_putative OS=Leishmania infantum OX=5671 GN=LINF_210013400 PE=3 SV=1	2	1	8	1	54.3
A4I881	Hypothetical_protein_-_conserved OS=Leishmania infantum OX=5671 GN=LINF_320032900 PE=4 SV=1	1	1	16	1	68.3	100	100	100	100	100	100	100	100	100	100	100	100	100	100
A4I1N8	Phosphopantothenate--cysteine_ligase_-_putative OS=Leishmania infantum OX=5671 GN=LINF_250025900 PE=3 SV=1	3	1	2	1	42.4	0.01	0.01	0.01	0.01	0.01	0.01	0.01
A4I3Q9	RanBP-type and C3HC4-type zinc finger-containing protein 1 OS=Leishmania infantum OX=5671 GN=LINF_280024600 PE=4 SV=1	1	1	9	1	136.5												0.01
A4I259	Hypothetical_protein_-_conserved OS=Leishmania infantum OX=5671 GN=LINF_260018000 PE=4 SV=2	1	1	6	1	125.6
A4HYC9	Proteasome_regulatory_non-ATP-ase_subunit_9_-_putative OS=Leishmania infantum OX=5671 GN=LINF_190016600 PE=4 SV=1	2	1	14	1	46.6
A4HXP1	Protein-serine/threonine phosphatase OS=Leishmania infantum OX=5671 GN=LINF_180006500 PE=3 SV=1	1	1	1	1	53
E9AGI9	Arginine N-methyltransferase-like protein OS=Leishmania infantum OX=5671 GN=LINF_120016900 PE=4 SV=1	2	1	1	1	39.3	1.747	1.052	0.799	0.498	0.48	0.409	0.389	100	100	0.788	0.953	0.609	0.716	0.828
A4I9R3	ATP-binding_cassette_protein_subfamily_B_-_member_2_-_putative OS=Leishmania infantum OX=5671 GN=MDR1 PE=4 SV=1	2	1	8	1	146.5
A4IAD0	Hypothetical_protein_-_conserved OS=Leishmania infantum OX=5671 GN=LINF_340043800 PE=4 SV=1	7	1	3	1	17.6	100	100	100	100	100	100	100	100	100	100	100	100	100	100
A0A381MQ29	Peptidase_m20/m25/m40_family-like_protein OS=Leishmania infantum OX=5671 GN=LINF_310026700 PE=4 SV=1	4	2	7	2	50.9	1.582	1.394	0.791	0.01	0.01	0.01	0.01	1.62	1.752	0.696	0.36	0.01	0.238	0.01
A0A6L0XNM2	Hypothetical_protein_-_conserved OS=Leishmania infantum OX=5671 GN=LINF_340009800 PE=4 SV=1	0	1	16	1	247.5								0.01	0.01
A4IAF1	TPR_repeat_-_putative OS=Leishmania infantum OX=5671 GN=LINF_340045900 PE=4 SV=1	3	1	8	1	31.2	100	100	100	100	100	100	3.205	100	100	100	100	100	100	100
A4IC57	Polyadenylate-binding protein OS=Leishmania infantum OX=5671 GN=PABP1 PE=3 SV=2	2	1	15	1	62.6	3.252	0.01	0.01	0.01	0.01	0.01	0.01	100	100	2.646
A4I9A1	Metallo-peptidase_-_Clan_ME_-_Family_M16 OS=Leishmania infantum OX=5671 GN=LINF_330035400 PE=4 SV=1	2	1	2	1	52.9	100	100	100	100	100	100	100	100	100	100	100	100	100	100
A4HVJ9	Putative_GTPase_activating_protein_for_Arf_-_putative OS=Leishmania infantum OX=5671 GN=LINF_130012000 PE=4 SV=1	2	1	1	1	45.8	1.585	100	100	100	100	100	100	0.431	0.01		0.01			0.01
A4I2V6	BRO1-like_domain/ALIX_V-shaped_domain_binding_to_HIV_-_putative OS=Leishmania infantum OX=5671 GN=LINF_270023300 PE=4 SV=1	1	1	15	1	102.4	100	100						100	100
A4I448	C2_domain_in_Dock180_and_Zizimin_proteins_-_putative OS=Leishmania infantum OX=5671 GN=LINF_290006000 PE=3 SV=1	4	1	7	1	277.6	0.707	0.647	0.533	0.524	0.455	0.562	0.358	2.182	2.14	2.261	1.595	1.483	1.445	1.529
A4IBA7	Kinesin_-_putative OS=Leishmania infantum OX=5671 GN=LINF_350026000 PE=3 SV=1	2	1	7	1	77.1	0.01	0.01	0.01	0.01	0.01	0.01	0.01	0.01	0.01	0.01	0.01	0.01	0.01	0.01
A4HRR2	Mitochondrial_carrier_protein_-_putative OS=Leishmania infantum OX=5671 GN=LINF_020012000 PE=3 SV=1	4	1	3	1	34.4	100	100	100		0.423	100		100	100	100
A4HZI5	V-type proton ATPase proteolipid subunit OS=Leishmania infantum OX=5671 GN=LINF_210027700 PE=3 SV=1	3	1	3	1	18.8	100	100	100	100	100	100		100	100	100	100	100	100
A4I8S4	BRE1_E3_ubiquitin_ligase_-_putative OS=Leishmania infantum OX=5671 GN=LINF_330012700 PE=4 SV=1	1	1	7	1	101.3	0.451	0.267	0.01	0.01	0.01	0.01	0.01	0.525	0.513	0.01	0.01	0.01	0.01	0.01
A4I928	Ribulose-phosphate 3-epimerase OS=Leishmania infantum OX=5671 GN=LINF_330024000 PE=3 SV=1	3	1	1	1	28.3	0.787	0.702	0.339	0.116	0.217	0.215	0.01	0.01	1.363	0.01	0.709	0.589	0.692	1.591
A4I1Q7	Hypothetical_protein_-_conserved OS=Leishmania infantum OX=5671 GN=LINF_250027800 PE=4 SV=1	4	1	43	1	17.8	1.709	1.201	1.465	100	1.295	0.833	0.911	4.789	100	1.457	100	100	1.257	1.686
A4IBK3	Hypothetical_protein_-_conserved OS=Leishmania infantum OX=5671 GN=LINF_350036500 PE=4 SV=1	0	1	30	1	173.9	0.274	0.15	0.129	0.065	0.064	0.048	0.071	0.368	0.125	0.101	0.01	0.067	0.01	0.01
A4IC51	Isopentenyl-diphosphate_delta-isomerase_(Type_II)_-_putative OS=Leishmania infantum OX=5671 GN=LINF_350058900 PE=3 SV=1	2	1	2	1	39.6	0.01	0.01	0.01	0.01	0.01	0.01	0.01	0.01	0.01	0.01	0.01	0.01	0.01	0.01
E9AGD4	Hypothetical_protein_-_conserved OS=Leishmania infantum OX=5671 GN=LINF_120009800 PE=4 SV=1	1	1	9	1	80.6	0.629	0.338	0.201	0.077	0.053	0.01	0.01	1.349	0.905	0.712	0.261	0.187	0.098	0.01
A4HTX7	Histidine_phosphatase_superfamily_(Branch_1)_-__p utative OS=Leishmania infantum OX=5671 GN=LINF_090011500 PE=4 SV=1	3	1	7	1	28.8
A4HVS3	Programmed cell death 6 protein-like protein OS=Leishmania infantum OX=5671 GN=LINF_130020000 PE=4 SV=1	3	1	14	1	25.9	3.335	1.17	100	0.01	100		0.66	1.329	1.668	100			100	1.083
A4HY39	Hypothetical_protein OS=Leishmania infantum OX=5671 GN=LINF_190007900 PE=4 SV=1	2	1	2	1	42.5	1.266	0.9	0.01	0.01	0.01	0.01	0.156	1.488	1.36	0.674	0.483	0.458	0.428	0.524
A4I3I1	Hypothetical_protein_-_conserved OS=Leishmania infantum OX=5671 GN=LINF_280016200 PE=4 SV=1	2	1	8	1	43.8	0.01	0.01	0.01	0.01	0.01	0.01	0.01	0.01	0.01	0.01	0.01	0.01	0.01	0.01
A4I5G9	Amidohydrolase_-_putative OS=Leishmania infantum OX=5671 GN=LINF_300019400 PE=4 SV=1	3	1	1	1	47.8	0.01	0.01	0.01	0.01	0.01	0.01	0.01		0.01	0.01	0.01	0.01	0.01	0.01
A4HWK7	Hypothetical_protein_-_conserved OS=Leishmania infantum OX=5671 GN=LINF_150019200 PE=4 SV=2	1	1	5	1	331.5
A4I2K7	Hypothetical_protein_-_conserved OS=Leishmania infantum OX=5671 GN=LINF_270006000 PE=4 SV=1	8	1	32	1	9.3	0.811	0.36	0.206	0.117	0.102	0.101	0.116	0.509	0.343	0.202	0.111	0.056	0.043	0.056
E9AGF3	Serine/threonine-protein phosphatase OS=Leishmania infantum OX=5671 GN=LINF_120011800 PE=3 SV=1	1	1	7	1	109.7	100	100	100					100	100	100	100	100
A4HW86	Hypothetical_protein_-_conserved OS=Leishmania infantum OX=5671 GN=LINF_140020400 PE=4 SV=1	7	1	1	1	16.3	15.001	16.345	15.941	14.275	11.278	14.845	16.624	45.13	20.05	11.297	54.541	20.354	38.802	56.932
A4HXT1	V-type proton ATPase subunit C OS=Leishmania infantum OX=5671 GN=LINJ_18_0560 PE=3 SV=1	2	1	5	1	47.3	0.01	0.01	0.01	0.01	0.01	0.01	0.01		0.01			0.01		0.01
A4HX06	Hypothetical_protein_-_conserved OS=Leishmania infantum OX=5671 GN=LINF_160016500 PE=4 SV=1	1	1	7	1	197.7
A4IDL5	Cullin_protein_neddylation_domain_containing_protein_-_putative OS=Leishmania infantum OX=5671 GN=LINF_360031500 PE=4 SV=1	0	1	2	1	206.3	1.661	1.615	1.645	1.818	1.2	0.881	0.736	100	100	100	4.342	1.617	1.398	1.249
A4I4X0	Putative serine/threonine-protein kinase OS=Leishmania infantum OX=5671 GN=LINF_290033500 PE=4 SV=1	2	1	21	1	56.2
A4ICR0	Zinc_finger_protein_family_member_-_putative OS=Leishmania infantum OX=5671 GN=LINF_360013000 PE=4 SV=1	2	1	1	1	61.2	0.799	0.811	0.98	0.813	0.525	0.999	1.303	0.695	0.01	0.01	0.344	0.428	0.395	0.444
A4IDA8	DNA topoisomerase OS=Leishmania infantum OX=5671 GN=LINF_360040300 PE=3 SV=1	1	1	16	1	103.4	1.142	100	100	100	100	100	100	1.952	1.479	2.365	0.937	0.01	100	100
A4I628	Phosphoglycerate kinase OS=Leishmania infantum OX=5671 GN=LINF_300039500 PE=3 SV=1	2	1	1	1	57.6		0.01		0.01	0.01	0.01	0.01	0.01	0.01	0.01	0.01	0.01	0.01	0.01
A4IBI0	Uncharacterized protein OS=Leishmania infantum OX=5671 GN=LINJ_35_2970 PE=4 SV=2	1	1	27	1	126.4	100	100	100	100	100	100	100	100	100	100	100	100	100	100
A4I1J2	cAMP_response_protein_-_putative OS=Leishmania infantum OX=5671 GN=LINF_250021100 PE=4 SV=1	1	1	7	1	88.3	100	100	100	100				100	100	100	100	100
A0A6L0XJ67	RNA_binding_protein_-_putative OS=Leishmania infantum OX=5671 GN=LINF_190007800 PE=4 SV=1	4	1	2	1	34.9	1.528	0.933	1.069	0.855	0.881	0.66	0.84	100	100	100	100	100	100	100
A4I6F5	Ribosomal_protein_L7Ae/L30e/S12e/Gadd45_family_-_putative OS=Leishmania infantum OX=5671 GN=LINF_310011800 PE=4 SV=1	3	1	3	1	61.5	100	100	100	100			100		100	100	100	100	100	100
A4I213	Aspartate--ammonia_ligase_-_putative OS=Leishmania infantum OX=5671 GN=LINF_260013200 PE=4 SV=1	2	1	7	1	39.8	100	0.676	1.878	0.01	0.01	0.01	10.2	100	1.021	0.568	0.291	0.01	3.932	0.174
A4ICZ1	Hypothetical_protein_-_conserved OS=Leishmania infantum OX=5671 GN=LINF_360049500 PE=4 SV=1	2	1	17	1	47.1	0.54	0.294	0.01	0.01	0.01	0.01	0.01	0.01	0.01	0.01	0.01	0.01	0.01	0.01
A4IDI9	COP-coated vesicle membrane protein erv25 OS=Leishmania infantum OX=5671 GN=LINF_360028600 PE=3 SV=1	4	1	1	1	30	1.396	0.72	0.789	0.932	1.015	0.699	0.743	1.278	0.915	0.901	0.797	0.649	1.021	1.543
A4I6M0	Hypothetical_protein OS=Leishmania infantum OX=5671 GN=LINF_310015700 PE=4 SV=1	8	1	25	1	8.2	100	100	100	100	100	100	100	100	100	100	100	100	100	100
A4I7C3	Hypothetical_protein_-_conserved OS=Leishmania infantum OX=5671 GN=LINF_310040600 PE=4 SV=1	0	1	6	1	161.8	0.01	0.01	0.01	0.01	0.01	0.01							0.01
A4IA36	Acyl-CoA_binding_protein_-_putative OS=Leishmania infantum OX=5671 GN=LINF_340032000 PE=4 SV=1	7	1	1	1	10.3	100	100	100	100	100	100	100	100	100	100	100	100	100	100
A4HUN3	Hypothetical_protein_-_conserved OS=Leishmania infantum OX=5671 GN=LINF_100019400 PE=4 SV=1	1	1	1	1	117.7	0.01	0.01	0.01	0.01	0.01	0.01	0.01	0.01	0.01	0.01	0.01	0.01	0.01	0.01
A4I973	Hypothetical_protein_-_conserved OS=Leishmania infantum OX=5671 GN=LINF_330026200 PE=3 SV=1	1	1	2	1	182.2	100	100	100	100	100	100	100	100	100	100	100	100	100	100
A4I845	Hypothetical_protein_-_conserved OS=Leishmania infantum OX=5671 GN=LINF_320028500 PE=4 SV=1	8	1	1	1	172.8	0.581	0.302	0.216	0.135	0.114	0.1	0.091	1.408	0.747	0.746	0.359	0.306	0.257	0.248
A0A6L0WZP4	Tb-292_membrane_associated_protein-like_protein OS=Leishmania infantum OX=5671 GN=LINF_150012100 PE=4 SV=1	0	1	1	1	543.5	0.01	0.01	0.01	0.01	0.01	0.01	0.01	0.01	0.01	0.01	0.01	0.01	0.01	0.01
A4I353	Isovaleryl-coA_dehydrogenase_-_putative OS=Leishmania infantum OX=5671 GN=LINF_270015600 PE=3 SV=1	2	1	1	1	44.4	0.01	0.01	0.01	0.01	0.01	0.01	0.01	0.01	0.01	0.01	0.01	0.01	0.01	0.01
E9AGN2	Dihydroorotate dehydrogenase (fumarate) OS=Leishmania infantum OX=5671 GN=DHODH PE=3 SV=1	2	1	14	1	33.9	0.767	0.621	0.285	0.121	0.102	0.095	0.106	2.559	1.715	1.05	0.275	0.315	0.231	0.359
Q8MQV3	Bifunctional dihydrofolate reductase-thymidylate synthase OS=Leishmania infantum OX=5671 GN=DHFR-TS PE=3 SV=1	2	1	4	1	58.6	1.107	0.504	0.01	0.385	0.281	0.354	0.42	1.272	0.521	0.306	0.247	0.239	0.271	0.164
A4HS59	Hypothetical_protein_-_conserved OS=Leishmania infantum OX=5671 GN=LINF_040011400 PE=4 SV=1	3	1	7	1	23.4	100	0.292						0.33	0.166	0.202	0.01	0.01	0.01	0.01
A4IE58	Hypothetical_protein_-_conserved OS=Leishmania infantum OX=5671 GN=LINF_360050700 PE=4 SV=1	1	1	2	1	66.6	0.01	0.01	0.01		0.01	0.01	0.01	0.01	0.01	0.01	0.01	0.01	0.01	0.01
E9AH04	Farnesyl pyrophosphate synthase OS=Leishmania infantum OX=5671 GN=FPPS PE=3 SV=1	2	1	10	1	41
A4I6L6	Uncharacterized protein OS=Leishmania infantum OX=5671 GN=LINJ_31_0930 PE=4 SV=1	8	1	7	1	7.9	100	100	100	100	100	100	100	100	100	100	100	100	100	100
A4I3B7	Putative rrp44p homologue OS=Leishmania infantum OX=5671 GN=LINF_280009200 PE=3 SV=1	1	1	1	1	104.2	0.01	0.01	0.01	0.01	0.01	0.01	0.01	0.01	0.01	0.01	0.01	0.01	0.01	0.01
A4I3D0	Modifier_of_rudimentary_(Mod(R))_protein_-_putative OS=Leishmania infantum OX=5671 GN=LINF_280010600 PE=4 SV=1	3	1	2	1	32.2
A4I2L8	Acyl carrier protein OS=Leishmania infantum OX=5671 GN=ACP PE=3 SV=1	5	1	5	1	16.7	0.01	0.01	0.01	0.01	0.01	0.01	0.01	0.01	0.01	0.01	0.01	0.01	0.01	0.01
A4I2R2	Mitochondrial RNA binding protein 1 OS=Leishmania infantum OX=5671 GN=LINF_270017500 PE=4 SV=1	6	1	1	1	26.6		0.01	0.01	0.01	0.01	0.01	0.01
A4I319	Hypothetical_protein_-_conserved OS=Leishmania infantum OX=5671 GN=LINF_270029500 PE=4 SV=1	1	1	5	1	226.7
A4I423	Dynein_heavy_chain_-_putative OS=Leishmania infantum OX=5671 GN=LINF_280037000 PE=3 SV=2	0	1	5	1	473.7	0.54	0.294	0.01	0.01	0.01	0.01	0.01	0.01	0.01	0.01	0.01	0.01	0.01	0.01
A4I4J6	Putative RNA binding protein OS=Leishmania infantum OX=5671 GN=LINF_290020000 PE=4 SV=1	2	1	1	1	70.9
A4HS96	Hypothetical_protein_-_conserved OS=Leishmania infantum OX=5671 GN=LINF_040014900 PE=4 SV=1	0	1	26	1	132.9				100	100			100	100	100	100	100	100	100
A4I977	Hypothetical_protein_-_conserved OS=Leishmania infantum OX=5671 GN=LINF_330026600 PE=4 SV=1	3	1	1	1	48.4	1.115	0.44	0.143	0.01	0.01	0.01	0.01	2.473	1.158	0.592	0.29	0.01	0.01	0.01
A4IAK5	Serine/threonine-protein kinase TOR OS=Leishmania infantum OX=5671 GN=TOR2 PE=3 SV=1	1	1	12	1	274.3
A0A6L0X5A8	Hypothetical_protein_-_conserved OS=Leishmania infantum OX=5671 GN=LINF_170010400 PE=4 SV=1	2	1	1	1	113.4
A4HRV3	Putative 60S acidic ribosomal protein P2 OS=Leishmania infantum OX=5671 GN=LINJ_03_0410 PE=3 SV=1	14	1	10	1	12.3
A0A6L0XN83	Uncharacterized_protein_family_UPF0066_-_putative OS=Leishmania infantum OX=5671 GN=LINF_220011300 PE=4 SV=1	1	1	3	1	53.4
A4I3Q0	Proteasome_regulatory_non-ATP-ase_subunit_2_-_putative OS=Leishmania infantum OX=5671 GN=LINF_280023600 PE=3 SV=1	1	1	3	1	107.7
A4HXG7	META_domain_containing_protein_-_putative OS=Leishmania infantum OX=5671 GN=META1 PE=4 SV=1	9	1	2	1	12	0.01	0.01	0.01	0.01	0.01	0.01	0.01	0.01	0.01	0.01	0.01	0.01	0.01	0.01
A0A6L0XZB4	Hypothetical_protein_-_conserved OS=Leishmania infantum OX=5671 GN=LINF_340011200 PE=4 SV=1	1	1	3	1	185.7
A4ID63	Hypothetical transmembrane protein OS=Leishmania infantum OX=5671 GN=LINF_360041900 PE=3 SV=1	0	1	7	1	275.8	0.64	0.271	0.034	0.01	0.01	0.01	0.01	1.593	0.45	0.076	0.01	0.01	0.01	0.01
A4I1N2	Not1_N-terminal_domain_-_CCR4-Not_complex_component/NOT2_/_NOT3_/_NOT5_family_-_putative OS=Leishmania infantum OX=5671 GN=LINF_250025200 PE=3 SV=1	1	1	7	1	71.7	100	100	100	100	100	100	100	100	100	100	100	100	100	100
A4I8B0	SNAP_protein_-_putative OS=Leishmania infantum OX=5671 GN=LINF_320036100 PE=3 SV=1	3	1	1	1	32.8	100	0.817	0.639	100	100	0.713	100	0.92	0.75	0.598	0.617	0.615	0.5	0.551
A4IDD9	Hypothetical_protein_-_conserved OS=Leishmania infantum OX=5671 GN=LINF_360023200 PE=4 SV=1	1	1	7	1	84.1	0.01	0.01	0.01	0.01	0.01	0.01	0.01	0.01	0.01	0.01	0.01	0.01	0.01	0.01
A4HRT0	Putative U2 splicing auxiliary factor OS=Leishmania infantum OX=5671 GN=LINF_030006700 PE=4 SV=1	3	1	7	1	25.2	100	100	100	100	100	100	100	100	100	100	100	100	100	100
A4HYI9	SRP19_protein_-_putative OS=Leishmania infantum OX=5671 GN=LINF_190022400 PE=4 SV=1	5	1	4	1	18.9
A4I8F7	Cyclin_6_-_putative OS=Leishmania infantum OX=5671 GN=CYC6 PE=3 SV=1	3	1	1	1	35.3	0.129	0.119	0.085	0.079	0.103	0.123	0.155	0.01	0.01	0.01	0.01	0.01	0.01	0.01
A4I2I5	Hypothetical_protein_-_conserved OS=Leishmania infantum OX=5671 GN=LINF_260032200 PE=4 SV=1	2	1	1	1	41.9	100	100	100	100	100	100	0.613	100	100	100	100	100	100	100
A0A6L0Y2P8	PSP1_C-terminal_conserved_region_containing_protein_-_putative OS=Leishmania infantum OX=5671 GN=LINF_360055000 PE=4 SV=1	2	1	9	1	62.3
A4I452	Putative_intraflagellar_transport_protein_B2 OS=Leishmania infantum OX=5671 GN=LINF_290006400 PE=3 SV=1	1	1	7	1	78.9	0.01	0.01	0.338	0.01	0.01	0.249	0.242			0.01	0.01			0.01
E9AHH2	Uncharacterized protein (Fragment) OS=Leishmania infantum OX=5671 GN=LINJ_28_3260 PE=4 SV=1	2	1	1	1	72.4	1.618	0.01	0.01	0.01	0.01	0.01	0.01	100			0.01	0.01	0.01	0.01
A4HTL1	Uncharacterized protein OS=Leishmania infantum OX=5671 GN=LINJ_08_0640 PE=4 SV=1	1	1	3	1	234.2
A4I0D8	Alcohol_dehydrogenase_-_zinc-containing-like_protein OS=Leishmania infantum OX=5671 GN=LINF_230016800 PE=4 SV=2	2	1	3	1	36.6	0.678	0.333	0.22	0.083	0.053	0.017	0.011	1.607	0.969	0.772	0.263	0.197	0.09	0.047
A4I994	Isocitrate dehydrogenase [NADP] OS=Leishmania infantum OX=5671 GN=LINF_330034700 PE=3 SV=1	2	1	20	1	46.4	100	100	100	100		100		100	100	100	100
A4I8R9	3'-phosphate/5'-hydroxy nucleic acid ligase OS=Leishmania infantum OX=5671 GN=LINF_330012200 PE=3 SV=1	3	1	10	1	38.8
A4HYI4	Guanine nucleotide-binding protein subunit beta-like protein OS=Leishmania infantum OX=5671 GN=LINF_190021900 PE=3 SV=1	3	1	4	1	43.3
A4I070	Tryptophanyl-tRNA synthetase OS=Leishmania infantum OX=5671 GN=LINJ_23_0340 PE=3 SV=1	2	1	7	1	46.2
A4HZG4	Hypothetical_protein_-_conserved OS=Leishmania infantum OX=5671 GN=LINF_210025600 PE=4 SV=1	4	1	2	1	27.2	0.01	0.01	0.01	0.01	0.01	0.01	0.01	0.01	0.01	0.01	0.01	0.01	0.01	0.01
A4IDL6	Dipeptidyl-peptidase_8-like_serine_peptidase OS=Leishmania infantum OX=5671 GN=LINF_360031600 PE=4 SV=1	1	1	3	1	94.2	0.01	0.444	0.222	0.268	0.248	0.01	0.01	100	100	2.01	100	100	100	100
A4HRI7	HSP70-like protein OS=Leishmania infantum OX=5671 GN=LINJ_01_0660 PE=4 SV=1	1	1	3	1	117.1
A4I005	I/6 autoantigen-like protein OS=Leishmania infantum OX=5671 GN=LINF_220020700 PE=4 SV=1	4	1	3	1	23	100	100	100	100	100	100	100	100	100	100	100	100	100	100
A4I3Z5	Coatomer subunit gamma OS=Leishmania infantum OX=5671 GN=LINF_280033500 PE=3 SV=1	1	1	12	1	95.5	100	100	100	100	100	0.418	100	100	100	100	100	100	0.119	100
A4IBD5	Heat_shock_factor_binding_protein_1_-_putative OS=Leishmania infantum OX=5671 GN=LINF_350032000 PE=3 SV=1	9	1	19	1	8.4	1.376	1.029	1.018	0.819	0.803	0.915	0.715	2.241	1.612	2.407	0.967	1.334	1.967	1.743
A4I3A3	DIS3-like_exonuclease_-_putative OS=Leishmania infantum OX=5671 GN=LINF_280007900 PE=3 SV=1	1	1	6	1	104.9
A4ICF9	Putative DEAD/DEAH box helicase OS=Leishmania infantum OX=5671 GN=LINJ_36_2660 PE=4 SV=1	3	1	4	1	66.7
A4IB02	Protein_kinase_-_putative OS=Leishmania infantum OX=5671 GN=LINF_350015200 PE=3 SV=1	2	1	1	1	53.9	0.685	0.485	0.398	0.383	0.414	0.01	0.464	0.948	1.209	1.159	1.057	0.976	0.01	1.609
A4I5N8	Alcohol_dehydrogenase_-_putative OS=Leishmania infantum OX=5671 GN=LINF_300026200 PE=4 SV=1	3	1	4	1	43.4
A4HS38	Serine/threonine protein kinase-like protein OS=Leishmania infantum OX=5671 GN=LINJ_04_0420 PE=4 SV=1	1	1	4	1	119.9	0.01	0.01	0.01	0.01	0.01	0.01	0.01	0.01	0.01	0.01	0.01	0.01	0.01	0.01
A4I6R6	LSD1_zinc_finger_containing_protein_-_putative OS=Leishmania infantum OX=5671 GN=LINF_310020700 PE=4 SV=1	8	1	2	1	13.5		3.244	100	100	100	100	100			100	100	1.549	100	100
A4I2C3	Microtubule-associated_protein_-_putative OS=Leishmania infantum OX=5671 GN=LINF_260024800 PE=3 SV=1	0	1	5	1	286.7	0.01	0.01	0.01	0.01	0.01	0.01	0.01	0.01	0.01	0.01	0.01	0.01	0.01	0.01
A4IDB3	N-terminal_region_of_Chorein_-_a_TM_vesicle-mediated_sorter_-_putative OS=Leishmania infantum OX=5671 GN=LINF_360020600 PE=4 SV=2	0	1	3	1	600.9	0.437	0.342	0.278	0.266	0.01	0.01	0.01	0.745	0.529	0.01	0.01	0.01	0.458	0.01
E9AGR4	QA-SNARE protein putative OS=Leishmania infantum OX=5671 GN=LINF_190006000 PE=4 SV=1	5	1	4	1	26.1
A4HWF4	Hypothetical_protein_-_conserved OS=Leishmania infantum OX=5671 GN=LINF_150012900 PE=4 SV=1	1	1	8	1	57.4	100	100	100	100				100	100	100	100	100
A4I560	TBC1 domain family member 23 OS=Leishmania infantum OX=5671 GN=LINJ_30_0330 PE=4 SV=2	1	1	2	1	117.7	1.101	0.913	0.955	1.045	0.98	1.057	1.025	1.351	1.294	1.439	1.675	1.382	1.49	2.201
A4I5J7	AAA_domain_(Cdc48_subfamily)/AAA_domain_(Dynein-related_subfamily)_-_putative OS=Leishmania infantum OX=5671 GN=LINF_300021900 PE=4 SV=1	2	1	2	1	92.4
A4I3P0	Hypothetical_protein_-_conserved OS=Leishmania infantum OX=5671 GN=LINF_280022400 PE=4 SV=1	3	1	1	1	35.7	0.01	0.01	0.01	0.01	0.01	0.01		0.01	0.01	0.01	0.01	0.01	0.01	0.01
A4I4B1	DNA helicase OS=Leishmania infantum OX=5671 GN=LINF_290010900 PE=3 SV=2	1	1	7	1	121.4
A4I966	DNA-dependent_ATPase_-_putative OS=Leishmania infantum OX=5671 GN=LINF_330025500 PE=4 SV=1	1	1	29	1	125.9
A0A6L0WIN7	Hypothetical_protein_-_conserved OS=Leishmania infantum OX=5671 GN=LINF_050012500 PE=4 SV=1	1	1	4	1	80.1	1.072	0.902	0.861	0.728	0.725	0.734	0.662	1.572	1.455	1.429	1.022	0.925	0.82	0.816
A4IAT4	3-keto-dihydrosphingosine_reductase OS=Leishmania infantum OX=5671 GN=LINF_350008400 PE=3 SV=1	2	1	3	1	35.8	100	100	100	100	100	100	100	100	100	100	100	100	100	100
A4HW46	Domain_of_uncharacterized_function_(DUF202)_-_put ative OS=Leishmania infantum OX=5671 GN=LINF_140016500 PE=4 SV=1	3	1	13	1	19.9	100	100	100	100	100	100	100	100	100	100	100	100	100	100
A4I2B6	Uncharacterized protein OS=Leishmania infantum OX=5671 GN=LINJ_26_1830 PE=4 SV=1	2	1	1	1	62.1	0.01	0.01	0.01	0.01	0.01	0.01	0.01	0.01	0.01	0.01	0.01	0.01	0.01	0.01
A4HZW9	Kinesin_-_putative OS=Leishmania infantum OX=5671 GN=LINF_220015600 PE=3 SV=1	1	1	4	1	139.7
A4I896	Guanine_nucleotide_exchange_factor_in_Golgi_transport_N-terminal/Sec7_domain_containing_protein_-_putative OS=Leishmania infantum OX=5671 GN=LINF_320034500 PE=4 SV=1	0	1	5	1	166							100
A4HY58	Protein_kinase_-_putative OS=Leishmania infantum OX=5671 GN=LINF_190008500 PE=4 SV=1	0	1	3	1	195.2							0.124				100
A4IAN1	NmrA-like_family/NADH(P)-binding/NAD_dependent_ep imerase/dehydratase_family/3-beta_hydroxysteroid_dehydrogen ase/isomerase_family_-_putative OS=Leishmania infantum OX=5671 GN=LINF_340038800 PE=4 SV=1	2	1	8	1	55.4	1.648	1.174	0.01	1.287	0.694	1.065	0.01	1.997	2.933	4.572	2.627	3.175		100
A4I2I1	Hypothetical_protein_-_conserved OS=Leishmania infantum OX=5671 GN=LINF_260031800 PE=4 SV=1	2	1	3	1	74.4		100
A4I783	Hypothetical_protein_-_conserved OS=Leishmania infantum OX=5671 GN=LINF_310036500 PE=4 SV=1	7	1	1	1	25.8		100		100					100	100	100	100	100	100
A4HW09	Elongation of fatty acids protein OS=Leishmania infantum OX=5671 GN=LINF_140012200 PE=3 SV=1	5	1	5	1	32.3	100	100	100	100	100	100	100	100	100
A4I6M1	Hypothetical_protein_-_conserved OS=Leishmania infantum OX=5671 GN=LINF_310015800 PE=4 SV=1	1	1	7	1	97.6	100	100	100	100		100	100	100	100	100	100	100	100	100
A4IDU2	Hypothetical_protein_-_conserved OS=Leishmania infantum OX=5671 GN=LINF_360061600 PE=4 SV=1	0	1	7	1	161.8		0.01						0.01	0.01				0.01
A4I320	Hypothetical_protein_-_conserved OS=Leishmania infantum OX=5671 GN=LINF_270029700 PE=4 SV=2	1	1	5	1	60.7	1.121	1.567	1.02	0.996	1.223	1.252	1.536	0.675	0.754	1.266	0.78	0.541	0.705	0.481
A4HXD4	Putative P-type ATPase OS=Leishmania infantum OX=5671 GN=LINF_170012300 PE=4 SV=1	1	1	2	1	122.1	0.01	0.01	0.175	0.306	0.251	0.169	0.277	0.01	0.102	0.097	0.01	0.067	0.066	0.01
A4HW14	Elongation of fatty acids protein OS=Leishmania infantum OX=5671 GN=LINF_140012800 PE=3 SV=1	3	1	4	1	37.2	100	100	100	100	100	100	100	100	100	100	100	100	100	100
A4I2Q8	Cysteine desulfurase OS=Leishmania infantum OX=5671 GN=LINF_270017000 PE=3 SV=1	2	1	2	1	47.7	0.01	0.01	0.01	0.01	0.01	0.01	0.01
A4I394	Histone H2B OS=Leishmania infantum OX=5671 GN=LINF_280007000 PE=3 SV=1	8	1	2	1	15.8
A4IA31	Hypothetical_protein_-_conserved OS=Leishmania infantum OX=5671 GN=LINF_340031400 PE=4 SV=1	1	1	1	1	68.4	0.909	0.678	0.516	0.434	0.367	0.409	0.406	2.542	1.671	2.044	1.191	1.506	1.512	1.549
A4I088	SNF1 -related_protein_kinase_regulatory_subunit_beta_-_putative OS=Leishmania infantum OX=5671 GN=LINF_230010200 PE=3 SV=1	4	1	1	1	36.7	0.01	0.01	0.01	0.01	0.01	0.01	0.01	0.01	0.01	0.01	0.01	0.01	0.01	0.01
A4HVJ6	Metallopeptidase_family_M24_-_putative OS=Leishmania infantum OX=5671 GN=LINF_130011700 PE=3 SV=1	1	1	1	1	61.5		100	0.01	0.15	0.172	0.217	0.139	100	100		0.27	0.296	0.276	0.01
A4IAB1	Hypothetical_protein_-_conserved OS=Leishmania infantum OX=5671 GN=LINF_340041400 PE=3 SV=1	1	1	13	1	131
A4I5J1	Hypothetical_protein_-_conserved OS=Leishmania infantum OX=5671 GN=LINF_300021300 PE=4 SV=1	1	1	7	1	76.9
A4HZC4	Hypothetical_protein_-_conserved OS=Leishmania infantum OX=5671 GN=LINF_210020800 PE=4 SV=1	2	1	1	1	91.3
A4HWV8	Citrulline--aspartate ligase OS=Leishmania infantum OX=5671 GN=LINF_160011200 PE=3 SV=1	0	1	1	1	205.8	0.01	0.01	0.01	0.01	0.01	0.01	0.01	0.01			0.01		0.01	0.01
A4I3W6	Hypothetical_protein_-_conserved OS=Leishmania infantum OX=5671 GN=LINF_280030500 PE=4 SV=1	4	1	3	1	28.5	0.712	0.528	0.433	0.304	0.258	0.282	0.175	2.363	2.095	2.691	1.405	1.565	1.246	1.254
A4IBV9	Hypothetical_protein_-_conserved OS=Leishmania infantum OX=5671 GN=LINF_350047700 PE=4 SV=1	4	1	2	1	24.8	0.487		100	0.497	100	100	0.587	100	100	1.98	1.731	1.291	100	100
A4HVK7	Hypothetical_protein_-_conserved OS=Leishmania infantum OX=5671 GN=LINF_130012800 PE=4 SV=1	1	1	2	1	73.5	0.552	0.208	0.07	0.01	0.01	0.01	0.01	1.589	0.764	0.338	0.01	0.01	0.01	0.01
A4HXQ6	Hypothetical_protein_-_conserved OS=Leishmania infantum OX=5671 GN=LINF_180008000 PE=4 SV=1	6	1	2	1	40.2	0.01	0.01	0.01	0.01	0.01	0.01	0.01		0.01
A4I0B7	Hypothetical_protein_-_conserved OS=Leishmania infantum OX=5671 GN=LINF_230014300 PE=4 SV=1	3	1	1	1	89.7	0.01	0.01	0.01				0.01	0.01	0.01	0.01	0.01	0.01	0.01	0.01
A4HXU6	Hypothetical_protein_-_conserved OS=Leishmania infantum OX=5671 GN=LINF_180012300 PE=4 SV=1	1	1	7	1	167	0.01	0.01	0.01	0.01	0.01	0.01	0.01	0.01		0.01	0.01	0.01		0.01
A4HRN3	Casein_kinase_II_-_alpha_chain_-_putative OS=Leishmania infantum OX=5671 GN=LINF_020008600 PE=3 SV=1	3	1	4	1	44.2
A0A6L0X2I3	ATP pyrophosphate-lyase OS=Leishmania infantum OX=5671 GN=LINF_170007400 PE=4 SV=1	1	1	16	1	154.1
A4I3K3	Putative p450 reductase OS=Leishmania infantum OX=5671 GN=LINF_280018200 PE=4 SV=1	1	1	1	1	72.4	1.055	0.74	0.73	0.535	0.548	0.701	0.772	1.018	0.593	0.494	0.412	0.569	0.662	1.063
A4I858	Aquaporin-like protein OS=Leishmania infantum OX=5671 GN=LINF_320030200 PE=4 SV=1	2	1	1	1	62.7
A4I235	RNA_recognition_motif._(A.k.a._RRM_-_RBD_-_or_RNP_domain)_-_putative OS=Leishmania infantum OX=5671 GN=LINF_260015600 PE=4 SV=1	3	1	1	1	34.7	0.311	100	0.01	0.549	0.603	0.952	0.867		100	1.068	0.01	1.668	100	2.524
A0A6L0XR58	Hypothetical_protein OS=Leishmania infantum OX=5671 GN=LINF_360009200 PE=4 SV=1	7	1	2	1	17.8
A4I7H7	Armadillo/beta-catenin-like_repeat_-_putative OS=Leishmania infantum OX=5671 GN=LINF_320006400 PE=4 SV=1	1	1	8	1	111.5
A4IB63	Concanavalin_A-like_lectin /glucanases_superfamily_-_putative OS=Leishmania infantum OX=5671 GN=LINF_350021200 PE=4 SV=1	0	1	12	1	211.4	100	100	100	100	100	100	100	100	100	100	100	100	100	100
A4I7P8	Cyclin OS=Leishmania infantum OX=5671 GN=CYC2 PE=3 SV=1	7	1	7	1	18.9
A4IA01	DNAj-like protein OS=Leishmania infantum OX=5671 GN=LINF_340029700 PE=4 SV=1	2	1	1	1	88.5	100		100					100	100	100
A4I3N1	Hypothetical_protein_-_conserved OS=Leishmania infantum OX=5671 GN=LINF_280021200 PE=4 SV=1	1	1	17	1	73.2	0.698	0.338	0.236	0.108	0.075	0.046	0.03	1.623	0.926	0.74	0.253	0.233	0.152	0.108
A4I4N9	Vesicle_coat_protein_involved_in_Golgi_to_plasma_ membrane_transport_-_putative OS=Leishmania infantum OX=5671 GN=LINF_290025500 PE=4 SV=1	1	1	17	1	68.8	0.01	0.01	0.01	0.01	0.01	0.01	0.01	0.01	0.01	0.01	0.01	0.01	0.01	0.01
A4I2F7	Hypothetical_protein_-_conserved OS=Leishmania infantum OX=5671 GN=LINF_260028400 PE=4 SV=1	1	1	1	1	137.3	0.01		0.01	0.01				0.01	0.01	0.01	0.01	0.01	0.01	0.01
A4I038	CCR4-NOT transcription complex subunit 11 OS=Leishmania infantum OX=5671 GN=LINF_230005100 PE=3 SV=1	2	1	2	1	42.8
A4HSI6	Ankyrin_repeats_(Many_copies)/Ankyrin_repeats_(3_ copies)/Ankyrin_repeat_-_putative OS=Leishmania infantum OX=5671 GN=LINF_050011500 PE=4 SV=2	1	1	4	1	199.3
A4IAX7	Hypothetical_protein_-_conserved OS=Leishmania infantum OX=5671 GN=LINF_350012700 PE=4 SV=1	1	1	11	1	102.6
A4IC40	Hypothetical_protein_-_conserved OS=Leishmania infantum OX=5671 GN=LINF_350057800 PE=4 SV=1	4	1	3	1	35.2
A4HZW7	Mitochondrial_chaperone_-_putative OS=Leishmania infantum OX=5671 GN=LINF_220015300 PE=4 SV=1	2	1	5	1	78.7
A4I3E3	Serine/threonine-protein phosphatase OS=Leishmania infantum OX=5671 GN=LINF_280012000 PE=3 SV=1	6	1	1	1	34.4
A4I770	Hypothetical_protein_-_conserved OS=Leishmania infantum OX=5671 GN=LINF_310034700 PE=4 SV=1	2	1	2	1	60.3	100	100	100	100	100	100	100	100	100	100	100	100	100	100
A4HUC0	Hypothetical_protein_-_conserved OS=Leishmania infantum OX=5671 GN=LINF_100006200 PE=4 SV=1	1	1	3	1	79.9
A0A6L0WII9	Flavoprotein_subunit-like_protein OS=Leishmania infantum OX=5671 GN=LINF_070013900 PE=4 SV=1	1	1	1	1	71.3		0.01						0.01
E9AHU0	Enoyl-CoA hydratase/isomerase family protein,conserved OS=Leishmania infantum OX=5671 GN=LINF_350008700 PE=4 SV=1	6	1	2	1	30.9
A4IAM5	Ubiquitin-like protein OS=Leishmania infantum OX=5671 GN=LINF_340026400 PE=4 SV=1	13	1	2	1	8.7
A4HW78	Serine hydroxymethyltransferase OS=Leishmania infantum OX=5671 GN=SHMT-S PE=3 SV=1	2	1	5	1	50.6	100	100	100	100	0.098	100	100	1.209	0.39	0.327			100	100
A4HVY4	Protein_of_uncharacterized_function_(DUF1253)_-_p utative OS=Leishmania infantum OX=5671 GN=LINF_140009400 PE=3 SV=1	1	1	12	1	121.3
A4I433	Hypothetical_protein_-_conserved OS=Leishmania infantum OX=5671 GN=LINF_280039200 PE=4 SV=1	4	1	2	1	19.9	1.006	0.849	0.937	0.952	0.503	0.061	0.076	2.441	2.278	3.932	2.733	0.27	0.01	0.01
A4ICB3	Similarity to endo-1-like protein OS=Leishmania infantum OX=5671 GN=LINF_360077100 PE=4 SV=1	4	1	1	1	26.4	1.118	0.727	0.674	0.542	0.455	0.661	0.487	100	100	100				100
A4I9U9	Hypothetical_protein_-_conserved OS=Leishmania infantum OX=5671 GN=LINF_340020700 PE=3 SV=1	0	1	13	1	276.7	0.781	0.367	0.16	0.056	0.037	0.025	0.016	2.113	0.999	0.706	0.252	0.191	0.164	0.115
A4I435	Serine/threonine_kinase_-_putative OS=Leishmania infantum OX=5671 GN=LINF_280039400 PE=4 SV=1	2	1	1	1	43.1	0.809	0.399	0.208	0.082	0.048	0.033	0.028	0.473	0.339	0.239	0.157	0.09	0.042	0.039
A4IBD0	PHD-like_zinc-binding_domain_containing_protein_-_putative OS=Leishmania infantum OX=5671 GN=LINF_350031500 PE=4 SV=1	1	1	10	1	81		0.01	0.01	0.01	0.01	0.01						0.01
A4I9L9	Importin_beta-1_subunit_-_putative OS=Leishmania infantum OX=5671 GN=LINF_340010100 PE=4 SV=1	1	1	1	1	95.6
A4HYV2	MORN_repeat-containing_protein OS=Leishmania infantum OX=5671 GN=LINF_200016100 PE=4 SV=2	1	1	6	1	202.9									0.866
A4I0T5	Hypothetical_protein_-_conserved OS=Leishmania infantum OX=5671 GN=LINF_240014800 PE=4 SV=1	1	1	62	1	103.7			100	100	100	100	100		100		100		100
A4I9V2	N-terminal_region_of_Chorein_-_a_TM_vesicle-media ted_sorter/Protein_of_uncharacterized_function_(DUF1162)_-_ putative OS=Leishmania infantum OX=5671 GN=LINF_340021000 PE=4 SV=2	0	1	1	1	520.6	100	100	100	100	100	100	100	100	100	100	100	100	100	100
A0A6L0XFM8	Hypothetical_protein_-_conserved OS=Leishmania infantum OX=5671 GN=LINF_250018500 PE=4 SV=1	1	1	1	1	197.2	0.951	1.711	1.579	0.641	0.231	0.01	0.01	2.536	3.778	3.504	1.029	0.557	0.184	0.233
A4HTT1	Kinesin_-__putative OS=Leishmania infantum OX=5671 GN=LINF_090006400 PE=3 SV=1	1	1	3	1	118.5
A4HZV3	Translation_initiation_factor_SUI1_-_putative OS=Leishmania infantum OX=5671 GN=LINF_220013800 PE=4 SV=1	1	1	3	1	73.7	0.01	0.01	0.01						0.01
E9AGE2	Hypothetical_protein_-_conserved OS=Leishmania infantum OX=5671 GN=LINF_120010700 PE=4 SV=1	4	1	8	1	17.9
A4HZU8	5'a2rel-related protein OS=Leishmania infantum OX=5671 GN=LINJ_22_0660 PE=4 SV=2	1	1	1	1	166.6
A4I4U4	Ubiquitin carboxyl-terminal hydrolase OS=Leishmania infantum OX=5671 GN=LINF_290030700 PE=3 SV=1	1	1	5	1	81.6	2.17	1.744	0.313	0.25	0.195	0.138	0.35	5.613	3.089	2.121	0.593	0.01	0.01	0.365
A4IAG8	AP-1 complex subunit gamma OS=Leishmania infantum OX=5671 GN=LINF_340047500 PE=3 SV=1	1	1	9	1	90.7	100	100	100	100	100	100	100	100	100	100	100	100	100	100
A4IE48	Hypothetical_protein_-_conserved OS=Leishmania infantum OX=5671 GN=LINF_360051900 PE=4 SV=1	2	1	2	1	48.9
A4HWJ5	Ubiquitin-like modifier-activating enzyme 5 OS=Leishmania infantum OX=5671 GN=LINF_150017800 PE=3 SV=1	2	1	3	1	43.2	100	100	100	100	0.205	0.214	0.133		100	100	100	100	0.01	0.01
E9AH87	Hypothetical_protein_-_conserved OS=Leishmania infantum OX=5671 GN=LINF_240024000 PE=4 SV=1	9	1	2	1	11.6
E9AHZ3	Mitochondrial_carrier_protein_-_putative OS=Leishmania infantum OX=5671 GN=LINF_360077800 PE=3 SV=1	2	1	1	1	40	0.568	0.96	0.537	0.144	0.577	0.52	0.363	7.116	100	5.581	4.379	2.871	1.707	2.488
A4I7R5	Vps23_core_domain_containing_protein_-_putative OS=Leishmania infantum OX=5671 GN=LINF_320015500 PE=4 SV=1	2	1	2	1	45.1	100	100	100	100		100	100	100	100	100				100
A4IBT5	Predicted_zinc_finger_protein OS=Leishmania infantum OX=5671 GN=LINF_350045200 PE=4 SV=1	1	1	7	1	76	0.01	0.01	0.01	0.01	0.01	0.01	0.01	0.01	0.01	0.01	0.01	0.01	0.01	0.01
A4IDL9	ATP-dependent RNA helicase eIF4A OS=Leishmania infantum OX=5671 GN=LINF_360053300 PE=3 SV=1	1	1	3	1	106.9
E9AG78	Hypothetical_protein_-_conserved OS=Leishmania infantum OX=5671 GN=LINF_080008900 PE=4 SV=1	0	1	2	1	202.1	0.819	0.306	0.161	0.072	0.039	0.059	0.056	1.656	0.554	0.533	0.174	0.138	0.162	0.287
A4IE41	Predicted_C2_domain_protein OS=Leishmania infantum OX=5671 GN=LINF_360052600 PE=4 SV=1	1	1	1	1	177.3	0.01	0.01	0.01	0.01	0.01	0.01	0.01	0.01	0.01	0.01	0.01	0.01	0.01	0.01
A4IB08	Dolichyl-diphosphooligosaccharide--protein glycotransferase OS=Leishmania infantum OX=5671 GN=LINF_350016000 PE=3 SV=1	1	1	5	1	96		100	100			100		100	100			100	100	100
A4HZS3	Acetyltransferase_(GNAT)_family_-_putative OS=Leishmania infantum OX=5671 GN=LINF_220010000 PE=3 SV=1	3	1	3	1	32.3
A4HUH8	Uncharacterized protein OS=Leishmania infantum OX=5671 GN=LINJ_10_0710 PE=4 SV=2	0	1	3	1	175.6
A4I084	Permease-like protein OS=Leishmania infantum OX=5671 GN=LINF_230009700 PE=4 SV=1	1	1	5	1	122.6		100	100		11.663	100	100				100		100	100
A4I873	Hypothetical_protein_-_conserved OS=Leishmania infantum OX=5671 GN=LINF_320032100 PE=4 SV=1	1	1	2	1	94.9	0.01	0.01	0.01	0.01	0.01	0.01	0.01	0.01	0.01	0.01	0.01	0.01	0.01	0.01
A4I0Q4	Hypothetical_protein_-_conserved OS=Leishmania infantum OX=5671 GN=LINF_240011600 PE=4 SV=1	1	1	13	1	84	0.632	0.857	0.781	0.628	0.466	0.1	0.01	1.503	1.558	1.525	1.477	0.775	0.295	0.01
A4HXY7	Putative ras-related protein rab-5 OS=Leishmania infantum OX=5671 GN=LINF_180016700 PE=1 SV=1	4	1	7	1	25.3
A4HWD6	Hypothetical_protein_-_conserved OS=Leishmania infantum OX=5671 GN=LINF_150008800 PE=4 SV=1	2	1	1	1	54.5	0.388	0.231	0.077	0.01	0.01	0.01	0.01	0.669	0.348	0.219	0.01	0.01	0.01	0.01
A4HZR8	Hypothetical_protein_-_conserved OS=Leishmania infantum OX=5671 GN=LINF_220009000 PE=4 SV=1	1	1	14	1	79.4	0.34	0.281	0.299	0.245	0.255	0.285	0.28	0.01	0.08	0.079	0.04	0.037	0.052	0.05
A4I826	Hypothetical_protein_-_conserved OS=Leishmania infantum OX=5671 GN=LINF_320026500 PE=4 SV=1	1	1	14	1	94.6	100	100	100		100					100				100
A4IE08	Hypothetical_protein_-_conserved OS=Leishmania infantum OX=5671 GN=LINF_360069400 PE=4 SV=1	2	1	2	1	41.4	0.596	0.553	0.195	0.09	0.297	0.828	0.647	0.485	0.238	0.138	0.114	0.212	0.098	0.01
A4HV28	Putative S-phase kinase-associated protein OS=Leishmania infantum OX=5671 GN=LINF_110018100 PE=3 SV=1	8	1	3	1	21.1
A4HYM6	Conserved_protein_-_uncharacterized_function OS=Leishmania infantum OX=5671 GN=LINF_200009500 PE=4 SV=1	1	1	2	1	146								100
A4I9E5	Hypothetical_protein_-_conserved OS=Leishmania infantum OX=5671 GN=LINF_330040100 PE=4 SV=2	1	1	1	1	114.8	0.01	0.334	0.01	0.01	0.985	1.249	0.765	0.204	0.01	0.475	0.01	0.493	0.688	100
E9AHB1	Aminopeptidase OS=Leishmania infantum OX=5671 GN=LINF_260008000 PE=3 SV=1	1	1	1	1	98	0.01	0.01	0.01	0.01	0.01	0.01	0.01	0.01		0.01	0.01	0.01	0.01	0.01
A4I7T8	Pentatricopeptide_repeat_domain/PPR_repeat /PPR_repeat_family_-_putative OS=Leishmania infantum OX=5671 GN=LINF_320017800 PE=4 SV=1	1	1	1	1	91	0.01	0.01	0.01	0.01	0.01	0.01	0.01	0.01	0.01	0.01	0.01	0.01	0.01	0.01
A4I078	ATP-binding cassette protein subfamily G, member 5 OS=Leishmania infantum OX=5671 GN=putative ABCG5 PE=4 SV=1	1	1	3	1	135.2
A4I792	Aldehyde_reductase_-_putative OS=Leishmania infantum OX=5671 GN=LINF_310037500 PE=4 SV=1	3	1	6	1	31.6
A4ID47	Hypothetical_protein_-_conserved OS=Leishmania infantum OX=5671 GN=LINF_360043600 PE=4 SV=1	1	1	7	1	88.5	100		100	100	100	100	100	100	100	100	100	100	100
E9AGZ1	Glutamine amidotransferase OS=Leishmania infantum OX=5671 GN=LINF_220006100 PE=4 SV=1	1	1	3	1	71.4	100	100	100					100						100
A0A6L0XCB3	Hypothetical_protein_-_conserved OS=Leishmania infantum OX=5671 GN=LINF_210010000 PE=4 SV=1	2	1	5	1	98.7
A4I5I0	p1/s1 nuclease OS=Leishmania infantum OX=5671 GN=LINF_300020200 PE=3 SV=1	4	1	2	1	35
A4I0S8	DNA-directed DNA polymerase OS=Leishmania infantum OX=5671 GN=LINF_240014100 PE=3 SV=1	1	1	12	1	125.5	0.017	0.02	0.025	0.013	0.027	0.028	0.044	0.017	0.022	0.019	0.034	0.03	0.06	0.037
A0A6L0WI99	Hypothetical_protein_-_conserved OS=Leishmania infantum OX=5671 GN=LINF_040016000 PE=4 SV=1	1	1	1	1	146.5	0.01	0.01	0.412	0.01	0.01	0.3	0.01	0.01	0.42	0.42	0.01	0.01	0.01	0.01
A4I9Y0	Uncharacterized protein OS=Leishmania infantum OX=5671 GN=LINJ_34_1780 PE=4 SV=1	1	1	6	1	136.3
A4I9S4	Dihydrouridine_synthase_(Dus)_-_putative OS=Leishmania infantum OX=5671 GN=LINF_340018100 PE=4 SV=1	1	1	25	1	53.5	0.01	0.01	0.01	0.01	0.01	0.01	0.01	0.01	0.01	0.01	0.01	0.01	0.01	0.01
A4ID15	Aminomethyltransferase OS=Leishmania infantum OX=5671 GN=GCVT-2 PE=3 SV=1	4	1	1	1	41.5
A4HS85	Uncharacterized protein (Fragment) OS=Leishmania infantum OX=5671 GN=LINJ_04_0920 PE=4 SV=1	5	1	1	1	39.2	0.01	0.01		0.01	0.01	0.01								0.01
A4HS65	Axonemal_dynein_light_chain_-_putative OS=Leishmania infantum OX=5671 GN=LINF_040012000 PE=4 SV=1	2	1	1	1	77.8								100	100	100	100	100	100	100
A4HYC7	Hypothetical_protein_-_conserved OS=Leishmania infantum OX=5671 GN=LINF_190016400 PE=4 SV=1	1	1	1	1	136.6
A4I3W3	Hypothetical_protein_-_conserved OS=Leishmania infantum OX=5671 GN=LINF_280030000 PE=4 SV=1	1	1	3	1	94.8	0.926	0.663	0.62	0.556	0.629	0.626	0.663	2.228	1.723	1.99	1.216	1.658	1.644	2.071
A4IB03	Hypothetical_protein_-_conserved OS=Leishmania infantum OX=5671 GN=LINF_350015300 PE=4 SV=1	1	1	3	1	63.8		100	100	100	100	100	100	100	100	100	100	100	100	100
A0A6L0XDR9	Hypothetical_protein_-_conserved OS=Leishmania infantum OX=5671 GN=LINF_220022200 PE=4 SV=1	2	1	2	1	165.7	0.01	0.01	0.01	0.01	0.01				0.01			0.01	0.01	0.01
A4I895	As/Sb_Reductase OS=Leishmania infantum OX=5671 GN=ACR2 PE=4 SV=1	6	1	4	1	14.5	0.767	0.621	0.285	0.121	0.102	0.095	0.106	2.559	1.715	1.05	0.275	0.315	0.231	0.359
A4HXT2	Flagellar-associated_PapD-like_-_putative OS=Leishmania infantum OX=5671 GN=LINF_180010700 PE=4 SV=1	1	1	9	1	116.8							0.01
A4I655	Leucine_rich_repeat_-_putative OS=Leishmania infantum OX=5671 GN=LINF_300042200 PE=4 SV=1	2	1	57	1	63.7	0.01	0.01	0.01	0.01	0.01	0.01	0.01	0.01	0.01	0.01	0.01	0.01	0.01	0.01
A4HTJ3	Hypothetical_protein_-_conserved OS=Leishmania infantum OX=5671 GN=LINF_080009500 PE=4 SV=1	0	1	1	1	255	0.01	0.01	0.01	0.01	0.01	0.01	0.01	0.01	0.01	0.01	0.01	0.01	0.01	0.01
A4HUV4	Hypothetical_protein_-_conserved OS=Leishmania infantum OX=5671 GN=LINF_110009200 PE=4 SV=1	1	1	2	1	70.6	100	100	100	100			100	100	100	100	100	100	100	100
A4HTS5	Putative RNA helicase OS=Leishmania infantum OX=5671 GN=LINF_090005800 PE=4 SV=1	1	1	2	1	137.5
E9AGR1	Hypothetical_protein_-_conserved OS=Leishmania infantum OX=5671 GN=LINF_190005700 PE=4 SV=1	2	1	1	1	46.3	0.675	0.576	0.575	0.595	0.76	0.829	0.828	1.672	2.317	2.422	1.36	1.763	1.316	1.941
A4IDD3	Clathrin heavy chain OS=Leishmania infantum OX=5671 GN=LINF_360022600 PE=3 SV=1	1	1	24	1	191
A0A6L0XNM4	Hypothetical_protein_-_conserved OS=Leishmania infantum OX=5671 GN=LINF_340010800 PE=4 SV=1	1	1	2	1	178.9	0.675	0.628	0.396	0.63	0.444	0.24	0.218	0.959	0.778	0.743	0.547	0.472	0.505	0.619
E9AGR6	Associated_kinase_of_Tb14-3-3_-_putative OS=Leishmania infantum OX=5671 GN=LINF_190006200 PE=4 SV=1	2	1	1	1	68.4
A4I7K3	19S_proteasome_non-atpase_subunit_8 OS=Leishmania infantum OX=5671 GN=LINF_320009000 PE=4 SV=1	2	1	1	1	40.1	100	100	100	100	100		100	100	6.838	100	100	100	100	100
A4I6P7	Protein_of_uncharacterized_function_(DUF3638)/Pro tein_of_uncharacterized_function_(DUF3645)/Zn-finger_in_Ran_binding_protein_and_others_-_putative OS=Leishmania infantum OX=5671 GN=LINF_310018600 PE=4 SV=1	0	1	1	1	547.9	100	100	100							100	100	100
A4ICI6	Flagellar_Member_1 OS=Leishmania infantum OX=5671 GN=LINF_360035800 PE=4 SV=1	0	1	2	1	294.4
A0A6L0WQB3	Adenylosuccinate synthetase OS=Leishmania infantum OX=5671 GN=LINF_130016900 PE=3 SV=1	1	1	1	1	78.4	3.233	3.333	3.286	3.437	2.836	2.423	3.137	5.973	5.451	4.57	5.03	5.979	6.075	5.607
E9AGP2	Hypothetical_protein_-_conserved OS=Leishmania infantum OX=5671 GN=LINF_160019200 PE=4 SV=1	0	1	1	1	399.2	0.01	0.01	0.01	0.01		0.01	0.01	0.01	0.01	0.01	0.01	0.01	0.01	0.01
A4I6X5	Leishmanolysin OS=Leishmania infantum OX=5671 GN=LINF_310028000 PE=3 SV=1	2	1	3	1	67					100
A4I0I1	Protein_of_uncharacterized_function_(DUF3250)_-_p utative OS=Leishmania infantum OX=5671 GN=LINF_230021400 PE=3 SV=1	1	1	1	1	148.4											100
A4I384	Proteasome subunit beta OS=Leishmania infantum OX=5671 GN=LINF_280006000 PE=1 SV=1	4	1	1	1	22.4	0.533	1.101	1.007	0.903	0.474	0.01	0.01	1.109	1.342	1.409	1.672	0.01	0.01	0.01
A4I0B6	Putative spliceosomal U5 snRNP-specific protein OS=Leishmania infantum OX=5671 GN=LINF_230014200 PE=3 SV=1	3	1	12	1	24.3
A4HSZ3	Hypothetical_protein_-_conserved OS=Leishmania infantum OX=5671 GN=LINF_060015900 PE=4 SV=1	1	1	1	1	83.2	100	100	100	100	100			100	100	100	100	100
A4HXC6	Hypothetical_protein_-_conserved OS=Leishmania infantum OX=5671 GN=LINF_170011500 PE=4 SV=1	1	1	3	1	86.2	100		3.281	2.72	1.523	0.01	100	100	0.792	0.408	0.689	0.629	1.058	100
A4IA30	C2_domain_containing_protein_-_putative OS=Leishmania infantum OX=5671 GN=LINF_340031300 PE=4 SV=2	1	1	21	1	100		100
A4I927	Sulfite_exporter_TauE/SafE_-_putative OS=Leishmania infantum OX=5671 GN=LINF_330023900 PE=4 SV=1	1	1	6	1	72.8	100	100	100	100	100			100	100		100
A4HRP7	Hypothetical_protein_-_conserved OS=Leishmania infantum OX=5671 GN=LINF_020010400 PE=4 SV=1	0	1	4	1	216.3	100	100	0.752	0.506	0.88	0.476	0.419	2.322	100	1.198	0.413	0.01	0.01	0.01
A4HZX6	Hypothetical_protein_-_conserved OS=Leishmania infantum OX=5671 GN=LINF_220016400 PE=4 SV=1	1	1	6	1	76.3	100	100	100		100		100	100	100	100	100	100	100	100
A4I1W0	Hypothetical_protein_-_conserved OS=Leishmania infantum OX=5671 GN=LINF_260007300 PE=4 SV=1	2	1	1	1	41.2	100	100						100	100	100	100
A4HT13	Hypothetical_protein_-_conserved OS=Leishmania infantum OX=5671 GN=LINF_060018200 PE=4 SV=1	3	1	1	1	86.8
A4I0J3	Uncharacterized protein OS=Leishmania infantum OX=5671 GN=LINJ_23_1600 PE=4 SV=1	1	1	2	1	93.1
A4I7M5	RNA helicase OS=Leishmania infantum OX=5671 GN=LINF_320011000 PE=3 SV=1	1	1	7	1	64.8										100
A4I3G7	Hypothetical_protein_-_conserved OS=Leishmania infantum OX=5671 GN=LINF_280014600 PE=4 SV=1	2	1	1	1	35.1	0.674	0.574	0.321	0.222	0.166	0.01	0.17	0.52	0.522	0.344	0.266	0.233	0.153	0.182
A0A6L0WIM8	Kinesin_-_putative OS=Leishmania infantum OX=5671 GN=LINF_050011400 PE=3 SV=1	2	1	1	1	130.5	100	100	100	100	100	100	100	100	100	100	100	100	100	100
A4ICB2	Hypothetical_protein_-_conserved OS=Leishmania infantum OX=5671 GN=LINF_360077000 PE=4 SV=1	3	1	7	1	43.9
A4HSC0	Casein_kinase_I_-_putative OS=Leishmania infantum OX=5671 GN=LINF_040017300 PE=3 SV=1	2	1	2	1	41.3	1.115	1.023	1.159	1.087	1.067	1.116	0.852	2.275	1.994	2.043	2.335	2.477	2.622	3.658
A4HUP0	Protein_of_uncharacterized_function_(DUF1861)_-_p utative OS=Leishmania infantum OX=5671 GN=LINF_100020500 PE=4 SV=1	3	1	1	1	36.1	0.01	0.01	0.01	0.01	0.01	0.01	0.01	0.01	0.01	0.01	0.01	0.01	0.01	0.01
A4I8W4	Uncharacterized protein OS=Leishmania infantum OX=5671 GN=LINJ_33_1050 PE=4 SV=1	1	1	19	1	122.2								0.01					0.01	0.01
A4I200	Protein_of_uncharacterized_function_(DUF2012)_-_p utative OS=Leishmania infantum OX=5671 GN=LINF_260011800 PE=4 SV=1	3	1	6	1	25.7
A4I0U0	Dynein_light_chain_-_putative OS=Leishmania infantum OX=5671 GN=LINF_240015500 PE=4 SV=1	4	1	4	1	23.9	100	100	100	100	100	100	100	100	100	100	100	100		100
A0A6L0XT05	Hypothetical_protein_-_conserved OS=Leishmania infantum OX=5671 GN=LINF_360019900 PE=4 SV=1	2	1	5	1	60.5
A4IA75	Hypothetical_protein_-_conserved OS=Leishmania infantum OX=5671 GN=LINF_340036600 PE=4 SV=1	2	1	3	1	45.9	100	6.059	19.587	19.587	15.981	100	11.234	100	100	100	100	100	100	8.886
A4IAI7	Dynein_heavy_chain_-_putative OS=Leishmania infantum OX=5671 GN=LINF_340049400 PE=3 SV=2	0	1	7	1	477.8
E9AHQ5	Hypothetical_protein_-_conserved OS=Leishmania infantum OX=5671 GN=LINF_330032700 PE=4 SV=1	1	1	1	1	60.2	0.503	0.217	0.119	0.056	0.043	0.038	0.057	0.752	0.492	0.418	0.166	0.155	0.126	0.191
A4HS35	Hypothetical_protein_-_conserved OS=Leishmania infantum OX=5671 GN=LINF_040009100 PE=4 SV=1	1	1	23	1	115.1	100	100	100	100				100	100	100	100	100		100
A4HZA6	Hypothetical_protein_-_conserved OS=Leishmania infantum OX=5671 GN=LINF_210007300 PE=4 SV=1	1	1	1	1	78.6	100	1.234	100	100	0.462	0.56	0.583	0.01	100	100		100	0.744	100
A4I3P8	Hypothetical_protein_-_conserved OS=Leishmania infantum OX=5671 GN=LINF_280023400 PE=4 SV=1	0	1	1	1	258.9	1.13	0.524	0.274	0.128	0.117	0.086	0.01	2.167	1.158	0.989	0.338	0.278	0.248	0.325
A4I026	Hypothetical_protein_-_conserved OS=Leishmania infantum OX=5671 GN=LINF_220023000 PE=4 SV=1	1	1	5	1	102.1				100		100	100
A4HW45	Hypothetical_protein_-_conserved OS=Leishmania infantum OX=5671 GN=LINF_140016400 PE=4 SV=1	2	1	5	1	57	0.01	0.01	0.01	0.01	0.01	0.01	0.01	0.01	0.01	0.01	0.01	0.01	0.01	0.01
A4HXW9	GPI mannosyltransferase 2 OS=Leishmania infantum OX=5671 GN=LINF_180014900 PE=3 SV=1	2	1	5	1	76.8	0.01	0.01	0.542	0.454	0.669	0.306	0.01	0.01	0.01	0.345	0.34	0.226	0.281	0.01
E9AHW5	Cysteine desulfurase OS=Leishmania infantum OX=5671 GN=LINF_350033700 PE=3 SV=1	3	1	3	1	48.4	0.01	0.01	0.01	0.01	0.01	0.01	0.01	0.01	0.01	0.01	0.01	0.01	0.01	0.01
A4HT08	Nuclear_transport_factor_2_protein_-_putative OS=Leishmania infantum OX=5671 GN=LINF_060017500 PE=4 SV=1	6	1	1	1	16.1	0.566	0.478	0.502	0.346	0.145	0.01	0.01	0.898	0.899	0.896	0.204	0.01	0.01	0.01
A4IAB3	Amidinotransferase_-_putative OS=Leishmania infantum OX=5671 GN=LINF_340041600 PE=4 SV=1	3	1	6	1	39.2	100	100	100	100	100	100	100	100	100	100	100	100	100	100
A4HYK0	Hypothetical_protein_-_conserved OS=Leishmania infantum OX=5671 GN=LINF_200005700 PE=4 SV=1	7	1	1	1	22.9		0.01			0.01		0.01			0.01	0.01	0.01	0.01	0.01
A4HSD7	Rrp15p_-_putative OS=Leishmania infantum OX=5671 GN=LINF_050005700 PE=3 SV=1	4	1	1	1	21.9
A0A6L0XI61	GNAT_acetyltransferase_-_putative OS=Leishmania infantum OX=5671 GN=LINF_270022200 PE=4 SV=1	4	1	5	1	27.5	100	100	100	100	100			100	100	100	100	100		100
A4IBP1	Structural maintenance of chromosomes protein OS=Leishmania infantum OX=5671 GN=LINF_350040500 PE=3 SV=1	1	1	1	1	146.9
A4I8A7	Hypothetical_protein_-_conserved OS=Leishmania infantum OX=5671 GN=LINF_320035700 PE=4 SV=1	1	1	1	1	80.1	4.075	1.317	100	1.851	0.01	0.01	0.01			0.01		0.01	0.01	0.01
A4I3P7	Sulfate transporter-like protein OS=Leishmania infantum OX=5671 GN=LINJ_28_1810 PE=4 SV=1	0	1	3	1	218.3	0.01	0.01	0.01	0.01	0.01	0.01	0.01	0.01	0.01	0.01	0.01	0.01	0.01	0.01
A4ID94	Cullin-like protein OS=Leishmania infantum OX=5671 GN=LINF_360038700 PE=3 SV=1	1	1	1	1	79.5	0.01	0.01	0.01	0.01	0.01	0.01	0.01	0.01	0.01	0.01	0.01	0.01	0.01	0.01
A4IAF7	Dynein_heavy_chain_-_putative OS=Leishmania infantum OX=5671 GN=LINF_340046500 PE=4 SV=2	0	1	5	1	528.3
A4HSS4	Hypothetical_protein_-_conserved OS=Leishmania infantum OX=5671 GN=LINF_060008600 PE=4 SV=1	1	1	12	1	129.4
A4IDJ8	Spc97_/_Spc98_family_-_putative OS=Leishmania infantum OX=5671 GN=LINF_360029500 PE=4 SV=1	0	1	8	1	279
A4HRX0	Hypothetical_protein_-_conserved OS=Leishmania infantum OX=5671 GN=LINF_030013200 PE=4 SV=2	0	1	5	1	301.1	100	100	100	100	100	100	100
A4HVH5	Hypothetical_protein_-_conserved OS=Leishmania infantum OX=5671 GN=LINF_130009500 PE=4 SV=1	1	1	1	1	55.6	0.01	0.01	0.01		0.01	0.01	0.01	0.01	0.01	0.01	0.01	0.01	0.01	0.01
A4I1I7	Putative_intraflagellar_transport_protein_A1 OS=Leishmania infantum OX=5671 GN=LINF_250020500 PE=3 SV=1	3	1	4	1	54.9	100	100	100	100	100	100	100	100	100	100	100	100	100	100
A0A6L0XL10	Hypothetical_protein_-_conserved OS=Leishmania infantum OX=5671 GN=LINF_260011300 PE=4 SV=1	2	1	1	1	45.1	0.01	0.01	0.01	0.01	0.01	0.01	0.01		0.01	0.01	0.01	0.01	0.01	0.01
A4I4P2	Hypothetical_protein_-_conserved OS=Leishmania infantum OX=5671 GN=LINF_290026000 PE=4 SV=1	3	1	1	1	37.6								0.01	0.01		0.01	0.01	0.01
A4I863	Uncharacterized protein OS=Leishmania infantum OX=5671 GN=LINJ_32_2560 PE=4 SV=1	0	1	10	1	270.9	100	100	100	100	100	100	100	100	100	100	100	100	100	100
A4HVZ2	Hypothetical_protein_-_conserved OS=Leishmania infantum OX=5671 GN=LINF_140010400 PE=4 SV=1	1	1	1	1	59.3								0.01	0.01	0.01	0.01	0.01	0.01	0.01
A0A6L0XFX3	Hypothetical_protein_-_conserved OS=Leishmania infantum OX=5671 GN=LINF_260015300 PE=4 SV=1	1	1	1	1	85.6	0.01	0.01	0.01	0.079	0.071	0.01	0.056	0.01	0.191	0.01	0.01	0.152	0.132	0.107
A4HTU0	Hypothetical_protein_-__conserved OS=Leishmania infantum OX=5671 GN=LINF_090008400 PE=4 SV=1	2	1	1	1	80.1	100	100	100	100	100	100	100	100	100	100	100	100	100	100
A4ICJ1	Phytochelatin_synthase_-_putative OS=Leishmania infantum OX=5671 GN=LINF_360036300 PE=4 SV=1	1	1	2	1	125.8		100			100			100				100		100
A4I5P6	E3_ubiquitin-protein_ligase_-_putative OS=Leishmania infantum OX=5671 GN=LINF_300027100 PE=4 SV=1	2	1	1	1	59	0.01	0.01	0.01	0.01	0.01	0.01	0.01	0.01	0.01	0.01	0.01	0.01	0.01	0.01
A4IB73	Casein_kinase_II_-_putative OS=Leishmania infantum OX=5671 GN=LINF_350022200 PE=3 SV=1	2	1	1	1	42.5
D1GJ51	Putative surface antigen protein 2 OS=Leishmania infantum OX=5671 GN=PSA-50S PE=4 SV=1	2	1	1	1	49.1	0.01	0.01	0.01	0.01	0.01	0.01	0.01	0.01	0.01	0.01	0.01	0.01	0.01	0.01
A4HTZ0	Hypothetical_protein_-__conserved OS=Leishmania infantum OX=5671 GN=LINF_090012800 PE=4 SV=1	5	1	1	1	34.1
A4IAE5	Hypothetical_protein_-_conserved OS=Leishmania infantum OX=5671 GN=LINF_340045300 PE=4 SV=1	2	1	2	1	31.2
A4I8C6	50S_ribosome-binding_GTPase_-_putative OS=Leishmania infantum OX=5671 GN=LINF_320037700 PE=4 SV=1	1	1	4	1	85.4
A4IBA5	Domain_of_uncharacterized_function_(DUF4205)_-_pu tative OS=Leishmania infantum OX=5671 GN=LINF_350025700 PE=3 SV=1	2	1	1	1	76.8	0.01	0.01	0.01	0.01	0.01	0.01	0.01					0.01
A4I843	Small nuclear ribonucleoprotein component-like protein OS=Leishmania infantum OX=5671 GN=LINF_320028300 PE=3 SV=1	2	1	2	1	110
A4HVT1	ATPase_family_associated_with_various_cellular_ac tivities_(AAA)_-_putative OS=Leishmania infantum OX=5671 GN=LINF_130020700 PE=4 SV=2	2	1	2	1	104.1
A4I1J6	PUA_domain/NOL1/NOP2/sun_family_-_putative OS=Leishmania infantum OX=5671 GN=LINF_250021500 PE=3 SV=1	1	1	3	1	76
A4HTX4	Integral_membrane_transport_protein_-__putative OS=Leishmania infantum OX=5671 GN=LINF_090008300 PE=4 SV=1	1	1	22	1	66.5
A4IAJ9	Hypothetical_protein_-_conserved OS=Leishmania infantum OX=5671 GN=LINF_340052400 PE=4 SV=1	1	1	1	1	89.2
A4I9S0	Uncharacterized protein OS=Leishmania infantum OX=5671 GN=LINJ_34_1180 PE=4 SV=2	2	1	1	1	59.1
A4I5W1	Hypothetical_protein_-_conserved OS=Leishmania infantum OX=5671 GN=LINF_300033600 PE=4 SV=1	1	1	6	1	91.8
A4HU17	Hypothetical_protein_-__conserved OS=Leishmania infantum OX=5671 GN=LINF_090015900 PE=4 SV=2	1	1	8	1	63.5
A4I6I0	Putative ras-like small GTPases OS=Leishmania infantum OX=5671 GN=LINF_310014400 PE=4 SV=1	1	1	12	1	64.3
A4HY03	Hypothetical_protein_-_conserved OS=Leishmania infantum OX=5671 GN=LINF_180018500 PE=4 SV=1	0	1	2	1	159.6
A0A6L0WS50	Protein_transport_protein_SEC31_-_putative OS=Leishmania infantum OX=5671 GN=LINF_110017600 PE=3 SV=1	1	1	1	1	123.2
A4I256	J domain-containing protein OS=Leishmania infantum OX=5671 GN=LINJ_26_1250 PE=4 SV=1	1	1	11	1	93.2
A4HYD6	Hypothetical_protein_-_conserved OS=Leishmania infantum OX=5671 GN=LINF_190017200 PE=4 SV=1	1	1	1	1	186.1
A0A6L0WYT2	Hypothetical_protein_-_conserved OS=Leishmania infantum OX=5671 GN=LINF_150007800 PE=4 SV=1	1	1	2	1	205.6
A4HXE3	GRAM_domain_containing_protein_-_putative OS=Leishmania infantum OX=5671 GN=LINF_170013200 PE=4 SV=1	1	1	3	1	72.2
E9AGB6	Hypothetical_protein_-_conserved OS=Leishmania infantum OX=5671 GN=LINF_120008000 PE=4 SV=1	1	1	5	1	169.6
A4I3H6	Serine_incorporator_(Serinc)_-_putative OS=Leishmania infantum OX=5671 GN=LINF_280015500 PE=3 SV=1	1	1	14	1	46.1
A4IB38	Hypothetical_protein_-_conserved OS=Leishmania infantum OX=5671 GN=LINF_350019600 PE=4 SV=1	0	1	1	1	328.2
A4I6V3	Hypothetical_protein_-_conserved OS=Leishmania infantum OX=5671 GN=LINF_310025000 PE=4 SV=1	2	1	1	1	40.9
A0A6L0WR91	Kinetoplastid_kinetochore_protein_10_-__putative OS=Leishmania infantum OX=5671 GN=LINF_090009900 PE=3 SV=1	1	1	1	1	49.1
A4HT80	Dynein_heavy_chain_-_N-terminal_region_2_-_putative OS=Leishmania infantum OX=5671 GN=LINF_070010300 PE=3 SV=2	0	1	5	1	535.6
A4IBW8	Hypothetical_protein_-_conserved OS=Leishmania infantum OX=5671 GN=LINF_350048600 PE=4 SV=1	1	1	1	1	89.9
A4HTC1	Hypothetical_protein_-_conserved OS=Leishmania infantum OX=5671 GN=LINF_070016000 PE=4 SV=1	1	1	1	1	94.1
A0A6L0XI32	DNA topoisomerase 2 OS=Leishmania infantum OX=5671 GN=LINF_280029600 PE=3 SV=1	0	1	1	1	168.3
A4IAF6	J domain-containing protein OS=Leishmania infantum OX=5671 GN=LINJ_34_3680 PE=4 SV=1	2	1	1	1	85.4
A4HRK3	Hypothetical_protein_-_conserved OS=Leishmania infantum OX=5671 GN=LINF_010013100 PE=4 SV=1	2	1	14	1	51.8
A4IAI2	Hypothetical_protein_-_conserved OS=Leishmania infantum OX=5671 GN=LINF_340048900 PE=4 SV=1	0	1	1	1	282.2
A4HVN7	Proteasome_regulatory_ATPase_subunit_2_-_putative OS=Leishmania infantum OX=5671 GN=LINF_130015900 PE=3 SV=1	3	1	2	1	49.3
A4ICS0	Ribonuclease OS=Leishmania infantum OX=5671 GN=LINF_360012000 PE=3 SV=1	3	1	18	1	34.8
A4I6N5	Emp24/gp25L/p24_family/GOLD_-_putative OS=Leishmania infantum OX=5671 GN=LINF_310017400 PE=3 SV=1	3	1	5	1	24.2
A0A6L0XN39	Leucine_Rich_repeat_-_putative OS=Leishmania infantum OX=5671 GN=LINF_320009800 PE=4 SV=1	1	1	2	1	114.7
A4I0L2	Qb-SNARE_protein_-_putative OS=Leishmania infantum OX=5671 GN=LINF_230024600 PE=3 SV=1	2	1	1	1	31
A4HVR3	AAA_domain/Dpy-30_motif_containing_protein_-_putative OS=Leishmania infantum OX=5671 GN=LINF_130018700 PE=4 SV=1	1	1	1	1	125
A4IDE4	Component of oligomeric Golgi complex 3 OS=Leishmania infantum OX=5671 GN=LINF_360023700 PE=3 SV=1	1	1	7	1	102.8
A4I0C8	Hypothetical_protein_-_conserved OS=Leishmania infantum OX=5671 GN=LINF_230015500 PE=4 SV=1	1	1	5	1	143.8
A4ID78	MCM domain-containing protein OS=Leishmania infantum OX=5671 GN=LINJ_36_3050 PE=4 SV=2	1	1	11	1	96.4

## Sheet: Li_FSAMTX
Accession	Description	Coverage [%]	# Peptides	# PSMs	# Unique Peptides	MW [kDa]	Abundance Ratio: (Light, LiFSA 37) / (Medium, LiFSA 37)	Abundance Ratio: (Light, LiFSA 45) / (Medium, LiFSA 45)	Abundance Ratio: (Light, LiFSA 50) / (Medium, LiFSA 50)	Abundance Ratio: (Light, LiFSA 55) / (Medium, LiFSA 55)	Abundance Ratio: (Light, LiFSA 60) / (Medium, LiFSA 60)	Abundance Ratio: (Light, LiFSA 65) / (Medium, LiFSA 65)	Abundance Ratio: (Light, LiFSA 70) / (Medium, LiFSA 70)	Abundance Ratio: (Light, LiFSA MTX 37) / (Medium, LiFSA MTX 37)	Abundance Ratio: (Light, LiFSA MTX 45) / (Medium, LiFSA MTX 45)	Abundance Ratio: (Light, LiFSA MTX 50) / (Medium, LiFSA MTX 50)	Abundance Ratio: (Light, LiFSA MTX 55) / (Medium, LiFSA MTX 55)	Abundance Ratio: (Light, LiFSA MTX 60) / (Medium, LiFSA MTX 60)	Abundance Ratio: (Light, LiFSA MTX 65) / (Medium, LiFSA MTX 65)	Abundance Ratio: (Light, LiFSA MTX 70) / (Medium, LiFSA MTX 70)
A4ICW8	Elongation factor 2 OS=Leishmania infantum OX=5671 GN=EF2-1 PE=3 SV=1	63	40	2734	40	94.1	1.527	0.966	0.253	0.087	0.071	0.045	0.039	1.601	0.989	0.26	0.1	0.097	0.079	0.073
A4I412	Hsp70 OS=Leishmania infantum OX=5671 GN=LINF_280035000 PE=3 SV=1	52	30	2476	2	71.2	1.088	0.637	0.268	0.093	0.027	0.064	0.048	1.312	0.651	0.402	0.142	0.218	0.237	0.258
E9AHM9	Heat shock protein 83-1 OS=Leishmania infantum OX=5671 GN=HSP83-2 PE=3 SV=1	45	28	1979	9	80.5	1.405	0.744	0.314	0.111	0.017	0.021	0.062	0.915	0.483	0.258	0.084	0.025	0.031	0.04
Q25292	Heat-shock protein (Fragment) OS=Leishmania infantum OX=5671 GN=hsp70 PE=3 SV=1	45	26	2130	1	71.1												0.01
A0A381MM20	ATP synthase subunit beta OS=Leishmania infantum OX=5671 GN=LINF_250017900 PE=3 SV=1	49	17	961	17	56.3	0.837	0.702	0.615	0.061	0.039	0.029	0.033	0.829	0.841	0.652	0.098	0.08	0.074	0.07
E9AGQ5	Heat_shock_protein_110_-_putative OS=Leishmania infantum OX=5671 GN=LINF_180019100 PE=4 SV=1	48	32	1075	32	91.7	0.902	0.337	0.184	0.118	0.106	0.103	0.101	0.71	0.461	0.296	0.196	0.217	0.203	0.169
A0A2R4RQ51	Putative heat-shock protein hsp70 (Fragment) OS=Leishmania infantum OX=5671 PE=3 SV=1	38	24	2138	1	69.7						0.01
A4HW62	Phosphopyruvate hydratase OS=Leishmania infantum OX=5671 GN=ENOL PE=3 SV=1	55	18	958	18	46	1.042	0.896	0.448	0.091	0.094	0.072	0.061	0.814	0.831	0.378	0.081	0.107	0.077	0.078
A0A6L0X791	Elongation factor 1-alpha OS=Leishmania infantum OX=5671 GN=LINF_170007100 PE=3 SV=1	62	22	2485	6	49	0.952	0.564	0.33	0.096	0.063	0.022	0.01	0.674	0.45	0.267	0.076	0.069	0.032	0.022
A4IDH5	Chaperonin HSP60, mitochondrial OS=Leishmania infantum OX=5671 GN=LINF_360027200 PE=3 SV=1	49	21	1453	13	59.3	0.756	0.58	0.312	0.341	0.277	0.386	0.386	0.558	0.432	0.448	0.417	0.763	0.851	1.07
A4I2N6	Calpain-like_cysteine_peptidase_-_putative OS=Leishmania infantum OX=5671 GN=LINF_270010200 PE=4 SV=1	15	68	595	66	701.1	1.068	0.902	0.848	0.865	0.765	0.842	0.611	0.659	0.575	0.488	0.521	0.565	0.545	0.497
A4I5T0	Heat_shock_70-related_protein_1_-_mitochondrial_precursor_-_putative OS=Leishmania infantum OX=5671 GN=LINF_300030100 PE=3 SV=1	42	23	1972	22	71.6	0.914	0.704	0.525	0.359	0.34	0.364	0.345	0.869	0.689	0.546	0.277	0.46	0.375	0.439
A4HXS6	Aconitate hydratase OS=Leishmania infantum OX=5671 GN=LINF_180010100 PE=3 SV=1	33	24	961	24	97.4	1.53	1.175	0.448	0.152	0.114	0.117	0.113	1.765	1.562	0.557	0.207	0.211	0.167	0.142
A4IDH4	Chaperonin HSP60, mitochondrial OS=Leishmania infantum OX=5671 GN=LINF_360027100 PE=3 SV=1	44	20	1215	12	60.5	1.145	0.908	0.709	0.3	0.375	0.561	0.543	1.078	0.717	0.75	0.384	0.529	0.454	0.691
Q25293	Heat shock protein 83-1 OS=Leishmania infantum OX=5671 GN=HSP83-1 PE=3 SV=2	31	20	1481	1	80.6
A4I253	Heat shock protein 70-related protein OS=Leishmania infantum OX=5671 GN=HSP70.4 PE=3 SV=1	38	19	682	19	70.4	0.987	0.521	0.251	0.176	0.129	0.124	0.096	2.862	1.715	0.807	0.376	0.665	0.514	0.656
A4I3J9	Heat_shock_70-related_protein_1_-_mitochondrial_precursor_-_putative OS=Leishmania infantum OX=5671 GN=LINF_280017800 PE=3 SV=1	39	24	1003	24	71.8	0.636	0.364	0.234	0.201	0.21	0.216	0.197	0.773	0.479	0.305	0.248	0.418	0.366	0.368
A0A0K0TMW0	Elongation factor 1-alpha OS=Leishmania infantum OX=5671 GN=ef-1alpha PE=3 SV=1	54	18	2104	2	49.2
A4ICK8	Fructose-bisphosphate aldolase OS=Leishmania infantum OX=5671 GN=ALD PE=3 SV=1	56	15	789	15	40.7	1.594	1.177	0.593	0.414	0.5	0.399	0.392	0.924	0.721	0.346	0.223	0.23	0.262	0.253
E9AHC1	Putative cysteine peptidase, Clan CA, family C2 OS=Leishmania infantum OX=5671 GN=LINJ_27_2520 PE=4 SV=1	5	20	751	18	489.5	0.897	0.386	0.739	0.673	0.581	0.704	0.557	1.588	0.725	1.405	1.065	1.932	1.714	1.635
A4ICD5	Protein disulfide-isomerase OS=Leishmania infantum OX=5671 GN=PDI-2 PE=3 SV=1	54	22	820	22	52.3	1.408	1.054	0.472	0.164	0.115	0.101	0.053	1.142	0.861	0.358	0.105	0.134	0.136	0.111
A4ID05	Adenosylhomocysteinase OS=Leishmania infantum OX=5671 GN=LINF_360048000 PE=3 SV=1	41	14	895	14	47.7	1.141	1.054	0.704	0.157	0.036	0.01	0.01	0.936	1.051	0.624	0.133	0.041	0.023	0.011
A0A381MFJ0	Plasma membrane ATPase OS=Leishmania infantum OX=5671 GN=H1A-1 PE=3 SV=1	31	21	633	21	107.3	0.795	0.422	0.239	0.152	0.128	0.121	0.134	1.035	0.602	0.35	0.181	0.255	0.198	0.221
Q9GP00	Nucleoside diphosphate kinase OS=Leishmania infantum OX=5671 GN=ndpk PE=2 SV=1	84	10	1046	10	16.6	0.986	0.984	1.085	1.035	1.121	0.911	0.089	0.725	0.938	0.796	0.606	0.909	0.64	0.175
A0A6L0Y0Y0	Pyruvate kinase OS=Leishmania infantum OX=5671 GN=LINF_350005400 PE=3 SV=1	40	16	771	16	54.2	1.155	1.071	0.919	0.16	0.101	0.07	0.062	0.558	0.741	0.572	0.109	0.083	0.055	0.065
A0A6L0WJL3	Leishmanolysin OS=Leishmania infantum OX=5671 GN=LINF_100010200 PE=3 SV=1	24	13	594	4	63.8	0.701	0.623	0.622	0.548	0.425	0.326	0.26	7.292	7.098	6.09	2.699	6.784	3.248	5.276
A4IBK1	ATP-dependent RNA helicase eIF4A OS=Leishmania infantum OX=5671 GN=LINF_350036300 PE=3 SV=1	34	24	567	24	100.5	0.624	0.454	0.262	0.15	0.141	0.152	0.149	0.647	0.445	0.214	0.158	0.172	0.157	0.176
A4I993	Carboxypeptidase_-_putative OS=Leishmania infantum OX=5671 GN=LINF_330034600 PE=4 SV=1	42	20	659	19	57	0.872	0.628	0.359	0.114	0.055	0.015	0.013	0.753	0.578	0.289	0.09	0.072	0.036	0.033
A4I0C2	Acetyl-coenzyme A synthetase OS=Leishmania infantum OX=5671 GN=LINF_230014800 PE=3 SV=1	28	15	417	15	77.1	1.454	0.513	0.274	0.171	0.166	0.16	0.149	2.64	0.737	0.328	0.199	0.228	0.168	0.181
A4I5X6	Glyceraldehyde-3-phosphate dehydrogenase OS=Leishmania infantum OX=5671 GN=LINF_300035000 PE=3 SV=1	52	18	929	17	39.1	0.581	0.331	0.168	0.053	0.035	0.032	0.047	0.304	0.186	0.075	0.022	0.041	0.041	0.035
A4I1F4	Aldehyde dehydrogenase, mitochondrial OS=Leishmania infantum OX=5671 GN=ALDH2 PE=3 SV=1	42	19	624	19	54.2	0.77	0.733	0.654	0.556	0.052	0.025	0.027	0.229	0.271	0.254	0.255	0.047	0.029	0.036
A4I7K4	ATP-dependent RNA helicase eIF4A OS=Leishmania infantum OX=5671 GN=LINF_320009100 PE=3 SV=1	37	21	842	21	66.8	0.592	0.347	0.184	0.061	0.042	0.014	0.011	0.535	0.36	0.191	0.067	0.047	0.033	0.032
A4HSH2	ATP_synthase_F1_-_alpha_subunit_-_putative OS=Leishmania infantum OX=5671 GN=LINF_050010000 PE=3 SV=2	26	14	881	14	62.5	0.852	0.759	0.631	0.096	0.072	0.057	0.055	0.867	0.872	0.697	0.094	0.072	0.046	0.04
E9AHI5	Putative ribosomal protein L1a OS=Leishmania infantum OX=5671 GN=LINJ_29_1180 PE=3 SV=1	47	14	632	14	41.1	0.808	0.509	0.308	0.133	0.107	0.089	0.093	1.259	0.91	0.536	0.282	0.312	0.202	0.198
E9AGK7	Tubulin alpha chain OS=Leishmania infantum OX=5671 GN=LINJ_13_1460 PE=3 SV=1	40	16	769	16	54.1	0.528	0.274	0.115	0.012	0.01	0.01	0.01	0.395	0.206	0.085	0.038	0.044	0.029	0.039
A4I8F6	Dihydrolipoyl dehydrogenase OS=Leishmania infantum OX=5671 GN=GCVL-2 PE=3 SV=1	30	10	545	10	50.6	0.651	0.682	0.598	0.522	0.466	0.478	0.463	0.615	0.776	0.689	0.525	0.895	0.776	0.932
A4I9P1	Elongation factor 1-beta OS=Leishmania infantum OX=5671 GN=eEF1B beta 2 PE=3 SV=1	56	11	576	6	25.9	0.938	0.334	0.173	0.057	0.025	0.064	0.071	0.76	0.278	0.173	0.059	0.117	0.157	0.22
A0A381MM90	Guanine nucleotide-binding protein subunit beta-like protein OS=Leishmania infantum OX=5671 GN=LACK PE=3 SV=1	40	9	394	9	34.4	0.905	0.383	0.118	0.013	0.01	0.01	0.036	0.852	0.366	0.045	0.025	0.01	0.01	0.01
A4HU13	Calmodulin OS=Leishmania infantum OX=5671 GN=LINF_090015400 PE=3 SV=1	62	11	859	11	16.8	1.054	0.927	0.957	0.923	0.887	0.939	0.844	1.705	1.681	1.626	1.259	2.054	1.729	1.898
A0A381M920	ATP-dependent RNA helicase eIF4A OS=Leishmania infantum OX=5671 GN=LINF_010012800 PE=3 SV=1	50	16	683	16	45.3	1.003	0.656	0.423	0.319	0.303	0.246	0.267	1.208	0.903	0.739	0.507	0.601	0.595	0.619
A0A381MTJ3	Tubulin beta chain OS=Leishmania infantum OX=5671 GN=LINF_330015300 PE=3 SV=1	47	15	597	1	49.7	0.567	0.358	0.19	0.161	0.159	0.151	0.141	0.466	0.322	0.211	0.21	0.165	0.247	0.367
A0A381MS01	Tubulin beta chain OS=Leishmania infantum OX=5671 GN=LINF_330015000 PE=3 SV=1	47	15	594	1	49.7	100	100	100									100	100	100
Q9N9V6	Eukaryotic translation initiation factor 5A OS=Leishmania infantum OX=5671 GN=eIF5A PE=2 SV=1	69	8	941	8	17.9	0.701	0.303	0.128	0.046	0.058	0.066	0.106	0.67	0.284	0.139	0.066	0.113	0.151	0.27
A4I4W0	60S_ribosomal_protein_L13_-_putative OS=Leishmania infantum OX=5671 GN=LINF_290032300 PE=3 SV=1	37	7	552	7	24.7	0.651	0.396	0.227	0.08	0.041	0.029	0.036	1.209	0.607	0.369	0.097	0.1	0.056	0.106
E9AHZ7	Phosphoglycerate mutase (2,3-diphosphoglycerate-independent) OS=Leishmania infantum OX=5671 GN=PGAM PE=3 SV=1	35	16	452	16	60.7	2.339	1.132	0.486	0.167	0.091	0.091	0.067	1.496	1.132	0.325	0.128	0.076	0.036	0.02
A4I120	3-hydroxy-3-methylglutaryl-CoA_synthase_-_putative OS=Leishmania infantum OX=5671 GN=LINF_240027300 PE=4 SV=1	38	18	767	18	55.4	1.068	0.973	0.287	0.08	0.069	0.07	0.068	0.512	0.503	0.112	0.041	0.037	0.033	0.031
A4I1D2	Peptidyl-prolyl cis-trans isomerase OS=Leishmania infantum OX=5671 GN=CYPA PE=3 SV=1	62	10	1070	9	18.8	1.032	0.507	0.199	0.105	0.127	0.16	0.217	0.875	0.486	0.252	0.14	0.205	0.279	0.347
A4HWK2	Tryparedoxin peroxidase OS=Leishmania infantum OX=5671 GN=TRYP PE=3 SV=1	49	9	727	1	22.2	1.176	0.913	0.471	0.124	0.097	0.105	0.107	0.229	0.257	0.13	0.067	0.047	0.044	0.044
A4HRT1	Multifunctional fusion protein OS=Leishmania infantum OX=5671 GN=LINF_030006800 PE=3 SV=1	32	16	322	16	61.9	0.968	0.366	0.124	0.073	0.049	0.042	0.083	0.96	0.373	0.137	0.085	0.097	0.123	0.083
A0A6L0XZX8	40S ribosomal protein S3a OS=Leishmania infantum OX=5671 GN=LINF_350009300 PE=3 SV=1	56	12	454	12	30	0.59	0.305	0.196	0.077	0.074	0.045	0.045	0.72	0.496	0.263	0.079	0.103	0.07	0.083
A4IDB2	Putative translation elongation factor 1-beta OS=Leishmania infantum OX=5671 GN=LINF_360020500 PE=3 SV=1	60	9	358	4	23.2	0.932	0.471	0.371	0.309	0.343	0.339	0.302	0.537	0.358	0.325	0.192	0.37	0.364	0.332
Q95NF5	Cytosolic peroxiredoxin OS=Leishmania infantum OX=5671 GN=TRYP PE=3 SV=1	49	9	668	1	22.1	1.155	0.9	0.309	0.083	0.06	0.033	0.058	2.078	2.283	0.629	0.3	0.249	0.25	0.226
A4ID83	Succinate--CoA ligase [ADP-forming] subunit beta, mitochondrial OS=Leishmania infantum OX=5671 GN=LINF_360037500 PE=3 SV=1	32	12	584	12	44	1.132	0.769	0.202	0.086	0.056	0.044	0.055	1.003	0.69	0.178	0.029	0.066	0.072	0.04
A4HTP4	Stress-induced protein sti1 OS=Leishmania infantum OX=5671 GN=LINF_080016000 PE=4 SV=1	43	24	472	24	62.2	1.289	0.685	0.434	0.368	0.307	0.335	0.301	2.586	1.435	1.045	0.647	0.966	0.73	0.883
A4HVI6	40S ribosomal protein S12 OS=Leishmania infantum OX=5671 GN=LINF_130010600 PE=3 SV=1	56	7	627	7	15.6	0.727	0.584	0.479	0.406	0.447	0.498	0.563	1.341	0.899	0.815	0.531	0.889	0.932	1.152
A4IDS4	40S ribosomal protein SA OS=Leishmania infantum OX=5671 GN=LinJ36.5570 PE=1 SV=1	48	10	418	10	27.5	1.613	0.766	0.24	0.059	0.036	0.022	0.01	2.046	1.254	0.319	0.075	0.055	0.024	0.022
A4HYW1	Cysteine_peptidase_-_Clan_CA_-_family_C2_-_putative OS=Leishmania infantum OX=5671 GN=LINF_200016800 PE=4 SV=2	18	15	445	15	112	1.189	0.622	0.282	0.216	0.136	0.14	0.051	0.474	0.24	0.144	0.099	0.135	0.085	0.085
A4HZB2	Phosphotransferase OS=Leishmania infantum OX=5671 GN=LINF_210007900 PE=3 SV=1	34	11	345	11	51.7	0.712	0.501	0.435	0.091	0.026	0.027	0.013	0.487	0.48	0.379	0.074	0.012	0.01	0.01
A4HVW1	AhpC/TSA_family/Thioredoxin-like_-_putative OS=Leishmania infantum OX=5671 GN=LINF_140006800 PE=4 SV=1	49	8	413	8	22.4	1.01	0.852	0.406	0.281	0.249	0.251	0.263	1.299	1.134	0.525	0.246	0.41	0.401	0.411
A2CIA0	Isocitrate dehydrogenase [NADP] OS=Leishmania infantum OX=5671 GN=icd PE=3 SV=1	40	16	492	16	48.4	0.744	0.307	0.164	0.064	0.071	0.049	0.037	0.483	0.228	0.11	0.042	0.064	0.028	0.025
A0A0S1RSH3	Heat shock protein 70 (Fragment) OS=Leishmania infantum OX=5671 GN=hsp70 PE=4 SV=1	40	9	761	1	21.2
A4I0S4	Triosephosphate isomerase OS=Leishmania infantum OX=5671 GN=LINF_240013700 PE=3 SV=1	51	10	456	10	27.2	1.088	0.802	0.284	0.058	0.062	0.054	0.058	0.98	1.059	0.567	0.3	0.32	0.33	0.322
A4I2C4	Hypothetical_protein_-_conserved OS=Leishmania infantum OX=5671 GN=LINF_260024900 PE=4 SV=1	22	16	293	16	89	0.764	0.443	0.304	0.188	0.149	0.169	0.205	1.446	0.762	0.685	0.272	0.543	0.584	0.572
A4I0B5	Hypothetical_protein_-_conserved OS=Leishmania infantum OX=5671 GN=LINF_230014100 PE=4 SV=1	21	13	419	13	62.5	0.601	0.452	0.323	0.237	0.259	0.258	0.215	0.997	0.808	0.57	0.311	0.57	0.543	0.569
A4I0C0	3-ketoacyl-CoA_thiolase_-_putative OS=Leishmania infantum OX=5671 GN=LINF_230014600 PE=3 SV=1	37	14	347	14	47.3	1.477	1.237	0.629	0.105	0.06	0.058	0.057	1.551	1.237	0.746	0.077	0.06	0.059	0.077
E9AGU0	Phosphoglycerate kinase OS=Leishmania infantum OX=5671 GN=PGKB PE=3 SV=1	42	17	638	2	44.9	100	100	100	100	100			100	100	100	100	100	100	100
A4I1R2	Succinate--CoA ligase [ADP-forming] subunit alpha, mitochondrial OS=Leishmania infantum OX=5671 GN=LINF_250028300 PE=3 SV=1	38	9	569	9	30.9	1.123	0.584	0.146	0.055	0.059	0.049	0.07	0.822	0.472	0.096	0.047	0.067	0.098	0.039
A4HV09	Pyruvate, phosphate dikinase OS=Leishmania infantum OX=5671 GN=LINF_110016000 PE=3 SV=2	31	24	418	24	100.9	1.258	0.809	0.551	0.405	0.491	0.52	0.48	0.619	0.307	0.344	0.298	0.263	0.329	0.279
E9AGT9	Phosphoglycerate kinase OS=Leishmania infantum OX=5671 GN=PGKC PE=3 SV=1	39	17	606	2	51.3	0.01	0.294	0.215	0.27	0.144	0.01	0.01	0.01	0.01	0.01	0.01	0.01	0.01	0.01
A4HX65	Hypothetical_protein_-_conserved OS=Leishmania infantum OX=5671 GN=LINF_170005000 PE=4 SV=1	25	17	305	17	87.5	0.641	0.319	0.158	0.157	0.108	0.105	0.094	0.606	0.324	0.21	0.131	0.13	0.103	0.079
A4I2Y7	Phosphoenolpyruvate carboxykinase (ATP) OS=Leishmania infantum OX=5671 GN=LINF_270024900 PE=3 SV=1	32	16	702	16	58.2	1.283	0.603	0.226	0.07	0.048	0.028	0.087	0.55	0.232	0.078	0.036	0.026	0.032	0.02
A4I6Z4	Prostaglandin f2-alpha synthase/D-arabinose dehydrogenase OS=Leishmania infantum OX=5671 GN=PGFS PE=4 SV=1	49	12	425	12	31.7	1.76	0.595	0.309	0.165	0.109	0.077	0.069	1.278	0.448	0.215	0.114	0.118	0.093	0.088
A0A6L0X265	Tb-292_membrane_associated_protein-like_protein OS=Leishmania infantum OX=5671 GN=LINF_150010300 PE=4 SV=1	36	21	228	15	304	0.705	0.518	0.596	0.562	0.655	0.671	0.775	0.145	0.157	0.163	0.153	0.168	0.152	0.186
A4HWJ9	NAD-specific glutamate dehydrogenase OS=Leishmania infantum OX=5671 GN=GDH PE=3 SV=2	23	23	302	23	115.2	0.765	0.484	0.302	0.298	0.156	0.091	0.158	1.413	0.993	0.464	0.441	0.529	0.463	0.451
A4HZI4	40S ribosomal protein S6 OS=Leishmania infantum OX=5671 GN=RPS6 PE=3 SV=1	35	8	463	8	28.3	0.791	0.431	0.251	0.098	0.07	0.045	0.045	0.902	0.49	0.258	0.096	0.116	0.083	0.118
A4I8D8	Putative ribosomal protein L3 OS=Leishmania infantum OX=5671 GN=LINF_320038800 PE=3 SV=1	32	12	452	12	47.5	0.548	0.397	0.248	0.167	0.146	0.133	0.124	0.749	0.555	0.393	0.193	0.217	0.15	0.154
A4I1Z4	10_kDa_heat_shock_protein_-_putative OS=Leishmania infantum OX=5671 GN=LINF_260011200 PE=3 SV=1	76	6	754	6	10.7	1.685	1.192	0.928	0.659	0.61	0.769	0.958	3.753	2.236	1.899	0.971	1.616	1.815	2.374
Q6RYT3	Tryparedoxin OS=Leishmania infantum OX=5671 GN=TXN1 PE=4 SV=1	51	6	348	6	16.7	0.984	0.924	0.765	0.234	0.072	0.047	0.042	0.965	0.993	0.731	0.2	0.09	0.051	0.042
A4HSP6	Guanine nucleotide-binding protein subunit beta-like protein OS=Leishmania infantum OX=5671 GN=LINF_060005200 PE=3 SV=1	23	14	382	14	75.4	1.118	0.708	0.411	0.209	0.16	0.132	0.113	1.235	0.613	0.414	0.27	0.251	0.229	0.254
A0A142BXU6	Glucose-6-phosphate isomerase (Fragment) OS=Leishmania infantum OX=5671 GN=gpi PE=3 SV=1	19	10	370	10	65.3	1.172	1.058	0.179	0.029	0.098	0.141	0.132	0.605	0.837	0.203	0.146	0.078	0.04	0.115
A4HVE5	Carboxypeptidase_-_putative OS=Leishmania infantum OX=5671 GN=LINF_130005800 PE=4 SV=1	33	15	223	15	57.1	2.446	2.439	2.023	1.961	1.815	1.811	1.723	5.134	4.099	4.656	3.111	5.134	3.016	3.904
A4IA34	Alba_-_putative OS=Leishmania infantum OX=5671 GN=LINF_340031800 PE=4 SV=1	38	7	577	7	22	0.839	0.544	0.255	0.091	0.042	0.017	0.01	0.706	0.487	0.211	0.056	0.073	0.043	0.036
A4I0F1	Hypothetical_protein_-_conserved OS=Leishmania infantum OX=5671 GN=LINF_230018500 PE=4 SV=1	68	8	545	8	14.6	0.649	0.597	0.588	0.588	0.59	0.605	0.599	0.842	0.855	0.89	0.686	1.105	0.816	0.925
A4I9I3	Malate dehydrogenase OS=Leishmania infantum OX=5671 GN=LINF_340006400 PE=3 SV=1	38	9	304	5	33.4	1.057	0.385	0.111	0.088	0.093	0.088	0.144	0.918	0.19	0.01	0.079	0.078	0.156	0.078
A4I076	NADP-dependent_alcohol_dehydrogenase_-_putative OS=Leishmania infantum OX=5671 GN=LINF_230009000 PE=3 SV=1	29	8	411	8	38.4	2.444	0.793	0.369	0.166	0.218	0.128	0.182	2.462	1.15	0.77	0.111	0.146	0.105	0.105
A4HVQ1	Putative 40S ribosomal protein S4 OS=Leishmania infantum OX=5671 GN=LINJ_13_1130 PE=3 SV=1	28	15	566	15	53.4	0.983	0.547	0.332	0.159	0.119	0.069	0.066	1.387	0.921	0.409	0.169	0.209	0.09	0.087
A4I2T3	KH_domain_containing_protein_-_putative OS=Leishmania infantum OX=5671 GN=LINF_270019700 PE=4 SV=1	29	15	288	15	60	0.732	0.32	0.211	0.177	0.178	0.186	0.129	0.703	1.24	0.285	2.131	0.204	0.183	0.158
A4ICY0	Stress-inducible protein STI1 homolog OS=Leishmania infantum OX=5671 GN=LINF_360005700 PE=4 SV=1	32	8	236	8	29	0.986	0.366	0.157	0.108	0.073	0.114	0.154	1.021	0.334	0.213	0.057	0.104	0.149	0.227
A0A6L0XTS2	Transitional_endoplasmic_reticulum_ATPase_-_putative OS=Leishmania infantum OX=5671 GN=LINF_360019800 PE=4 SV=1	28	18	276	18	86.8	1.169	0.749	0.29	0.154	0.181	0.149	0.128	1.114	0.716	0.665	0.163	0.442	0.314	0.322
A4HSF7	N(1),N(8)-bis(glutathionyl)spermidine reductase OS=Leishmania infantum OX=5671 GN=TRYR PE=1 SV=1	24	11	354	11	53	1.328	1.208	1.045	0.94	0.306	0.107	0.103	1.235	1.259	1.421	0.787	0.517	0.136	0.206
A4HVW0	Carboxypeptidase_-_putative OS=Leishmania infantum OX=5671 GN=LINF_140006700 PE=4 SV=1	33	14	330	13	57.2	0.967	1.026	1.522	1.105	0.864	0.27	0.115	0.495	0.631	0.607	0.329	0.47	0.142	0.078
A4IBL4	Cystathione_gamma_lyase_-_putative OS=Leishmania infantum OX=5671 GN=LINF_350037700 PE=3 SV=1	32	9	379	9	44.5	1.449	0.617	0.345	0.073	0.088	0.053	0.052	1.038	0.459	0.256	0.069	0.059	0.07	0.059
A4HSC2	Actin OS=Leishmania infantum OX=5671 GN=ACT PE=3 SV=1	34	10	425	10	42	0.538	0.284	0.127	0.093	0.125	0.094	0.073	0.543	0.227	0.185	0.099	0.126	0.121	0.122
E9AHX6	Putative polyubiquitin OS=Leishmania infantum OX=5671 GN=LINJ_36_3690 PE=4 SV=1	79	6	964	5	76.8	0.652	0.827	0.691	0.529	0.461	0.502	0.371	1.463	1.496	1.085	1.136	0.883	0.543	0.521
A4IB31	Mitochondrial_processing_peptidase_-_beta_subunit_-_putative OS=Leishmania infantum OX=5671 GN=LINF_350018700 PE=4 SV=1	32	14	455	14	54.6	0.5	0.184	0.089	0.052	0.045	0.045	0.037	0.437	0.178	0.035	0.058	0.01	0.087	0.08
A4I600	60S_acidic_ribosomal_protein_P2_-_putative OS=Leishmania infantum OX=5671 GN=LIP2 PE=3 SV=1	80	6	534	4	10.5	1.153	0.97	0.843	0.674	0.575	0.629	0.798	1.41	1.266	1.081	0.721	1.038	1.077	1.299
A4I0Y8	Putative IgE-dependent histamine-releasing factor OS=Leishmania infantum OX=5671 GN=LINF_240020500 PE=3 SV=1	53	6	387	6	19.4	1.082	0.903	0.751	0.137	0.113	0.127	0.133	1.298	1.286	1.137	0.153	1.092	0.21	0.202
A4I2S6	CCT-beta OS=Leishmania infantum OX=5671 GN=LINF_270019000 PE=3 SV=1	30	15	376	15	57.7	0.802	0.458	0.344	0.222	0.263	0.261	0.246	1.058	0.622	0.398	0.241	0.355	0.408	0.362
A4HUZ1	Hypothetical_protein_-_conserved OS=Leishmania infantum OX=5671 GN=LINF_110013800 PE=4 SV=1	30	7	130	7	37.4	0.423	0.399	0.408	0.288	0.268	0.352	0.281	6.38	2.853	11.982	5.445	5.186	6.237	7.234
Q9BHZ6	Elongation factor-1 gamma OS=Leishmania infantum OX=5671 GN=ef1g PE=2 SV=1	37	12	463	12	46.2	1.168	0.559	0.261	0.092	0.048	0.018	0.045	1.196	0.649	0.285	0.055	0.177	0.087	0.081
A0A6L0WRI0	Inositol-3-phosphate synthase OS=Leishmania infantum OX=5671 GN=LINF_140020000 PE=3 SV=1	27	12	300	12	58.3	0.898	0.892	0.87	0.745	0.672	0.529	0.362	0.813	1.054	1.027	0.658	1.026	0.791	0.666
A4HUF9	Leishmanolysin OS=Leishmania infantum OX=5671 GN=GP63-3 PE=3 SV=1	13	7	330	1	69
A4HXT8	60S_ribosomal_protein_L10a_-_putative OS=Leishmania infantum OX=5671 GN=RPL10a PE=4 SV=1	42	7	207	7	24.5	1.076	0.782	0.251	0.07	0.056	0.103	0.084	1.775	1.129	0.376	0.173	0.134	0.103	0.238
A4HU23	Hypothetical_protein_-__conserved OS=Leishmania infantum OX=5671 GN=LINF_090016900 PE=4 SV=1	32	15	174	15	67.2	1.317	0.768	0.578	0.596	0.568	0.534	0.579	1.355	1.626	1.417	1.403	1.668	1.248	1.406
A0A381MG28	Autophagy-related protein OS=Leishmania infantum OX=5671 GN=LINF_190013200 PE=3 SV=1	69	6	249	6	12.8	0.791	0.764	0.497	0.396	2.961	0.259	0.645	0.055	0.041	0.06	0.014	0.049	0.063	0.036
A4IDG8	Phosphomannomutase OS=Leishmania infantum OX=5671 GN=PMM PE=3 SV=1	40	8	332	8	28.1	1.126	0.969	0.343	0.18	0.124	0.242	0.12	0.801	0.683	0.228	0.129	0.114	0.146	0.166
A4HRG4	40S ribosomal protein S7 OS=Leishmania infantum OX=5671 GN=LINF_010009200 PE=3 SV=1	41	8	315	8	23.8	1.723	1.173	0.622	0.218	0.119	0.024	0.021	1.908	1.52	0.815	0.287	0.26	0.088	0.039
A4HWX3	Transaldolase OS=Leishmania infantum OX=5671 GN=LINF_160013000 PE=3 SV=1	31	9	281	9	36.9	0.949	0.475	0.281	0.221	0.213	0.139	0.116	0.538	0.253	0.091	0.097	0.112	0.085	0.08
A0A6L0XQ46	Aspartate_aminotransferase_-_putative OS=Leishmania infantum OX=5671 GN=LINF_350012900 PE=4 SV=1	31	10	485	10	46.1	0.895	0.919	0.731	0.493	0.327	0.225	0.113	0.912	0.899	0.743	0.421	0.491	0.213	0.161
A4I4C9	Heat_shock_protein_90_-_putative OS=Leishmania infantum OX=5671 GN=LPG3 PE=3 SV=1	15	13	228	13	86.9	0.74	0.319	0.222	0.081	0.055	0.076	0.177	0.796	0.403	0.263	0.104	0.074	0.06	0.11
A4I7Z7	Superoxide dismutase OS=Leishmania infantum OX=5671 GN=SODB1 PE=3 SV=1	47	6	218	1	21.5	100	100	100					100	100	100		100
A4IDM5	Hypothetical_protein_-_conserved OS=Leishmania infantum OX=5671 GN=LINF_360053900 PE=4 SV=1	56	8	268	8	17.4	0.787	0.574	0.472	0.442	0.441	0.579	0.518	0.539	0.529	0.496	0.408	0.779	0.813	0.903
A4I9W4	p25-alpha_-_putative OS=Leishmania infantum OX=5671 GN=LINF_340022400 PE=3 SV=1	51	8	383	8	16.6	1.798	1.912	1.437	1.315	1.306	1.793	1.731	0.939	0.832	0.673	0.488	0.947	0.749	0.925
A4I1B7	Protein_phosphatase_-_putative OS=Leishmania infantum OX=5671 GN=PP2C PE=3 SV=1	36	11	264	11	45.1	1.226	0.422	0.358	0.173	0.201	0.312	0.345	1.157	0.423	0.389	0.144	0.245	0.483	0.373
A4IDA9	14-3-3 protein-like protein OS=Leishmania infantum OX=5671 GN=LINF_360040400 PE=3 SV=1	41	9	307	9	29.7	0.968	0.571	0.148	0.044	0.041	0.046	0.045	0.721	0.459	0.064	0.063	0.047	0.049	0.062
A4HWJ3	40S_ribosomal_protein_S3_-_putative OS=Leishmania infantum OX=5671 GN=LINF_150017600 PE=3 SV=1	41	9	340	9	24.5	2.839	2.499	2.415	2.054	2.241	2.207	2.295	4.478	4.415	3.849	3.354	3.619	3.318	3.36
A4HUU6	14-3-3_protein_2_-_putative OS=Leishmania infantum OX=5671 GN=LINF_110008400 PE=3 SV=1	40	8	218	8	29.2	1.003	0.358	0.092	0.05	0.036	0.01	0.18	0.851	0.27	0.033	0.015	0.01	0.05	0.019
A4IBV3	Polyadenylate-binding protein OS=Leishmania infantum OX=5671 GN=PABP2 PE=3 SV=1	26	16	362	16	64.6	0.4	0.193	0.125	0.094	0.077	0.065	0.08	0.384	0.18	0.119	0.089	0.102	0.147	0.171
A4HW29	Calpain-like_cysteine_peptidase_-_putative OS=Leishmania infantum OX=5671 GN=LINF_140014400 PE=4 SV=1	53	6	615	6	12.9	1.065	0.893	0.679	0.591	0.521	0.615	0.644	0.48	0.418	0.338	0.247	0.397	0.378	0.42
A4I708	3_-2-trans-enoyl-CoA_isomerase_-_mitochondrial_precursor_-_putative OS=Leishmania infantum OX=5671 GN=LINF_310030700 PE=3 SV=1	25	7	322	7	38.6	0.595	0.429	0.285	0.164	0.095	0.186	0.106	0.962	0.593	0.195	0.139	0.124	0.102	0.096
A4I8F2	CCT-alpha OS=Leishmania infantum OX=5671 GN=LINF_320040200 PE=3 SV=1	21	11	215	11	59.2	1.821	1.781	1.157	1.093	1.799	1.956	1.764	2.573	1.642	1.702	0.758	1.431	1.063	1.066
A4HZF8	Putative RNA helicase OS=Leishmania infantum OX=5671 GN=LINJ_21_1820 PE=4 SV=1	24	12	243	12	58.8	1.186	0.678	0.261	0.165	0.102	0.063	0.082	0.492	0.304	0.184	0.103	0.052	0.062	0.054
Q9N9V3	Putative ribosomal protein L10 OS=Leishmania infantum OX=5671 GN=LiL10 PE=2 SV=1	40	8	315	8	24.6	0.821	0.509	0.292	0.074	0.05	0.019	0.01	0.963	0.733	0.444	0.063	0.032	0.015	0.01
A4HUX3	Aminopeptidase_-_putative OS=Leishmania infantum OX=5671 GN=LINF_110012000 PE=3 SV=1	16	8	189	8	57	0.759	0.521	0.409	0.142	0.083	0.049	0.09	0.608	0.605	0.243	0.112	0.083	0.076	0.04
A4I218	40S_ribosomal_protein_S16_-_putative OS=Leishmania infantum OX=5671 GN=LINF_260013700 PE=3 SV=1	44	7	397	7	16.7	0.835	0.477	0.287	0.078	0.027	0.016	0.01	1.071	0.636	0.276	0.037	0.037	0.024	0.015
E9AHK3	S-adenosylmethionine synthase OS=Leishmania infantum OX=5671 GN=METK1 PE=3 SV=1	25	10	339	10	43.1	0.895	0.61	0.191	0.092	0.018	0.031	0.014	0.847	0.647	0.182	0.106	0.047	0.032	0.014
A4IB12	NADH-dependent_fumarate_reductase_-_putative OS=Leishmania infantum OX=5671 GN=LINF_350016600 PE=4 SV=1	15	16	218	13	123	0.384	0.187	0.177	0.131	0.141	0.146	0.144	0.503	0.239	0.229	0.184	0.202	0.163	0.178
A4I6P8	H(+)-exporting diphosphatase OS=Leishmania infantum OX=5671 GN=LINF_310018700 PE=3 SV=1	16	11	349	11	83.2	3.413	2.466	1.746	1.437	1.412	1.255	1.17	0.598	0.514	0.282	0.493	0.406	0.407	0.421
A4HTP3	Hypothetical_protein OS=Leishmania infantum OX=5671 GN=LINF_080015800 PE=4 SV=1	39	12	259	12	42	0.57	0.201	0.053	0.014	0.021	0.036	0.033	0.647	0.122	0.038	0.01	0.053	0.056	0.039
A4I765	Calreticulin OS=Leishmania infantum OX=5671 GN=LINF_310034100 PE=3 SV=1	19	9	492	9	45	1.192	0.725	0.563	0.467	0.48	0.526	0.618	1.114	0.725	0.567	0.379	0.633	0.642	0.895
A4I115	Transketolase OS=Leishmania infantum OX=5671 GN=LINF_240026800 PE=3 SV=1	17	8	225	8	71.8	2.206	1.444	0.976	0.438	0.344	0.044	0.227	1.086	1.177	0.571	0.119	0.119	0.01	0.062
A0A381MVV1	D-isomer specific 2-hydroxyacid dehydrogenase-like protein OS=Leishmania infantum OX=5671 GN=LINF_340021200 PE=4 SV=1	31	8	140	8	36.8	0.325	0.15	0.126	0.11	0.087	0.38	0.174	0.463	0.335	0.77	0.197	0.248	0.215	0.612
E9AHW1	Putative RNA-binding protein OS=Leishmania infantum OX=5671 GN=LINF_350027200 PE=4 SV=1	41	10	336	10	30.2	0.568	0.279	0.164	0.089	0.071	0.057	0.054	0.497	0.222	0.154	0.048	0.077	0.064	0.05
A4I0H8	T-complex protein 1 subunit gamma OS=Leishmania infantum OX=5671 GN=LINF_230021100 PE=3 SV=1	24	14	383	14	60.2	0.562	0.345	0.26	0.121	0.163	0.138	0.195	0.913	0.497	0.307	0.148	0.241	0.208	0.192
A4I058	Endoribonuclease_L-PSP_(Pb5)_-_putative OS=Leishmania infantum OX=5671 GN=LINF_230007100 PE=4 SV=1	22	3	228	3	17	0.944	0.904	0.926	0.978	0.884	0.491	0.176	1.509	1.652	1.661	1.215	1.443	0.719	0.249
A4HWD9	60S_acidic_ribosomal_protein_-_putative OS=Leishmania infantum OX=5671 GN=LINF_150009100 PE=3 SV=1	53	3	153	3	10.3	1.518	1.058	0.756	0.285	0.338	0.33	0.454	2.674	2.137	1.449	1.159	1.464	1.42	1.797
A4HXU4	Probable citrate synthase, mitochondrial OS=Leishmania infantum OX=5671 GN=LinJ18.0690 PE=3 SV=1	18	7	193	7	52.2	1.285	0.389	0.254	0.173	0.302	0.201	0.187	1.467	0.344	0.291	0.115	0.208	0.257	0.255
A4HTZ8	Prolyl endopeptidase OS=Leishmania infantum OX=5671 GN=OPB PE=3 SV=1	11	8	217	8	83	1.246	1.019	0.761	0.464	0.092	0.03	0.043	1.193	1.315	1.041	0.54	0.302	0.096	0.117
A4IAX3	Proteasome_activator_protein_pa26_-_putative OS=Leishmania infantum OX=5671 GN=LINF_350012100 PE=4 SV=1	36	8	352	8	23.9	0.291	0.276	0.221	0.169	0.143	0.129	0.164	0.279	0.253	0.233	0.14	0.241	0.192	0.193
E9AHE8	Putative small GTP-binding protein Rab1 OS=Leishmania infantum OX=5671 GN=LINF_270013800 PE=4 SV=1	61	12	258	10	22.2	0.693	0.523	0.262	0.108	0.093	0.09	0.086	0.402	0.273	0.133	0.055	0.056	0.071	0.05
A4HVG8	Alba_-_putative OS=Leishmania infantum OX=5671 GN=LINF_130009400 PE=4 SV=1	43	6	520	6	13.4	0.957	0.701	0.563	0.49	0.501	0.632	0.711	0.89	0.699	0.574	0.358	0.605	0.627	0.695
E9AHQ7	Heat_shock_protein_-_putative OS=Leishmania infantum OX=5671 GN=LINF_330033000 PE=3 SV=1	22	13	266	13	72	0.943	0.505	0.418	0.299	0.345	0.252	0.259	0.86	0.49	0.361	0.32	0.246	0.283	0.314
A4I9K5	Eukaryotic_translation_initiation_factor_5_-_putative OS=Leishmania infantum OX=5671 GN=LINF_340008600 PE=4 SV=1	27	12	270	12	43	2.086	1.248	0.712	0.313	0.286	0.363	0.442	2.907	1.974	1.04	0.568	1.067	0.91	0.97
A4I7Q0	Hypothetical_protein_-_conserved OS=Leishmania infantum OX=5671 GN=LINF_320013900 PE=4 SV=1	17	8	272	8	56	1.756	1.111	0.657	0.182	0.08	0.285	0.367	2.301	1.511	0.893	0.167	0.246	0.334	0.846
A4I7Z8	Superoxide dismutase OS=Leishmania infantum OX=5671 GN=SODB2 PE=3 SV=1	38	6	201	1	23	0.01	0.01	0.01	0.01	0.01	0.01	0.01	0.01	0.01	0.01	0.01	0.01	0.01	0.01
E9AGM1	60S acidic ribosomal protein P2 OS=Leishmania infantum OX=5671 GN=LINF_150019500 PE=3 SV=1	86	5	168	5	11	0.939	0.864	0.692	0.466	0.449	0.497	0.58	0.98	0.795	0.741	0.499	0.924	0.895	1.302
I3VJT5	6-phosphogluconate dehydrogenase, decarboxylating (Fragment) OS=Leishmania infantum OX=5671 GN=pgd PE=3 SV=1	20	7	224	7	51.1	0.823	0.236	0.049	0.021	0.01	0.01	0.013	0.483	0.129	0.045	0.01	0.02	0.01	0.012
A4I1Z8	Protein_disulfide_isomerase_-_putative OS=Leishmania infantum OX=5671 GN=LINF_260011600 PE=3 SV=1	25	9	162	9	40.8	2.222	1.498	0.481	0.295	0.291	0.163	0.268	4.8	2.274	0.941	0.351	0.34	0.366	0.402
A4I341	Heat_shock_protein_DNAJ_-_putative OS=Leishmania infantum OX=5671 GN=LINF_270032200 PE=3 SV=1	19	8	314	8	43.6	0.736	0.52	0.191	0.065	0.047	0.045	0.032	0.728	0.523	0.146	0.04	0.049	0.021	0.017
A4IB88	60S_ribosomal_protein_L5_-_putative OS=Leishmania infantum OX=5671 GN=LINF_350023700 PE=3 SV=1	27	8	402	8	34	0.977	0.776	0.729	0.68	0.754	0.615	0.1	0.774	0.774	0.568	0.355	0.495	0.31	0.141
A4IDT2	Hypothetical_protein_-_conserved OS=Leishmania infantum OX=5671 GN=LINF_360060500 PE=4 SV=1	13	12	265	12	103.4	1.176	0.785	0.5	0.357	0.224	0.33	0.43	0.845	0.561	0.499	0.361	0.499	0.475	0.437
A4IB24	Putative ubiquitin-conjugating enzyme e2 OS=Leishmania infantum OX=5671 GN=LINF_350017900 PE=3 SV=1	45	5	266	5	16.6	0.776	0.405	0.212	0.232	0.073	0.083	0.07	0.536	0.223	0.111	0.274	0.147	0.176	0.276
A4HSL8	Dipeptidyl peptidase 3 OS=Leishmania infantum OX=5671 GN=LINF_050014800 PE=3 SV=1	14	9	231	9	75.9	1.645	0.938	0.693	0.586	0.52	0.527	0.506	1.643	1.127	0.781	0.683	0.709	0.664	0.626
Q95U89	Peroxidoxin OS=Leishmania infantum OX=5671 GN=mTXNPx PE=1 SV=1	33	7	280	7	25.4	0.69	0.36	0.141	0.042	0.026	0.012	0.01	0.644	0.302	0.138	0.053	0.023	0.011	0.011
A0A381MV60	60S_ribosomal_protein_L23_-_putative OS=Leishmania infantum OX=5671 GN=LINF_350043300 PE=3 SV=1	56	7	313	7	14.9	2.401	1.337	0.722	0.306	0.199	0.096	0.092	3.35	1.449	1.098	0.252	0.308	0.319	0.231
A4I191	RNA-binding protein, putative, UPB2 OS=Leishmania infantum OX=5671 GN=LINF_250010200 PE=4 SV=1	34	4	237	4	19	0.674	0.286	0.219	0.117	0.124	0.18	0.427	0.954	0.328	0.298	0.095	0.135	0.254	0.503
A4ICP1	Putative 40S ribosomal protein S18 OS=Leishmania infantum OX=5671 GN=LINJ_36_0990 PE=3 SV=1	34	6	324	6	19	0.936	0.462	0.255	0.112	0.055	0.051	0.033	1.407	0.646	0.403	0.136	0.149	0.069	0.074
A4I584	Hypothetical_protein_-_conserved OS=Leishmania infantum OX=5671 GN=LINF_300010700 PE=4 SV=1	19	5	111	5	36.7	1.209	0.967	1.036	0.602	0.605	0.698	0.654	1.631	1.264	1.317	0.609	1.055	1.007	1.065
A4I6N1	Biotin/lipoate protein ligase-like protein OS=Leishmania infantum OX=5671 GN=LINF_310016800 PE=4 SV=1	24	5	141	5	28.6	0.647	0.198	0.097	0.051	0.03	0.01	0.01	0.626	0.232	0.067	0.027	0.053	0.032	0.01
A4HZ42	Hypothetical_protein_-_conserved OS=Leishmania infantum OX=5671 GN=LINF_210009700 PE=4 SV=1	28	9	150	9	46.7	0.802	0.34	0.213	0.116	0.078	0.014	0.03	1.342	0.567	0.469	0.23	0.2	0.063	0.012
A4HY43	ADP/ATP translocase OS=Leishmania infantum OX=5671 GN=ANC2 PE=3 SV=1	32	10	397	10	35.1	0.314	0.166	0.081	0.043	0.04	0.032	0.053	0.212	0.109	0.061	0.015	0.035	0.033	0.046
E9AGX7	T-complex protein 1 subunit delta OS=Leishmania infantum OX=5671 GN=LINF_210018500 PE=3 SV=1	25	13	215	13	59.6	1.227	0.675	0.426	0.453	0.38	0.378	0.508	0.895	0.677	0.601	0.321	0.659	0.571	0.541
A4I7Q4	60S ribosomal protein L18a OS=Leishmania infantum OX=5671 GN=LINF_320014400 PE=3 SV=1	29	5	217	5	20.8	0.672	0.435	0.246	0.103	0.045	0.013	0.031	1.14	0.719	0.363	0.09	0.12	0.109	0.128
A4I2U1	60S acidic ribosomal protein P0 OS=Leishmania infantum OX=5671 GN=LINF_270020500 PE=3 SV=1	32	8	191	8	34.8	0.719	0.621	0.244	0.146	0.114	0.126	0.065	0.446	0.34	0.665	0.039	0.1	0.602	0.12
A4I291	Putative thimet oligopeptidase OS=Leishmania infantum OX=5671 GN=LINF_260020700 PE=3 SV=1	19	12	145	12	77.2	0.468	0.167	0.03	0.01	0.01	0.017	0.011	0.483	0.308	0.136	0.016	0.016	0.01	0.01
A4IE18	Eukaryotic_translation_initation_factor_4_gamma_-_putative OS=Leishmania infantum OX=5671 GN=LINF_360070500 PE=4 SV=1	19	12	159	12	83.9	0.558	0.63	0.631	0.632	0.505	0.622	0.729	1.028	0.972	0.703	0.58	1.009	0.58	0.675
A4HST1	Putative 60S ribosomal protein L19 OS=Leishmania infantum OX=5671 GN=LINF_060009400 PE=3 SV=1	18	4	140	4	28.1	1.019	0.654	0.485	0.271	0.211	0.257	0.288	1.34	0.793	0.602	0.315	0.421	0.32	0.39
A4HZ73	60S_ribosomal_protein_L36_-_putative OS=Leishmania infantum OX=5671 GN=LINF_210013000 PE=3 SV=1	35	4	250	4	12	0.66	0.435	0.254	0.156	0.106	0.091	0.105	1.239	0.715	0.473	0.165	0.177	0.084	0.095
A4I1L9	Pyruvate dehydrogenase E1 component subunit beta OS=Leishmania infantum OX=5671 GN=LINF_250023800 PE=4 SV=1	18	6	91	6	37.8	0.692	0.357	0.217	0.049	0.06	0.091	0.111	0.462	0.374	0.099	0.01	0.097	0.089	0.119
A4HZ53	La_RNA_binding_protein_-_putative OS=Leishmania infantum OX=5671 GN=LINF_210011000 PE=4 SV=1	26	10	257	10	36.8	2.424	1.262	0.737	0.367	0.305	0.281	0.257	1.952	0.888	0.498	0.313	0.334	0.167	0.151
A4I011	Putative 40S ribosomal protein L14 OS=Leishmania infantum OX=5671 GN=LINJ_22_1370 PE=3 SV=1	24	6	403	6	26	0.694	0.467	0.321	0.188	0.144	0.11	0.077	1.098	0.763	0.537	0.234	0.225	0.205	0.197
A4I5C0	Adenosine kinase OS=Leishmania infantum OX=5671 GN=LINF_300014400 PE=3 SV=1	28	7	185	7	37.1	0.488	0.17	0.043	0.067	0.039	0.056	0.09	0.629	0.04	0.01	0.026	0.038	0.01	0.077
A4HSQ5	Proteasome subunit beta OS=Leishmania infantum OX=5671 GN=LINF_060006500 PE=1 SV=1	18	4	296	4	28	0.692	0.63	0.675	0.486	0.185	0.023	0.029	0.429	0.713	0.709	0.588	0.642	0.01	0.01
A4HUG3	Glycerol-3-phosphate dehydrogenase [NAD(+)] OS=Leishmania infantum OX=5671 GN=GPD PE=3 SV=1	17	4	166	4	39.2	0.485	0.434	0.355	0.24	0.07	0.01	0.01	0.628	0.663	0.668	0.387	0.17	0.01	0.01
A4HWJ8	60S ribosomal protein L6 OS=Leishmania infantum OX=5671 GN=LINF_150018200 PE=3 SV=1	29	6	231	6	21.2	0.484	0.405	0.325	0.087	0.039	0.035	0.01	0.539	0.432	0.326	0.047	0.049	0.069	0.046
A4IC14	Cyclophilin 40 OS=Leishmania infantum OX=5671 GN=CYP40 PE=4 SV=1	28	9	148	9	38.5	2.634	1.29	0.692	0.405	0.465	0.554	0.429	3.788	1.517	1.053	0.672	0.85	0.787	0.874
A4I931	3-ketoacyl-CoA_reductase_-_putative OS=Leishmania infantum OX=5671 GN=LINF_330024300 PE=4 SV=1	29	8	135	8	36.2	1.164	0.17	0.067	0.052	0.045	0.05	0.052	0.089	0.024	0.013	0.011	0.016	0.013	0.016
A4I3Y8	40S_ribosomal_protein_S17_-_putative OS=Leishmania infantum OX=5671 GN=LINF_280032800 PE=3 SV=1	38	7	387	7	16.5	1.656	1.009	0.635	0.475	0.158	0.292	0.28	2.162	1.463	0.892	0.517	0.544	0.43	0.518
A0A381MCG8	40S ribosomal protein S5 OS=Leishmania infantum OX=5671 GN=LINF_110015600 PE=1 SV=1	30	5	270	5	21.3	0.645	0.302	0.213	0.117	0.084	0.016	0.014	1.25	0.729	0.39	0.168	0.198	0.053	0.064
A0A381MUI9	40S ribosomal protein S25 OS=Leishmania infantum OX=5671 GN=LINF_250018100 PE=3 SV=1	47	5	266	5	13	0.824	0.431	0.284	0.126	0.099	0.076	0.087	0.858	0.553	0.348	0.155	0.185	0.167	0.195
A4I672	60S_ribosomal_protein_L9_-_putative OS=Leishmania infantum OX=5671 GN=LINF_300039100 PE=3 SV=2	39	7	126	7	21.5	0.494	0.315	0.197	0.059	0.044	0.026	0.029	1.242	0.609	0.435	0.125	0.128	0.068	0.085
E9AGQ8	40S ribosomal protein S2 OS=Leishmania infantum OX=5671 GN=LINF_190005400 PE=3 SV=1	26	7	303	7	28.7	0.703	0.424	0.23	0.135	0.103	0.073	0.075	0.871	0.543	0.34	0.153	0.167	0.111	0.109
A4ICD2	CCT-theta OS=Leishmania infantum OX=5671 GN=LINF_360081100 PE=3 SV=1	16	9	197	9	58.1	0.305	0.272	0.171	0.14	0.123	0.117	0.158	0.368	0.323	0.242	0.161	0.213	0.199	0.217
A4I3X4	Vacuolar proton pump subunit B OS=Leishmania infantum OX=5671 GN=LINF_280031400 PE=3 SV=1	29	10	177	10	55.6	1.774	0.921	0.602	0.427	0.303	0.166	0.484	3.819	2.438	0.176	0.36	0.135	0.061	0.183
A4HX29	Cytochrome_c_-_putative OS=Leishmania infantum OX=5671 GN=LINF_160019000 PE=3 SV=1	52	5	331	1	12.2	0.01	0.01	0.01	0.01	0.01	0.01	0.01	0.01	0.01	0.01	0.01	0.01	0.01	0.01
A4I4A3	ADF/Cofilin OS=Leishmania infantum OX=5671 GN=LINF_290010100 PE=3 SV=1	43	5	140	5	15.8	1.538	1.073	0.722	0.309	0.189	0.176	0.15	3.026	1.861	1.266	0.361	0.382	0.297	0.306
A4HTB3	Splicing factor ptsr1-like protein OS=Leishmania infantum OX=5671 GN=LINF_070014900 PE=4 SV=1	30	11	236	11	42.1	2.083	1.31	0.826	0.327	0.477	0.283	0.317	1.87	1.48	0.874	0.303	0.669	0.395	0.66
A4HVY8	N-terminal_conserved_domain_of_Nudc./CS_domain_containing_protein_-_putative OS=Leishmania infantum OX=5671 GN=LINF_140009900 PE=4 SV=1	22	7	88	7	36.3	0.616	0.281	0.102	0.045	0.031	0.027	0.017	0.77	0.556	0.118	0.102	0.099	0.042	0.028
A4IDD1	Putative universal minicircle sequence binding protein OS=Leishmania infantum OX=5671 GN=UMSBP1 PE=4 SV=1	45	3	120	1	12.6	0.438	0.323	0.252	0.094	0.041	0.051	0.01	0.363	0.265	0.218	0.206	0.521	0.577	0.958
A4HXP7	Activator_of_Hsp90_ATPase_-_N-terminal/Activator_of_Hsp90_ATPase_homolog_1-like_protein_-_putative OS=Leishmania infantum OX=5671 GN=LINF_180007100 PE=3 SV=1	20	7	160	7	38.4	0.258	0.179	0.122	0.086	0.068	0.04	0.098	0.085	0.063	0.048	0.028	0.045	0.044	0.065
A4HWU4	60S_ribosomal_protein_L21_-_putative OS=Leishmania infantum OX=5671 GN=LINF_160009700 PE=3 SV=1	36	6	276	1	18	0.01	0.01	0.01	0.01	0.01	0.01	0.01		0.01	0.01	0.01	0.01	0.01	0.01
A4I0M7	Putative 60S ribosomal protein L17 OS=Leishmania infantum OX=5671 GN=LINF_240005200 PE=3 SV=1	28	5	272	5	19.1	1.332	0.794	0.5	0.249	0.145	0.066	0.105	2.085	1.254	0.683	0.246	0.308	0.122	0.086
A4I7P2	Putative RNA binding protein OS=Leishmania infantum OX=5671 GN=LINF_320013000 PE=4 SV=1	22	4	212	4	25.2	0.79	0.425	0.236	0.07	0.023	0.01	0.01	0.843	0.519	0.31	0.046	0.055	0.025	0.022
A4IAD2	60S_ribosomal_protein_L21_-_putative OS=Leishmania infantum OX=5671 GN=LINF_340044000 PE=3 SV=1	36	6	288	1	18	1.327	1.268	1.135	1.071	0.999	0.81	1.295	100	100	100	100	100	100	100
A4I5A2	GrpE protein homolog OS=Leishmania infantum OX=5671 GN=LINF_300012500 PE=3 SV=1	38	6	161	6	23.8	1.449	0.923	0.683	0.511	0.345	0.411	0.668	1.248	0.905	0.918	0.464	0.736	0.685	1.192
A4I8K8	60S_ribosomal_protein_L2_-_putative OS=Leishmania infantum OX=5671 GN=LINF_320046200 PE=4 SV=1	33	7	277	7	28.3	0.906	0.574	0.303	0.099	0.07	0.027	0.016	1.215	0.799	0.476	0.152	0.158	0.062	0.055
A4IBY7	CS_domain_containing_protein_-_putative OS=Leishmania infantum OX=5671 GN=LINF_350050500 PE=4 SV=1	27	6	321	6	21.6	0.984	0.651	0.405	0.265	0.252	0.304	0.287	1.274	0.709	0.534	0.276	0.44	0.551	0.588
A4I2T4	Arginyl-tRNA synthetase OS=Leishmania infantum OX=5671 GN=LINF_270019800 PE=3 SV=1	16	11	201	11	78.2	0.47	0.24	0.192	0.25	0.174	0.177	0.198	0.801	0.475	0.279	0.255	0.219	0.555	0.376
A4HSQ3	Peptidyl-prolyl cis-trans isomerase OS=Leishmania infantum OX=5671 GN=CYP2 PE=3 SV=1	51	9	251	9	20.4	0.352	0.193	0.082	0.038	0.033	0.057	0.036	0.391	0.122	0.052	0.012	0.018	0.015	0.021
A4HT78	60S ribosomal protein L7a OS=Leishmania infantum OX=5671 GN=LINJ_07_0550 PE=3 SV=1	22	6	235	6	39.1	2.585	1.341	0.913	0.258	0.195	0.121	0.077	4.224	3.02	1.911	0.335	0.37	0.438	0.438
A4I8S7	Paraflagellar_rod_component_-_putative OS=Leishmania infantum OX=5671 GN=LINF_330013000 PE=4 SV=1	50	4	144	4	14.3	1.055	0.534	0.212	0.067	0.089	0.071	0.089	0.53	0.457	0.21	0.073	0.124	0.107	0.135
E9AHP6	Uncharacterized protein OS=Leishmania infantum OX=5671 GN=LINJ_33_2400 PE=4 SV=1	45	3	145	3	56.4	1.836	1.817	2.537	2.118	1.819	1.831	1.906	1.839	1.796	1.828	1.76	1.894	2.382	3.113
E9AHH9	Putative ribosomal protein S20 OS=Leishmania infantum OX=5671 GN=LINF_280015700 PE=3 SV=1	38	4	207	4	13	0.737	0.262	0.138	0.065	0.06	0.05	0.033	0.913	0.526	0.191	0.092	0.101	0.073	0.065
A4HX28	Putative cytochrome c OS=Leishmania infantum OX=5671 GN=LINJ_16_1380 PE=3 SV=2	27	5	313	1	23.6	0.01	0.01	0.01	0.01	0.01	0.01	0.01	0.01	0.01	0.01	0.01	0.01	0.01	0.01
A2CIN2	Fumarate hydratase OS=Leishmania infantum OX=5671 GN=fh PE=3 SV=1	22	10	134	10	62.6	1.276	0.732	0.511	0.344	0.361	0.364	0.389	1.496	0.897	0.402	0.353	0.485	0.343	0.439
A4IBS4	CCT-eta OS=Leishmania infantum OX=5671 GN=LINF_350044000 PE=3 SV=1	28	13	156	13	61.6	1.21	0.433	0.369	0.303	0.229	0.375	0.312	1.392	1	0.731	0.628	0.753	0.711	0.637
A4IB55	Putative reiske iron-sulfur protein OS=Leishmania infantum OX=5671 GN=LINF_350020400 PE=3 SV=2	34	7	119	7	33.7	0.294	0.109	0.138	0.112	0.073	0.037	0.019	0.215	0.114	0.139	0.158	0.176	0.081	0.01
A4I2F5	Nitrilase_-_putative OS=Leishmania infantum OX=5671 GN=LINF_260028200 PE=4 SV=1	29	6	131	6	31.1	0.675	0.355	0.01	0.01	0.01	0.01	0.01	0.81	0.403	0.01	0.01	0.01	0.01	0.01
A4I7R7	CCT-epsilon OS=Leishmania infantum OX=5671 GN=LINF_320015700 PE=3 SV=1	22	11	218	11	59.2	0.942	0.576	0.31	0.283	0.235	0.333	0.285	0.747	0.586	0.278	0.314	0.363	0.335	0.454
A4HWC9	Putative ribonucleoprotein p18, mitochondrial OS=Leishmania infantum OX=5671 GN=LINF_150008100 PE=4 SV=1	32	6	450	1	21.3	0.01	0.01	0.01	0.01	0.01	0.01	0.01	0.01	0.01	0.01	0.01	0.01	0.01	0.01
Q9GNZ8	Proteasome subunit alpha type OS=Leishmania infantum OX=5671 GN=91E11 PE=1 SV=1	26	6	174	6	25.1	1.219	1.081	1.177	1.118	0.652	0.277	0.28	1.29	1.318	1.267	1.027	1.224	0.291	0.282
A4HUS2	Seryl-tRNA synthetase OS=Leishmania infantum OX=5671 GN=LINF_110005900 PE=4 SV=1	21	11	222	11	53	1.527	0.787	0.445	0.209	0.179	0.304	0.404	2.016	0.776	0.611	0.141	0.295	0.49	0.57
A0A6L0WZP4	Tb-292_membrane_associated_protein-like_protein OS=Leishmania infantum OX=5671 GN=LINF_150012100 PE=4 SV=1	10	9	101	3	543.5	2.25	1.983	2.771	0.307	2.183	1.956	0.947	0.501	0.418	0.251	0.218	0.079	0.229	0.238
A4IDK9	Glyceraldehyde-3-phosphate dehydrogenase OS=Leishmania infantum OX=5671 GN=LINF_360030600 PE=3 SV=1	28	10	233	9	35.5	0.514	0.426	0.286	0.076	0.06	0.038	0.045	0.412	0.383	0.261	0.086	0.095	0.065	0.064
A4I2Z3	Putative trypanothione synthetase OS=Leishmania infantum OX=5671 GN=TRYS PE=3 SV=1	13	8	178	8	74.2	1.038	0.438	0.042	0.01	0.01	0.054	0.101	1.165	0.78	0.222	0.053	0.195	0.107	0.12
A4IAD4	H(+)-transporting two-sector ATPase OS=Leishmania infantum OX=5671 GN=LINF_340044200 PE=3 SV=1	21	10	117	10	67.7	0.971	0.644	0.378	0.235	0.247	0.21	0.267	0.532	0.527	0.161	0.072	0.074	0.18	0.104
A4I507	Alkyldihydroxyacetonephosphate synthase OS=Leishmania infantum OX=5671 GN=ADS1 PE=4 SV=1	14	7	143	7	69.4	2.584	0.53	0.59	0.1	0.13	0.117	0.01	2.305	0.817	0.338	0.139	0.174	0.144	0.01
A4IDD2	Universal minicircle sequence binding protein OS=Leishmania infantum OX=5671 GN=UMSBP2 PE=4 SV=1	45	3	103	1	12.6	100	100	100									100	100	100
A0A381MG06	Histone H2B OS=Leishmania infantum OX=5671 GN=LINF_190005200 PE=3 SV=1	46	5	651	3	11.9	0.394	0.286	0.192	0.064	0.041	0.03	0.041	0.368	0.319	0.196	0.063	0.071	0.067	0.074
A4I3W2	Eukaryotic translation initiation factor 3 subunit E OS=Leishmania infantum OX=5671 GN=LINF_280029900 PE=3 SV=1	18	7	109	7	46.4	1.108	0.673	0.357	0.244	0.314	0.475	0.389	1.244	0.586	0.317	0.229	0.255	0.229	0.16
A4I5Z0	RNA-binding_protein_42_(RNA-binding_motif_protein_42)_-_putative OS=Leishmania infantum OX=5671 GN=LINF_300036500 PE=4 SV=1	23	7	107	7	35.6	0.542	0.255	0.112	0.071	0.064	0.084	0.137	3.339	0.95	0.612	0.143	0.296	0.635	1.895
A4I4W5	ATP-dependent 6-phosphofructokinase OS=Leishmania infantum OX=5671 GN=pfk PE=3 SV=1	23	12	200	12	54	0.597	0.417	0.285	0.233	0.239	0.27	0.247	0.454	0.279	0.196	0.14	0.213	0.192	0.179
A4I574	Aspartyl-tRNA synthetase OS=Leishmania infantum OX=5671 GN=LINF_300009700 PE=3 SV=1	12	7	115	7	62.5	1.144	0.389	0.195	0.113	0.136	0.128	0.137	2.08	0.34	0.161	0.1	0.01	0.01	0.01
A4I294	Proline dehydrogenase OS=Leishmania infantum OX=5671 GN=LINF_260021100 PE=3 SV=1	25	12	164	12	63.7	1.105	0.611	0.541	0.503	0.432	0.542	0.479	1.737	1.218	1.078	0.88	1.062	1.425	1.083
A4I890	60S ribosomal protein L27 OS=Leishmania infantum OX=5671 GN=LINF_320033900 PE=3 SV=1	32	5	395	5	15.4	1.269	0.748	0.467	0.377	0.391	0.381	0.531	1.36	0.932	0.697	0.485	0.379	0.431	0.54
A4I114	60S_ribosomal_protein_L26_-_putative OS=Leishmania infantum OX=5671 GN=LINF_240026700 PE=3 SV=1	24	3	191	3	16.2	0.824	0.48	0.267	0.086	0.071	0.026	0.032	0.847	0.592	0.361	0.092	0.063	0.038	0.041
A4HW98	Histone H4 OS=Leishmania infantum OX=5671 GN=LINF_020005100 PE=3 SV=1	40	4	182	2	11.4	0.266	0.191	0.076	0.01	0.01	0.01	0.01	0.142	0.183	0.051	0.022	0.018	0.01	0.01
A4I3X3	Dihydrolipoamide acetyltransferase component of pyruvate dehydrogenase complex OS=Leishmania infantum OX=5671 GN=LINF_280031300 PE=3 SV=1	14	6	180	6	41.8	1.139	0.921	0.283	0.033	0.026	0.01	0.037	0.84	0.717	0.186	0.01	0.027	0.01	0.01
A4HWC4	Lysine--tRNA ligase OS=Leishmania infantum OX=5671 GN=LINF_150007600 PE=3 SV=1	19	10	224	10	67.1	1.614	0.722	0.414	0.152	0.123	0.197	0.224	1.511	0.704	0.619	0.27	0.453	0.467	0.693
A4IE04	Haloacid_dehalogenase-like_hydrolase_-_putative OS=Leishmania infantum OX=5671 GN=LINF_360069000 PE=4 SV=1	22	7	156	7	41	0.996	0.602	0.5	0.842	1.001	0.707	0.835	1.347	0.368	0.097	0.299	1.015	0.651	1.332
A4HSK5	S-methyl-5'-thioadenosine phosphorylase OS=Leishmania infantum OX=5671 GN=LINF_050013500 PE=3 SV=1	20	7	418	7	33.2	1.033	0.986	1.108	0.772	0.766	0.858	8.632	0.704	0.844	0.872	0.814	1.273	1.017	1.096
A4I267	Prefoldin subunit 3 OS=Leishmania infantum OX=5671 GN=LINF_260018800 PE=3 SV=1	31	7	141	7	22.2	0.997	0.956	0.537	0.288	0.288	0.341	0.275	1.147	1.331	0.495	0.309	0.346	0.286	0.26
A4HVI5	60S_ribosomal_protein_L18_-_putative OS=Leishmania infantum OX=5671 GN=RPL18 PE=3 SV=1	11	2	223	2	22	0.836	0.506	0.305	0.102	0.031	0.021	0.014	1.334	1.039	0.514	0.157	0.151	0.041	0.037
A4I5V1	Small glutamine-rich tetratricopeptide repeat protein OS=Leishmania infantum OX=5671 GN=SGT PE=4 SV=1	12	5	128	5	45.8	1.35	0.992	0.879	0.843	0.949	0.939	1.009	1.594	0.949	1.024	0.64	1.136	0.982	1.207
A4HZS1	40S_ribosomal_protein_S15_-_putative OS=Leishmania infantum OX=5671 GN=LINF_220009800 PE=3 SV=1	11	1	147	1	17.5	0.6	0.36	0.217	0.081	0.059	0.01	0.01	0.842	0.526	0.311	0.086	0.095	0.036	0.01
A4I1P9	2_-4-dihydroxyhept-2-ene-1_-7 -dioic_acid_aldolase_-_putative OS=Leishmania infantum OX=5671 GN=LINF_250027000 PE=4 SV=1	14	4	224	4	30.4	3.638	3.762	3.279	2.966	1.007	0.097	0.099	1.627	1.89	1.269	1.199	1.009	0.065	0.057
A4HWD0	Putative ribonucleoprotein p18, mitochondrial OS=Leishmania infantum OX=5671 GN=LINF_150008200 PE=4 SV=1	32	6	435	1	21.3	0.776	0.715	0.868	0.858	0.909	1.093	1.198	0.885	0.842	0.786	0.509	1.365	0.966	0.724
A4ICN5	40S_ribosomal_protein_S10_-_putative OS=Leishmania infantum OX=5671 GN=LINF_360015600 PE=4 SV=1	20	3	137	3	18.6	0.889	0.562	0.288	0.111	0.029	0.01	0.01	1.088	0.638	0.417	0.064	0.063	0.01	0.01
A4HSP4	Histone H4 OS=Leishmania infantum OX=5671 GN=LINF_060005000 PE=3 SV=1	40	4	270	2	11.4	3.324	2.609	1.787	0.646	0.391	0.206	0.185	1.322	2.217	1.136	0.389	0.274	0.236	0.192
A4HT92	40S_ribosomal_protein_S9_-_putative OS=Leishmania infantum OX=5671 GN=LINF_070012400 PE=3 SV=1	41	8	414	8	22.1	0.951	0.526	0.333	0.091	0.065	0.02	0.01	1.478	0.91	0.405	0.107	0.119	0.034	0.01
A4HTY8	Prefoldin_subunit_2_-__putative OS=Leishmania infantum OX=5671 GN=LINF_090012600 PE=3 SV=1	51	5	139	5	15.4	1.115	1.241	0.852	0.761	0.817	0.656	0.717	2.526	2.597	2.596	1.009	3.213	1.524	2.974
A4ID39	Cysteine synthase OS=Leishmania infantum OX=5671 GN=LINF_360044500 PE=4 SV=2	21	5	185	5	35.3	0.344	0.462	0.446	0.907	0.886	0.754	0.763	0.421	0.341	0.419	0.272	0.66	0.332	0.498
A4HZF7	Hypothetical_protein_-_conserved OS=Leishmania infantum OX=5671 GN=LINF_210024400 PE=4 SV=1	19	8	185	8	46.6	0.422	0.169	0.049	0.029	0.03	0.023	0.029	0.26	0.095	0.05	0.019	0.028	0.033	0.02
A4HRH5	Long-chain-fatty-acid-CoA_ligase_-_putative OS=Leishmania infantum OX=5671 GN=LINF_010010300 PE=4 SV=1	12	8	141	4	77.7	0.712	0.503	0.356	0.244	0.252	0.301	0.01	100	4.498	2.952	4.481	3.879	100	4.257
A0A6L0XG31	60S_ribosomal_protein_L7_-_putative OS=Leishmania infantum OX=5671 GN=LINF_260006600 PE=3 SV=1	21	6	260	6	28.9	0.651	0.356	0.163	0.01	0.01	0.021	0.012	0.53	0.456	0.25	0.055	0.01	0.01	0.039
A4I651	ATP_synthase_-_epsilon_chain_-_putative OS=Leishmania infantum OX=5671 GN=LINF_300041800 PE=3 SV=1	27	4	135	4	20.1	0.719	0.803	0.847	0.961	0.842	0.965	0.742	0.788	0.85	0.709	0.547	1.113	1.063	1.108
A4HWN2	Proliferating cell nuclear antigen OS=Leishmania infantum OX=5671 GN=LINF_150022600 PE=3 SV=1	22	6	147	6	32.4	3.201	1.888	1.414	0.621	0.35	0.408	0.443	3.707	3.735	2.847	1.385	0.01	0.592	0.628
A4I9I5	Malate dehydrogenase OS=Leishmania infantum OX=5671 GN=mMDH PE=3 SV=1	20	5	116	1	34.1		0.01									0.01			0.01
A4HV12	Hypothetical_protein_-_conserved OS=Leishmania infantum OX=5671 GN=LINF_110016300 PE=4 SV=1	22	4	107	4	27.7	0.341	0.187	0.119	0.01	0.01	0.01	0.01	0.546	0.229	0.105	0.01	0.088	0.081	0.095
E9AH20	Nucleoside_2-deoxyribosyltransferase_-_putative OS=Leishmania infantum OX=5671 GN=LINF_230026500 PE=4 SV=1	21	2	224	2	16.8	0.514	0.186	0.1	0.082	0.085	0.094	0.077	0.394	0.136	0.088	0.01	0.01	0.01	0.01
A4IAZ4	Aldose_1-epimerase_-_putative OS=Leishmania infantum OX=5671 GN=LINF_350014400 PE=4 SV=1	11	3	96	3	41.5	0.01	0.01	0.01	0.01	0.01	0.01	0.01	0.01	0.01	0.01	0.01	0.01	0.01	0.01
A4HZ33	Mitochondrial_processing_peptidase_alpha_subunit_-_putative OS=Leishmania infantum OX=5671 GN=LINF_210008800 PE=4 SV=1	25	8	104	8	51.3	1.91	0.68	0.309	0.09	0.08	0.064	0.067	1.692	0.715	0.257	0.082	0.097	0.087	0.096
A4HZI3	ATP_synthase_F1_subunit_gamma_protein_-_putative OS=Leishmania infantum OX=5671 GN=LINF_210027500 PE=3 SV=1	23	7	177	7	34.4	10.044	7.56	6.503	0.264	0.253	0.568	0.2	8.02	7.638	5.831	0.199	0.4	0.01	0.167
A4HWB9	60S_ribosomal_protein_L13a_-_putative OS=Leishmania infantum OX=5671 GN=LINF_150007100 PE=3 SV=1	23	5	143	5	25.4	0.574	0.316	0.132	0.052	0.036	0.032	0.02	0.706	0.461	0.291	0.086	0.073	0.045	0.059
Q9N9V2	Nascent polypeptide associated complex homologue, alpha chain OS=Leishmania infantum OX=5671 GN=NAC PE=2 SV=1	48	5	99	5	18.1	1.222	0.893	0.745	0.595	0.397	0.545	0.607	2.437	1.83	1.422	0.794	1.334	1.547	1.947
Q06383	60S acidic ribosomal protein P2-1 OS=Leishmania infantum OX=5671 GN=LIP PE=2 SV=1	29	3	299	1	10.6	100	100	100	100	100	100	100	100	100	100	100	100	100	100
A4ID74	40S ribosomal protein S24 OS=Leishmania infantum OX=5671 GN=S24E-1 PE=3 SV=1	16	3	140	3	15.8	15.744	8.045	5.346	1.99	1.195	0.42	0.829	17.449	10.574	7.336	1.925	1.814	0.682	0.01
A4I421	Malate dehydrogenase OS=Leishmania infantum OX=5671 GN=cMDH PE=3 SV=1	13	4	70	4	34.1	1.119	1.15	0.74	0.675	0.931	0.804	0.65	1.234	0.989	0.679	0.541	0.554	0.561	0.527
A4IBY3	Mitochondrial_phosphate_transporter_-_putative OS=Leishmania infantum OX=5671 GN=LINF_350050100 PE=3 SV=1	24	8	188	8	34.6	0.593	0.33	0.134	0.293	0.28	0.073	0.254	0.313	0.278	0.084	0.172	0.164	0.437	0.152
A4ID12	Diadenosine tetraphosphate synthetase OS=Leishmania infantum OX=5671 GN=LINF_360047300 PE=3 SV=1	17	10	109	10	70.2	2.621	1.514	1.314	1.094	1.317	1.319	1.265	2.059	1.333	0.614	0.583	0.662	0.787	0.675
A4HY61	40S_ribosomal_protein_S13_-_putative OS=Leishmania infantum OX=5671 GN=LINF_190008800 PE=3 SV=1	28	5	322	5	17.4	0.802	0.504	0.303	0.107	0.077	0.026	0.032	0.976	0.714	0.381	0.181	0.13	0.074	0.038
A4I3V7	Glycosomal_membrane_protein_-_putative OS=Leishmania infantum OX=5671 GN=LINF_280029400 PE=4 SV=1	36	9	282	9	23.8	0.86	0.459	0.235	0.135	0.127	0.103	0.115	0.692	0.387	0.22	0.091	0.125	0.123	0.13
A4ICD8	Eukaryotic_translation_initiation_factor_3_subunit_8_-_putative OS=Leishmania infantum OX=5671 GN=LINF_360081900 PE=4 SV=1	12	8	61	8	81.8	0.297	0.184	0.137	0.197	0.176	0.163	0.138	0.555	0.13	0.144	0.156	0.148	0.133	0.142
A4HWN5	Ribonucloprotein OS=Leishmania infantum OX=5671 GN=LINF_150022800 PE=3 SV=1	33	3	91	3	13.5	1.806	0.912	0.547	0.332	0.124	0.215	0.307	2.572	1.574	1.023	0.329	0.166	0.397	0.53
A0A6L0XPE1	Flagellar_attachment_zone_protein_-_putative OS=Leishmania infantum OX=5671 GN=LINF_340031200 PE=4 SV=1	29	4	70	4	418.6	1.365	0.518	1.013	0.961	0.825	1.007	0.801	0.869	0.946	0.788	0.666	1.042	1.134	1.134
A0A6L0XH97	Hypothetical_protein_(Non-ATG) OS=Leishmania infantum OX=5671 GN=LINF_270033860 PE=3 SV=1	16	8	103	8	76.6	2.403	1.374	0.349	0.224	0.093	0.01	0.154	0.944	0.877	0.219	0.268	0.049	0.146	0.072
A4HXK6	Putative translation initiation factor OS=Leishmania infantum OX=5671 GN=LINF_170020200 PE=4 SV=1	13	11	131	11	80.8	0.718	0.381	0.238	0.139	0.148	0.14	0.089	1.58	0.568	0.303	0.192	0.277	0.193	0.21
A4HZP6	Hypothetical_protein_-_conserved OS=Leishmania infantum OX=5671 GN=LINF_220006800 PE=4 SV=1	15	4	160	4	28.3	1.067	0.656	0.71	0.66	0.508	0.807	0.913	0.83	0.779	0.586	0.581	1	0.808	1.327
A4I1V1	Adenine phosphoribosyltransferase OS=Leishmania infantum OX=5671 GN=APRT PE=4 SV=1	33	6	126	6	26.2	1.395	0.826	0.257	0.253	0.211	0.204	0.186	3.351	2.078	1.067	0.714	1.006	0.886	0.777
A4IBB3	Kinetoplastid membrane protein-11 OS=Leishmania infantum OX=5671 GN=KMP11-1 PE=3 SV=1	51	5	546	5	11.2	0.909	0.894	0.89	0.79	0.637	0.719	0.793	0.866	0.844	0.844	0.72	1	1.001	1.143
A4ICR0	Zinc_finger_protein_family_member_-_putative OS=Leishmania infantum OX=5671 GN=LINF_360013000 PE=4 SV=1	14	5	43	5	61.2	0.983	0.582	0.435	0.416	0.415	0.358	0.44	0.208	0.269	0.194	0.12	0.229	0.194	0.175
A4I357	Proteasome_alpha_7_subunit_-_putative OS=Leishmania infantum OX=5671 GN=LINF_270006800 PE=1 SV=1	24	5	104	5	25.6	1.107	0.905	0.933	0.886	0.357	0.044	0.046	0.826	1.066	0.77	0.686	0.759	0.01	0.034
A4I602	3-hydroxy-3-methylglutaryl coenzyme A reductase OS=Leishmania infantum OX=5671 GN=HMGR PE=3 SV=1	16	6	89	6	45.8	0.708	0.302	0.115	0.056	0.092	0.072	0.045	0.779	0.323	0.163	0.033	0.125	0.163	0.108
A4HVL5	Mitochondrial_processing_peptidase_alpha_subunit_-_putative OS=Leishmania infantum OX=5671 GN=LINF_130013600 PE=4 SV=1	21	9	115	9	57.8	1.452	0.495	0.284	0.27	0.294	0.116	0.175	2.389	0.768	0.627	0.374	0.425	0.607	0.313
A4HS42	60S ribosomal protein L11 (L5, L16) OS=Leishmania infantum OX=5671 GN=RPL11 PE=3 SV=1	11	2	117	2	21.6	0.607	0.271	0.225	0.122	0.04	0.07	0.061	0.537	0.604	0.383	0.132	0.108	0.087	0.118
A4HVS0	Ubiquitin-conjugating enzyme-like protein OS=Leishmania infantum OX=5671 GN=LINF_130021300 PE=4 SV=1	41	5	149	5	16	0.229	0.1	0.043	0.031	0.031	0.028	0.027	0.259	0.084	0.042	0.027	0.03	0.014	0.025
A4HUJ7	Nuclear_transport_factor_2_-_putative OS=Leishmania infantum OX=5671 GN=LINF_100015200 PE=4 SV=1	33	3	148	3	13.9	1.014	0.896	0.513	0.26	0.215	0.122	0.067	1.077	0.873	0.516	0.161	0.215	0.066	0.066
A4HTK4	Eukaryotic_translation_initiation_factor_2_beta_subunit_-_putative OS=Leishmania infantum OX=5671 GN=LINF_080010700 PE=3 SV=1	22	9	139	9	37.9	3.481	2.978	1.823	0.984	0.932	1.234	1.195	4.861	4.316	1.905	1.333	3.442	2.298	3.48
A4I212	Glutathione peroxidase OS=Leishmania infantum OX=5671 GN=LINF_260013100 PE=3 SV=1	22	4	149	4	19.4	1.484	0.659	0.211	0.017	0.01	0.01	0.044	1.396	0.725	0.19	0.088	0.05	0.107	0.095
E9AH70	Succinate dehydrogenase [ubiquinone] flavoprotein subunit, mitochondrial OS=Leishmania infantum OX=5671 GN=LINF_240021800 PE=3 SV=1	16	6	71	6	66.7	0.528	0.163	0.01	0.01	0.01	0.01	0.01	0.438	0.218	0.01	0.01	0.01	0.01	0.01
A4IDX6	Isoleucyl-tRNA synthetase OS=Leishmania infantum OX=5671 GN=ILERS PE=3 SV=1	8	10	135	10	125.9	4.78	2.11	1.252	0.718	0.857	0.908	1.048	2.151	1.676	0.957	0.698	0.931	0.87	1.219
A0A6L0WJR8	Leishmanolysin OS=Leishmania infantum OX=5671 GN=LINF_100010500 PE=3 SV=1	31	4	125	1	15.4
A4ICW2	Eukaryotic translation initiation factor 3 subunit L OS=Leishmania infantum OX=5671 GN=LINF_360007700 PE=3 SV=1	13	6	148	6	62.7	0.25	0.226	0.146	0.077	0.076	0.056	0.09	0.157	0.155	0.149	0.09	0.08	0.097	0.111
Q9N9V5	40S_ribosomal_protein_S33_-_putative OS=Leishmania infantum OX=5671 GN=s33 PE=2 SV=1	36	3	227	3	9.7	0.812	0.415	0.34	0.287	0.291	0.363	0.323	1.901	1.128	0.999	0.814	1.316	1.567	1.825
A4I6U1	Putative 3-ketoacyl-CoA thiolase-like protein OS=Leishmania infantum OX=5671 GN=LINJ_31_1660 PE=3 SV=2	20	8	87	8	46.9	0.931	0.694	0.335	0.52	0.36	0.348	0.283	0.931	0.849	0.676	0.409	0.558	0.721	0.614
A4I1Q0	Hypothetical_protein_-_conserved OS=Leishmania infantum OX=5671 GN=LINF_250027100 PE=4 SV=1	24	7	125	7	33	0.858	0.852	0.825	0.79	0.741	0.838	0.699	0.764	0.828	0.757	0.641	0.92	0.873	0.897
A4I4Y2	40S ribosomal protein S19-like protein OS=Leishmania infantum OX=5671 GN=LINF_290036400 PE=3 SV=1	24	3	116	1	18.1	0.493	0.201	0.147	0.069	0.052	0.036	0.026	1.365	0.483	0.321	0.098	0.113	0.118	0.093
A4I3H3	40S ribosomal protein S14 OS=Leishmania infantum OX=5671 GN=LINF_280015200 PE=3 SV=1	26	4	158	1	15.6									0.01		0.01	0.152	0.01	0.01
A4HX92	Cystathionine beta-synthase OS=Leishmania infantum OX=5671 GN=CYSB PE=4 SV=1	17	4	85	4	39.1	1.352	0.879	1.123	0.066	0.052	0.01	0.053	0.976	1.029	0.776	0.152	0.109	0.086	0.073
A4I841	SAC3/GANP/Nin1/mts3/eIF-3_p25_family /COP9_signalosome_-_subunit_CSN8_-_putative OS=Leishmania infantum OX=5671 GN=LINF_320028100 PE=4 SV=1	20	4	105	4	26.3	0.821	0.394	0.266	0.246	0.331	0.288	0.536	0.991	0.664	0.387	0.301	0.403	0.626	0.835
A0A6L0WKL6	Histone_H3_-_putative OS=Leishmania infantum OX=5671 GN=LINF_100016800 PE=3 SV=1	22	3	213	1	14.6	0.591	0.416	0.247	0.063	0.037	0.01	0.01	0.524	0.417	0.237	0.069	0.01	0.01	0.01
E9AGK4	Pyrroline-5-carboxylate reductase OS=Leishmania infantum OX=5671 GN=P5CR PE=3 SV=1	17	4	89	4	28.7	0.5	0.45	0.277	0.028	0.023	0.019	0.019	0.815	0.592	0.594	0.04	0.029	0.01	0.018
A4HYI5	Inosine-5'-monophosphate dehydrogenase OS=Leishmania infantum OX=5671 GN=LINF_190022000 PE=3 SV=1	15	7	54	7	55.5	1.413	1.396	1.269	0.975	1.083	1.035	1.07	3.351	1.944	2.013	1.685	1.947	1.365	1.298
A4I5W4	Hypothetical_protein_-_conserved OS=Leishmania infantum OX=5671 GN=LINF_300033900 PE=4 SV=1	43	4	79	4	13.1	1.225	0.715	0.239	0.048	0.023	0.069	0.031	0.812	0.546	0.249	0.035	0.025	0.04	0.033
A4I2Y0	Putative RNA-binding protein OS=Leishmania infantum OX=5671 GN=LINF_270028100 PE=4 SV=1	16	6	72	6	49.7	0.311	0.603	0.339	0.292	0.23	0.232	0.066	1.636	0.943	0.698	0.779	0.64	0.576	0.379
A4HYZ5	40S_ribosomal_protein_S11_-_putative OS=Leishmania infantum OX=5671 GN=LINF_200021000 PE=3 SV=1	33	4	93	4	16.3	0.506	0.275	0.131	0.081	0.135	0.192	0.051	0.746	0.447	0.282	0.079	0.101	0.065	0.045
A4HUJ9	Histone H3 OS=Leishmania infantum OX=5671 GN=LINF_100015400 PE=3 SV=1	22	3	175	1	14.6	0.542	0.382	0.263	0.063	0.024	0.01	0.01	0.521	0.375	0.205	0.049	0.038	0.013	0.01
A4HVN8	Leucyl-tRNA synthetase OS=Leishmania infantum OX=5671 GN=LINF_130016000 PE=3 SV=1	8	9	74	9	122.1	0.932	0.442	0.297	0.047	0.049	0.018	0.01	1.106	0.804	0.412	0.128	0.104	0.093	0.136
A4I650	40S ribosomal protein S14 OS=Leishmania infantum OX=5671 GN=LINF_300041700 PE=3 SV=1	26	4	177	1	15.6	100	100	100	100	100	100	100	100	100	100	100	100	100	100
A4I3F8	Putative RNA binding protein rbp16 OS=Leishmania infantum OX=5671 GN=LINF_280013700 PE=4 SV=1	22	3	161	3	15.2	0.862	0.602	0.473	0.376	0.386	0.45	0.6	0.914	0.569	0.393	0.311	0.552	0.524	0.661
A4HXD8	Acyl_CoA_binding_protein_-_putative OS=Leishmania infantum OX=5671 GN=LINF_170012700 PE=4 SV=1	54	4	84	4	10.6	0.713	0.397	0.11	0.01	0.01	0.03	0.065	0.746	0.327	0.082	0.107	0.01	0.071	0.082
A4I4E4	ADP-ribosylation_factor-like_protein_3A_-_putative OS=Leishmania infantum OX=5671 GN=LINF_290014400 PE=3 SV=1	46	7	112	7	20.2	0.372	0.156	0.031	0.01	0.01	0.035	0.01	0.38	0.168	0.085	0.016	0.019	0.021	0.021
A4IAT7	ATP-dependent RNA helicase eIF4A OS=Leishmania infantum OX=5671 GN=LINF_350008800 PE=3 SV=1	14	6	142	6	46.4	0.247	0.203	0.127	0.023	0.03	0.026	0.096	0.13	0.038	0.055	0.015	0.02	0.05	0.011
A4I484	TPR_repeat/Tetratricopeptide_repeat_-_putative OS=Leishmania infantum OX=5671 GN=LINF_290008200 PE=4 SV=1	16	5	116	5	36.9	3.373	1.18	0.913	0.819	0.83	1.624	1.141	2.955	1.225	1.165	0.704	1.158	1.336	1.574
A4I289	Trifunctional enzyme alpha subunit, mitochondrial-like protein OS=Leishmania infantum OX=5671 GN=LINF_260020500 PE=4 SV=1	7	6	66	6	79.2	0.317	0.222	0.095	0.044	0.043	0.041	0.04	0.403	0.341	0.139	0.156	0.092	0.079	0.11
A4HRY4	Eukaryotic_initiation_factor_2a_-_putative OS=Leishmania infantum OX=5671 GN=LINF_030014900 PE=3 SV=1	24	9	69	9	46.6	0.469	0.153	0.187	0.192	0.064	0.082	0.051	0.21	0.192	0.087	0.049	0.084	0.148	0.047
A4HVW6	Scavenger_mRNA_decapping_enzyme_C-term_binding /HIT_domain_containing_protein_-_putative OS=Leishmania infantum OX=5671 GN=LINF_140007400 PE=4 SV=1	26	4	117	4	15.3	3.847	1.388	1.063	0.781	0.718	100	100	2.624	0.962	0.581	0.522	0.617	0.552	1.088
A4IBQ9	Gim5A_protein_-_putative OS=Leishmania infantum OX=5671 GN=LINF_350042400 PE=4 SV=1	36	6	112	6	24.8	0.82	0.127	0.025	0.061	0.01	0.064	0.052	0.445	0.142	0.045	0.027	0.028	0.029	0.03
A4I562	Kinesin-like protein OS=Leishmania infantum OX=5671 GN=LINF_300008500 PE=3 SV=1	10	6	98	6	67.9	0.183	0.306	0.217	0.107	0.01	0.125	0.112	0.203	0.475	0.435	0.185	0.274	0.01	0.201
A4I000	Centrin-4_-_putative OS=Leishmania infantum OX=5671 GN=LINF_220020200 PE=4 SV=1	29	5	165	5	16.5	0.984	1.037	0.639	0.581	0.443	0.439	0.518	0.921	0.681	0.774	0.479	0.996	0.791	1.012
A4HY08	Putative pyruvate dehydrogenase E1 component alpha subunit OS=Leishmania infantum OX=5671 GN=LINF_180019200 PE=4 SV=1	12	5	147	5	42.7	77.273	80.125	72.36	74.881	77.097	76.657	80.251	33.407	27.458	34.783	29.715	34.621	30.424	30.68
Q2PDB9	Inosine-uridine preferring nucleoside hydrolase OS=Leishmania infantum OX=5671 GN=iunh PE=3 SV=1	20	3	105	3	34.2	0.651	0.987	0.98	0.772	0.535	0.485	0.01	2.737	3.292	2.788	1.898	2.545	1.714	0.01
A4HSS8	Putative glutamine synthetase OS=Leishmania infantum OX=5671 GN=LINJ_06_0370 PE=3 SV=1	19	6	91	6	54.6	1.839	1.477	0.094	0.366	0.23	0.478	0.186	1.568	1.907	0.348	0.428	0.204	0.278	0.079
A4I195	Scd6-like_Sm_domain_containing_protein_-_putative OS=Leishmania infantum OX=5671 GN=LINF_250010600 PE=4 SV=1	24	5	87	5	32.4	1.363	0.756	0.742	0.288	0.206	0.298	0.585	0.816	0.633	0.44	0.356	0.436	0.609	0.514
A4IBR5	60S_ribosomal_protein_L27A/L29_-_putative OS=Leishmania infantum OX=5671 GN=LINF_350043000 PE=3 SV=1	40	5	130	5	16.1	1.216	0.488	0.119	0.037	0.01	0.01	0.01	2.56	0.595	0.292	0.01	0.01	0.01	0.127
A4HYI1	Peptidylprolyl isomerase OS=Leishmania infantum OX=5671 GN=LINF_190021700 PE=4 SV=1	16	7	77	7	47.8	0.492	0.34	0.242	0.28	0.378	0.223	0.243	1.586	0.706	0.525	0.272	0.338	0.148	0.115
Q9NJS2	Reticulon-like protein OS=Leishmania infantum OX=5671 GN=PAPLE22 PE=2 SV=1	22	4	97	4	22.1	0.648	0.189	0.134	0.01	0.01	0.01	0.01	0.415	0.585	0.329	0.29	0.29	0.347	0.332
A0A6L0WT27	Hypothetical_protein OS=Leishmania infantum OX=5671 GN=LINF_150009800 PE=4 SV=1	11	3	50	3	309.3	0.01	0.681	1.093	1.102	0.882	1.193	1.041	0.154	0.145	0.156	0.115	0.242	0.162	0.199
A4HV19	60S_ribosomal_protein_L28_-_putative OS=Leishmania infantum OX=5671 GN=LINF_110017300 PE=3 SV=1	31	4	178	4	16.4	0.78	0.483	0.258	0.127	0.084	0.094	0.146	0.87	0.47	0.357	0.145	0.169	0.15	0.19
A4IAS5	60S ribosomal protein L30 OS=Leishmania infantum OX=5671 GN=LINF_350007500 PE=3 SV=1	46	4	209	4	11.4	0.873	0.54	0.375	0.244	0.247	0.206	0.207	1.236	0.634	0.469	0.21	0.271	0.143	0.167
A0A6L0XQN2	40S_ribosomal_protein_S19_protein_-_putative OS=Leishmania infantum OX=5671 GN=LINF_340033900 PE=3 SV=1	24	3	95	1	17.9	2.745	1.369	0.894	1.032	0.444	0.225	0.28	2.464	1.206	1.146	0.01	0.286	0.01	0.01
A4HU29	Putative eukaryotic translation initiation factor 2 subunit OS=Leishmania infantum OX=5671 GN=LINF_090018100 PE=4 SV=1	15	6	156	6	52.6	0.634	0.321	0.166	0.152	0.179	0.16	0.146	0.557	0.398	0.174	0.152	0.188	0.143	0.167
A2CIL1	Glucose-6-phosphate 1-dehydrogenase OS=Leishmania infantum OX=5671 GN=g6pdh PE=3 SV=1	16	8	105	8	63.3	3.772	1.445	0.812	0.538	0.447	0.487	0.434	0.995	0.536	0.337	0.271	0.295	0.252	0.168
A0A6L0XQ48	Peptidyl-prolyl cis-trans isomerase OS=Leishmania infantum OX=5671 GN=LINF_330024700 PE=3 SV=1	36	6	209	5	21.4	1.11	0.407	0.18	0.036	0.044	0.129	0.077	0.866	0.359	0.108	0.063	0.094	0.094	0.132
Q8WT30	Cysteine proteinase OS=Leishmania infantum OX=5671 GN=cpc PE=3 SV=1	11	3	164	3	37	1.02	0.873	0.843	0.73	0.694	0.485	0.108	0.767	0.999	0.766	0.647	0.893	0.44	0.099
A4I8I5	3-hydroxyisobutyryl-coenzyme a hydrolase-like protein OS=Leishmania infantum OX=5671 GN=LINF_320043900 PE=4 SV=1	11	3	127	3	39.6	1.195	0.376	0.214	0.093	0.101	0.124	0.079	1.259	0.342	0.291	0.134	0.157	0.01	0.127
Q7JMX2	Proteasome subunit alpha type OS=Leishmania infantum OX=5671 GN=LINF_350054100 PE=1 SV=1	16	3	78	3	27.2	1.039	1.017	1.472	1.292	0.379	0.221	0.142	0.736	1.119	0.955	0.611	0.918	0.127	0.088
A4HY91	Malate dehydrogenase OS=Leishmania infantum OX=5671 GN=LINF_190012000 PE=3 SV=1	18	5	146	5	33.6	4.379	2.914	0.773	0.254	0.825	0.851	0.203	3.108	2.995	0.671	0.258	0.344	0.144	0.289
A4I116	40S ribosomal protein S8 OS=Leishmania infantum OX=5671 GN=LINF_240026900 PE=3 SV=1	20	3	71	3	24.9	0.646	0.429	0.22	0.01	0.01	0.01	0.01	0.895	0.644	0.01	0.01	0.01	0.01	0.01
E9AGK2	Chaperonin_TCP20_-_putative OS=Leishmania infantum OX=5671 GN=LINF_130022100 PE=3 SV=1	14	6	86	6	58.8	0.338	0.283	0.222	0.119	0.116	0.135	0.242	0.568	0.447	0.144	0.201	0.162	0.119	0.278
A4I8F1	Glucosamine-6-phosphate isomerase OS=Leishmania infantum OX=5671 GN=LINF_320040100 PE=3 SV=1	10	3	166	3	31.4	2.469	1.972	2.013	1.875	1.049	0.01	0.01	1.138	2.559	2.269	1.829	2.03	0.01	0.01
A4HSD9	Serine/threonine-protein phosphatase OS=Leishmania infantum OX=5671 GN=LINF_050005900 PE=3 SV=1	9	6	129	6	71.8	0.86	0.579	0.312	0.29	0.306	0.269	0.289	2.01	0.783	0.648	0.468	0.557	0.532	0.52
A4I9I9	Domain_of_uncharacterized_function_(DUF1935)_-_pu tative OS=Leishmania infantum OX=5671 GN=LINF_340007000 PE=4 SV=1	16	8	91	8	56.1	1.011	0.73	0.184	0.12	0.078	0.163	0.195	0.173	0.091	0.044	0.031	0.033	0.022	0.026
Q9N9V8	Ribosomal protein L15 OS=Leishmania infantum OX=5671 GN=rpl15 PE=2 SV=1	20	5	121	5	24.4	0.599	0.364	0.181	0.055	0.039	0.01	0.01	0.88	0.47	0.367	0.096	0.07	0.01	0.01
A4HY10	60S_ribosomal_protein_L34_-_putative OS=Leishmania infantum OX=5671 GN=LINF_180019400 PE=3 SV=1	12	2	140	2	19.2	0.695	0.448	0.3	0.125	0.088	0.047	0.033	0.986	0.679	0.384	0.129	0.109	0.053	0.034
A4I608	Glutamyl-tRNA synthetase OS=Leishmania infantum OX=5671 GN=LINF_300038100 PE=3 SV=1	11	8	94	8	67.9	0.882	0.318	0.165	0.091	0.053	0.104	0.056	1.065	0.202	0.153	0.042	0.04	0.02	0.027
A4I048	GDP-mannose pyrophosphorylase OS=Leishmania infantum OX=5671 GN=GDPMP PE=4 SV=1	13	5	38	5	41.8	0.76	0.45	0.105	0.01	0.01	0.01	0.107	0.676	0.257	0.149	0.147	0.197	0.145	0.166
A4I2G1	60S_ribosomal_protein_L35_-_putative OS=Leishmania infantum OX=5671 GN=LINF_260028800 PE=3 SV=1	26	4	159	4	15.2	1.756	1.081	0.584	0.241	0.199	0.146	0.193	3.367	1.817	1.069	0.186	0.334	0.2	0.36
A4HV26	40S_ribosomal_protein_S15A_-_putative OS=Leishmania infantum OX=5671 GN=LINF_110017900 PE=3 SV=1	25	4	148	4	14.7	0.803	0.379	0.176	0.045	0.021	0.04	0.01	0.681	0.381	0.176	0.022	0.014	0.01	0.01
A4HTI0	Superoxide dismutase OS=Leishmania infantum OX=5671 GN=FESODA PE=3 SV=1	13	3	116	3	26.2	0.783	0.868	0.849	0.694	0.47	0.081	0.078	0.988	1.119	1.082	0.717	0.992	0.249	0.166
A4HV50	Putative MAR1 ribonuclease OS=Leishmania infantum OX=5671 GN=LINF_120005600 PE=3 SV=2	19	4	182	4	21.6	1.206	1.21	1.093	1.294	1.149	1.159	0.929	0.757	0.812	0.773	0.758	1.031	0.939	0.862
A4HRQ0	Hypothetical_protein_-_conserved OS=Leishmania infantum OX=5671 GN=LINF_020010800 PE=4 SV=1	29	4	155	4	17.6	0.868	0.626	0.467	0.491	0.369	0.401	0.523	0.863	0.86	0.564	0.347	0.406	0.543	0.446
A4I0F2	Hydrophilic acylated surface protein a OS=Leishmania infantum OX=5671 GN=HASPA1 PE=4 SV=1	48	3	78	3	8.5	100	100	100	100	100	100	100	100	100	100	100	100	100	100
A4HT33	ATP-dependent_DEAD/H_RNA_helicase_-_putative OS=Leishmania infantum OX=5671 GN=LINF_070008800 PE=4 SV=1	15	8	97	8	53.4	0.599	0.365	0.343	0.335	0.274	0.209	0.252	0.3	0.157	0.071	0.032	0.03	0.033	0.026
A4HZ82	Methionine--tRNA ligase OS=Leishmania infantum OX=5671 GN=LINF_210013900 PE=3 SV=1	9	6	71	6	84.1	1.475	0.595	0.463	0.236	0.221	0.213	0.23	1.107	0.694	0.563	0.301	0.216	0.374	0.279
A4HSC6	Putative ras-like small GTPases OS=Leishmania infantum OX=5671 GN=LINF_050005200 PE=3 SV=1	28	5	69	5	21.7	0.196	0.201	0.082	0.071	0.034	0.059	0.037	0.515	0.206	0.073	0.022	0.047	0.024	0.035
A4I9N9	Uncharacterized protein (Fragment) OS=Leishmania infantum OX=5671 GN=LINJ_34_0710 PE=4 SV=2	33	5	395	5	144.4	0.959	1.125	1.014	1.055	1.087	1.127	1.09	0.344	0.347	0.391	0.379	0.664	0.591	0.442
E9AGW1	Histone H2A OS=Leishmania infantum OX=5671 GN=LINF_210016900 PE=3 SV=1	18	2	168	2	13.9	0.138	0.136	0.063	0.01	0.01	0.01	0.01	0.01	0.01	0.01	0.01	0.01	0.01	0.01
A4HWV2	OMPdecase OS=Leishmania infantum OX=5671 GN=LINF_160010700 PE=1 SV=1	14	7	77	7	49.7	1.088	1.185	1.217	0.883	0.87	0.65	0.623	2.209	1.363	0.929	0.431	1.056	0.49	0.501
Q94593	Leishmanolysin OS=Leishmania infantum OX=5671 GN=gp63 PE=3 SV=1	6	3	83	1	65.9	100	1.875	1.817	100	100			0.01	100	100	100	100
A4I1K7	Hypothetical_protein_-_conserved OS=Leishmania infantum OX=5671 GN=LINF_250022600 PE=4 SV=1	15	4	30	4	36.6	0.439	0.241	0.197	0.149	0.24	0.322	0.257	0.891	0.405	0.01	0.01	0.01	0.01	0.01
A4HTE9	Hypothetical_protein_-_conserved OS=Leishmania infantum OX=5671 GN=LINF_070012000 PE=4 SV=1	22	7	73	7	37.9	0.779	0.377	0.221	0.164	0.129	0.01	0.01	1.959	1.304	1.082	0.172	0.01	0.357	0.423
A4I5F6	Pyridoxal kinase OS=Leishmania infantum OX=5671 GN=LINF_300018100 PE=3 SV=1	18	5	54	5	33.1	0.828	0.605	0.14	0.01	0.01	0.01	0.01	1.083	0.91	0.1	0.01	0.01	0.01	0.01
A4I7R1	Staphylococcal_nuclease_homologue /Tudor_domain_containing_protein_-_putative OS=Leishmania infantum OX=5671 GN=LINF_320015100 PE=4 SV=1	6	6	39	6	102.1	1.175	0.794	1.117	0.924	0.474	0.299	0.29	3.896	1.641	1.095	0.697	0.409	0.337	0.307
A4I5A6	4-methyl-5(Beta-hydroxyethyl )-thiazole_monophosphate_synthesis_protein_-_putative OS=Leishmania infantum OX=5671 GN=LINF_300012900 PE=4 SV=1	16	3	65	3	20.5	0.299	0.326	0.322	0.306	0.397	0.395	0.384	0.283	0.257	0.24	0.268	0.252	0.246	0.292
A4HW56	Kinesin K39, putative (Fragment) OS=Leishmania infantum OX=5671 GN=LinJ_14_1600 PE=4 SV=1	54	5	85	5	94.8	0.143	0.148	0.172	0.155	0.165	0.16	0.157	0.289	0.347	0.318	0.28	0.407	0.317	0.319
A4I4F2	5-histidylcysteine_sulfoxide_synthase_-_putative OS=Leishmania infantum OX=5671 GN=LINF_290015200 PE=4 SV=1	8	6	97	6	86.9	2.761	0.773	0.284	0.117	0.086	0.01	0.01	3.274	1.127	0.467	0.279	0.214	0.01	0.096
A4IDD0	Proteasome subunit alpha type OS=Leishmania infantum OX=5671 GN=LINF_360022300 PE=1 SV=1	13	3	75	3	29.7	0.944	0.968	0.969	0.874	0.58	0.107	0.088	0.907	0.962	0.916	0.673	0.744	0.01	0.11
A4HT63	Cytochrome_c1_-_heme_protein_-_mitochondrial_-_putative OS=Leishmania infantum OX=5671 GN=LINF_070005600 PE=4 SV=1	16	3	77	3	29.9	0.89	0.304	0.223	0.139	0.113	0.099	0.101	0.676	0.388	0.245	0.115	0.038	0.099	0.085
A4HZH8	60S ribosomal protein L32 OS=Leishmania infantum OX=5671 GN=RPL32 PE=3 SV=1	29	4	91	2	15.4	2.935	1.95	1.748	0.34	0.01	0.01	0.01	3.311	3.242	1.006	0.535	0.698	0.01	0.01
E9AGR8	Metallo-peptidase_-_Clan_MG_-_Family_M24 OS=Leishmania infantum OX=5671 GN=LINF_190006400 PE=3 SV=1	13	6	59	6	42.5	2.055	1.178	0.31	0.131	0.1	0.102	0.083	1.117	1.269	0.225	0.033	0.052	0.023	0.036
A2TEF2	Putative lanosterol 14-alpha-demethylase OS=Leishmania infantum OX=5671 GN=CYP51 PE=1 SV=1	7	3	68	3	54.1	1.275	0.091	0.01	0.01	1.211	1.302	1.353	1.273	0.617	0.383	0.01	0.01	0.01	0.01
A4IA61	Regulatory subunit of protein kinase a-like protein OS=Leishmania infantum OX=5671 GN=LINF_340035100 PE=4 SV=1	9	4	19	4	71.5	2.838	2.578	0.958	1.08	0.527	0.756	0.577	100	1.913	1.49	0.908	1.02	0.711	1.011
A4HWA1	Possible_lysine_decarboxylase_-_putative OS=Leishmania infantum OX=5671 GN=LINF_150005300 PE=4 SV=1	12	5	76	5	37.8	4.711	2.16	0.862	0.162	0.143	0.026	0.025	16.254	5.461	1.589	0.214	0.13	0.01	0.11
E9AHW0	60S_ribosomal_protein_L12_-_putative OS=Leishmania infantum OX=5671 GN=LINF_350027100 PE=3 SV=1	34	4	85	4	17.5	0.01	0.01	0.01	0.01	0.01	0.01	0.01	0.01	0.01	0.01	0.01	0.01	0.01	0.01
A4HXF5	GMP reductase OS=Leishmania infantum OX=5671 GN=GMPR PE=3 SV=1	16	6	36	6	52	0.827	0.508	0.133	0.051	0.047	0.042	0.059	0.37	0.476	0.183	0.195	0.053	0.113	0.168
A4HV47	Proteasome subunit beta OS=Leishmania infantum OX=5671 GN=LINF_120005200 PE=1 SV=2	11	3	35	3	30.3	0.262	0.219	0.292	0.254	0.171	0.022	0.03	0.113	0.235	0.288	0.187	0.07	0.059	0.15
A4I397	Glycerol-3-phosphate dehydrogenase OS=Leishmania infantum OX=5671 GN=LINF_280007300 PE=3 SV=2	11	7	67	7	66.6	0.883	0.378	0.122	0.023	0.023	0.027	0.018	0.67	0.481	0.181	0.01	0.128	0.19	0.25
A4I9I0	Adenylate_kinase_-_putative OS=Leishmania infantum OX=5671 GN=LINF_340006100 PE=3 SV=1	18	3	83	3	24.4	0.441	0.277	0.249	0.11	0.074	0.322	0.306	0.347	0.18	0.131	0.01	0.26	0.373	0.467
A4HSZ7	Protein disulfide isomerase OS=Leishmania infantum OX=5671 GN=PDI-1 PE=4 SV=1	19	3	208	3	14.9	3.068	2.887	2.569	1.105	0.498	0.106	0.119	2.296	2.109	1.546	0.721	0.527	0.171	0.131
A4HUC9	Nucleolar_protein_56_-_putative OS=Leishmania infantum OX=5671 GN=LINF_100007300 PE=3 SV=1	7	3	22	3	52.6	0.574	0.26	0.147	0.134	0.01	0.098	0.01	0.698	0.339	0.286	0.01	0.01	0.01	0.153
A4HVX3	Proteasome subunit alpha type OS=Leishmania infantum OX=5671 GN=LINF_140008100 PE=1 SV=1	11	3	59	3	32.2	1.894	1.73	1.511	1.367	0.978	0.475	0.782	1.827	2.035	1.613	2.311	2.686	0.492	0.483
A4IDL3	Methyltransferase OS=Leishmania infantum OX=5671 GN=LINF_360031300 PE=3 SV=1	20	5	53	5	39.9	1.763	1.151	0.179	0.01	0.01	0.01	0.01	1.131	0.829	0.125	0.029	0.044	0.035	0.01
A4HUB4	Putative ribosomal protein l35a OS=Leishmania infantum OX=5671 GN=LINF_100005600 PE=3 SV=1	24	4	132	4	16.4	0.623	0.356	0.213	0.054	0.038	0.013	0.017	0.847	0.571	0.343	0.11	0.067	0.083	0.043
A4I5Y5	Eukaryotic translation initiation factor 3 subunit 7-like protein OS=Leishmania infantum OX=5671 GN=LINF_300036000 PE=4 SV=1	11	7	108	7	60.5	1.468	0.606	0.157	0.287	0.01	0.01	0.01	1.359	0.64	0.209	0.292	0.01	0.311	0.01
A4HTS8	Calmodulin-like_protein_containing_EF_hand_domain OS=Leishmania infantum OX=5671 GN=LINF_090006100 PE=4 SV=1	5	3	44	3	65.6	0.465	0.462	0.519	0.485	0.466	0.498	0.442	0.901	1.048	0.899	0.839	0.924	0.782	1.041
A4I6V2	Nucleosome assembly protein-like protein OS=Leishmania infantum OX=5671 GN=LINF_310024900 PE=3 SV=1	9	4	52	4	44.8	0.725	0.438	0.273	0.232	0.173	0.236	0.279	0.794	0.405	0.353	0.17	0.338	0.333	0.389
A4HS64	Putative ubiquitin-conjugating enzyme e2 OS=Leishmania infantum OX=5671 GN=LINF_040011900 PE=3 SV=1	20	3	57	3	17	0.716	0.153	0.25	0.108	0.174	0.146	0.196	0.654	0.428	0.179	0.225	0.286	0.265	0.24
E9AH84	Inhibitor of cysteine peptidase OS=Leishmania infantum OX=5671 GN=LINF_240023700 PE=4 SV=1	18	2	39	2	13.1	1.02	1.141	0.857	0.884	0.686	0.802	0.59	0.588	0.64	0.659	0.526	0.843	0.716	0.594
A4IBA3	60S ribosomal protein L32 OS=Leishmania infantum OX=5671 GN=LINF_350025500 PE=3 SV=1	24	3	74	1	15.4	100	100	100	100	100	100	100		100	100	100	100	100	100
A4I3C8	40S ribosomal protein S26 OS=Leishmania infantum OX=5671 GN=LINF_280010400 PE=3 SV=1	31	3	77	3	12.8	0.652	0.353	0.215	0.058	0.041	0.016	0.013	0.987	0.615	0.357	0.151	0.113	0.031	0.021
A4I8R5	D-xylulose_reductase_-_putative OS=Leishmania infantum OX=5671 GN=LINF_330011700 PE=3 SV=1	9	3	53	3	37.5	0.222	0.122	0.11	0.191	0.116	0.126	0.081	0.28	0.244	0.228	0.257	0.159	0.163	0.042
A4ID08	Eukaryotic translation initiation factor 3 subunit I OS=Leishmania infantum OX=5671 GN=LINF_360047700 PE=3 SV=1	12	4	100	4	38.5	0.843	0.531	0.341	0.148	0.14	0.12	0.096	0.923	0.717	0.311	0.263	0.164	0.141	0.145
A4I784	ADP-ribosylation_factor_-_putative OS=Leishmania infantum OX=5671 GN=LINF_310036600 PE=3 SV=1	32	5	80	4	20.2	0.515	0.268	0.095	0.036	0.03	0.01	0.01	0.402	0.19	0.099	0.046	0.039	0.035	0.027
A4IE56	Oxidoreductase_-_putative OS=Leishmania infantum OX=5671 GN=LINF_360050900 PE=3 SV=1	17	6	102	6	36.2	3.905	1.368	0.493	0.103	0.164	0.156	0.189	2.752	1.094	0.37	0.098	0.13	0.111	0.072
A4I9M8	Hypothetical_protein_-_conserved OS=Leishmania infantum OX=5671 GN=LINF_340011400 PE=4 SV=1	38	6	103	6	14.1	0.54	0.632	0.622	0.499	0.61	0.486	0.455	0.689	0.687	0.623	0.267	0.506	0.387	0.481
A4I9G9	Uncharacterized protein OS=Leishmania infantum OX=5671 GN=LINJ_34_0010 PE=4 SV=1	13	4	64	4	33.5	0.69	0.346	0.272	0.243	0.213	0.244	0.225	0.685	0.347	0.389	0.151	0.228	0.148	0.207
A4HZI9	Proteasome subunit alpha type OS=Leishmania infantum OX=5671 GN=LINF_210028100 PE=1 SV=1	21	4	55	4	26.8	0.578	0.505	0.428	0.319	0.183	0.104	0.054	0.307	0.425	0.284	0.415	0.341	0.169	0.059
A4HRH1	Beta_eliminating_lyase_-putative OS=Leishmania infantum OX=5671 GN=LINF_010009900 PE=4 SV=1	7	3	59	3	39.5	0.801	0.788	0.891	0.676	0.22	0.068	0.01	1.638	1.56	1.784	1.042	0.348	0.01	0.01
A4I154	Electron transfer flavoprotein subunit beta OS=Leishmania infantum OX=5671 GN=LINF_250006300 PE=3 SV=1	18	3	71	3	28.3	1.905	1.552	1.056	0.297	0.105	0.134	0.01	1.38	1.284	0.812	0.235	0.24	0.164	0.092
A4I5Z4	Valyl-tRNA synthetase OS=Leishmania infantum OX=5671 GN=LINF_300036900 PE=3 SV=1	8	6	65	6	109.7	0.993	0.563	0.334	0.356	0.36	0.337	0.276	1.017	0.462	0.01	0.434	0.447	0.01	0.511
A4IC11	Glycine cleavage system H protein OS=Leishmania infantum OX=5671 GN=GCVH PE=3 SV=1	21	2	64	2	11.6	1.702	1.21	1.132	0.543	0.471	0.688	0.93	0.708	0.651	0.665	0.404	0.331	0.235	0.553
A4I1M5	Enoyl-CoA_reductase_-_putative OS=Leishmania infantum OX=5671 GN=LINF_250024400 PE=3 SV=1	17	5	82	5	34.1	0.584	0.031	0.265	0.161	0.115	0.095	0.112	0.371	0.48	0.199	0.319	0.253	0.365	0.298
Q8I496	Hs1vu complex proteolytic subunit-like OS=Leishmania infantum OX=5671 GN=hslV PE=2 SV=1	16	4	63	4	24.1	0.425	0.795	0.734	1.023	0.464	0.875	0.792	1.442	1.402	1.612	1.534	2.571	1.966	1.784
A4HUT6	Proteasome subunit alpha type OS=Leishmania infantum OX=5671 GN=LINF_110007300 PE=1 SV=1	11	3	65	3	27.8	1.216	1.41	1.323	1.496	0.692	0.39	0.364	1.023	1.167	0.63	0.834	0.834	0.522	0.408
A4IB15	Degradation_arginine-rich_protein_for_mis-folding_-_putative OS=Leishmania infantum OX=5671 GN=LINF_350016900 PE=3 SV=1	22	4	65	4	24.5	14.95	10.811	9.949	14.379	18.066	21.637	23.771	10.337	12.322	11.679	29.79	12.57	16.106	6.587
A4HWV0	Hypothetical_protein_-_conserved OS=Leishmania infantum OX=5671 GN=LINF_160010300 PE=4 SV=1	26	7	51	7	36.8	0.892	0.302	0.234	0.175	0.234	0.149	0.163	3.597	1.36	1.111	0.282	0.265	0.163	0.203
A4HUK1	Peptidylprolyl isomerase OS=Leishmania infantum OX=5671 GN=LINF_100015600 PE=4 SV=1	20	3	85	3	17.3	4.544	2.837	0.912	0.56	0.567	0.574	0.562	5.369	3.223	0.864	0.326	0.369	0.311	0.34
A4IAR5	Hypothetical_protein_-_conserved OS=Leishmania infantum OX=5671 GN=LINF_350006500 PE=4 SV=1	31	4	71	4	14.4	0.596	0.269	0.096	0.191	0.093	0.121	0.102	0.39	0.215	0.229	0.122	0.26	0.326	0.141
E9AG68	60S_ribosomal_protein_L23a_-_putative OS=Leishmania infantum OX=5671 GN=LINF_060011400 PE=3 SV=1	21	3	137	3	16.3	0.898	0.544	0.286	0.072	0.051	0.028	0.01	0.892	0.571	0.322	0.145	0.059	0.042	0.01
A4I7Q3	Phenylalanine--tRNA ligase OS=Leishmania infantum OX=5671 GN=LINF_320014300 PE=3 SV=1	7	4	74	4	56.7	0.794	0.772	0.465	0.5	0.442	0.45	0.348	2.393	1.367	0.956	0.217	0.633	0.309	0.345
E9AH13	Small hydrophilic endoplasmic reticulum-associated protein (Sherp) OS=Leishmania infantum OX=5671 GN=SHERP PE=4 SV=1	49	2	20	2	6	0.997	1.505	1.321	1.728	1.121	1.244	1.235	0.036	0.037	0.049	0.019	0.061	0.056	0.05
A4HRH2	Long-chain-fatty-acid-CoA_ligase_-_putative OS=Leishmania infantum OX=5671 GN=LINF_010010000 PE=4 SV=1	6	5	83	1	77	0.01	0.01	0.01	0.01	0.01	0.01	0.01	0.01	0.01	0.01	0.01	0.01	0.01	0.01
P62886	60S ribosomal protein L37 OS=Leishmania infantum OX=5671 GN=RPL37 PE=3 SV=2	37	4	178	4	9.8	4.824	4.264	3.667	3.07	2.851	2.901	3.037	9.798	9.1	6.095	5.175	8.527	4.877	5.367
A4HUK3	Putative small GTP-binding protein Rab11 OS=Leishmania infantum OX=5671 GN=Rab11 PE=4 SV=1	21	4	32	3	23.4	1.23	0.727	0.456	0.432	0.275	0.256	0.195	1.507	0.901	0.693	0.703	0.316	0.128	0.266
A4I307	GMP-PDE_-_delta_subunit_-_putative OS=Leishmania infantum OX=5671 GN=LINF_270027100 PE=3 SV=1	10	2	91	2	22.3	1.751	1.339	0.621	0.42	0.403	0.311	0.444	2.186	1.714	0.603	0.489	0.389	0.437	0.393
A4I1C4	Prefoldin subunit 4 OS=Leishmania infantum OX=5671 GN=LINF_250014000 PE=3 SV=1	14	2	34	2	14.8	1.868	2.513	1.734	1.87	1.778	1.771	1.253	2.171	2.053	2.456	0.945	1.947	1.147	0.793
A0A6L0X797	Prolyl-tRNA synthetase OS=Leishmania infantum OX=5671 GN=LINF_180017600 PE=3 SV=1	9	5	55	5	80.8	0.892	0.166	0.01	0.01	0.01	0.01	0.01	3.241	1.464	0.01	0.01	0.01	0.01	0.01
A4HYX4	Putative small myristoylated protein-1 OS=Leishmania infantum OX=5671 GN=SMP-1 PE=4 SV=1	14	2	110	2	15	0.915	0.424	0.219	0.102	0.074	0.053	0.012	0.514	0.283	0.112	0.045	0.058	0.033	0.026
A4IA37	RuvB-like helicase OS=Leishmania infantum OX=5671 GN=LINF_340032100 PE=3 SV=1	8	4	62	4	53.5	0.948	0.495	0.335	0.29	0.315	0.304	0.395	0.348	0.205	0.142	0.093	0.13	0.093	0.111
A0A6L0XT16	Mitochondrial_import_receptor_subunit_ATOM69_-_putative OS=Leishmania infantum OX=5671 GN=LINF_280028400 PE=4 SV=1	8	5	45	5	71.1	0.541	0.185	0.172	0.177	0.083	0.38	0.11	0.892	0.57	0.479	0.242	0.194	0.268	0.254
A4I2L3	Kinetoplast-associated protein-like protein (Fragment) OS=Leishmania infantum OX=5671 GN=LINJ_27_0250 PE=4 SV=1	92	2	116	2	72	0.585	0.636	0.743	0.697	0.82	0.803	0.747	1.491	1.144	1.331	0.581	1.18	1.184	1.107
A4IA92	Alpha-keto-acid_decarboxylase_-_putative OS=Leishmania infantum OX=5671 GN=LINF_340039400 PE=3 SV=1	6	3	43	3	63.9	1.208	0.959	0.563	0.168	0.065	0.027	0.028	3.898	6.064	2.194	0.456	0.283	0.372	0.01
A4HY66	Nucleosome_assembly_protein_-_putative OS=Leishmania infantum OX=5671 GN=LINF_190009300 PE=3 SV=1	14	5	67	5	39.8	1.431	1.067	0.715	0.632	0.569	0.616	0.487	1.243	1.257	0.863	0.477	0.77	0.35	0.583
A4HTF3	Putative vesicle-associated membrane protein OS=Leishmania infantum OX=5671 GN=LINF_080005200 PE=4 SV=1	24	4	52	4	24.2	0.833	0.995	0.819	0.333	0.41	0.694	0.584	1.111	0.805	0.742	0.594	0.442	0.525	0.417
A4HYQ3	MORN_repeat_-_putative OS=Leishmania infantum OX=5671 GN=LINF_200011200 PE=4 SV=1	11	4	69	4	45.3	1.06	0.967	0.945	0.687	0.869	1.109	0.784	0.173	0.223	0.25	0.169	0.203	0.23	0.257
A4IDD4	Poly-zinc_finger_protein_2_-_putative OS=Leishmania infantum OX=5671 GN=LINF_360022700 PE=4 SV=1	21	3	189	3	14.5	1.633	1.777	1.117	1.067	1.287	1.213	1.751	0.913	0.814	1.162	0.693	0.772	1.319	1.283
A4HZM9	Plectin_-_putative OS=Leishmania infantum OX=5671 GN=LINF_210014300 PE=4 SV=2	5	2	21	2	347.6	1.031	0.757	0.918	0.928	0.562	0.805	0.735	1.956	1.679	1.559	1.779	2.124	1.796	2.031
A4ICV5	Proteasome subunit beta OS=Leishmania infantum OX=5671 GN=LINF_360008400 PE=1 SV=1	17	3	70	3	23	0.124	0.101	0.089	0.06	0.037	0.01	0.01	0.178	0.145	0.115	0.073	0.099	0.01	0.01
A4I9Q8	Putative uracil phosphoribosyltransferase OS=Leishmania infantum OX=5671 GN=LINF_340016700 PE=4 SV=1	18	4	32	4	27.2	2.177	1.858	2.147	1.709	1.662	0.238	0.175	100	100	100	100	1.891	0.071	0.01
A0A6L0XLQ0	p22_protein_precursor_-_putative OS=Leishmania infantum OX=5671 GN=LINF_300015300 PE=4 SV=1	12	3	73	3	25.8	2.652	1.795	0.837	0.419	0.194	0.269	0.281	5.15	4.467	2.233	0.944	1.117	0.846	0.667
A4I5B6	Prefoldin_subunit_-_putative OS=Leishmania infantum OX=5671 GN=LINF_300013900 PE=3 SV=1	21	3	55	3	16.6	1.044	0.955	0.772	0.687	0.615	0.679	0.637	1.344	1.362	1.252	0.835	1.064	1.142	1.156
A4I067	Pteridine reductase 1 OS=Leishmania infantum OX=5671 GN=PTR1 PE=4 SV=1	10	3	71	3	30.2	0.113	0.084	0.038	0.031	0.021	0.01	0.01	0.907	0.892	0.688	0.155	0.348	0.058	0.01
A4ICS2	Uncharacterized protein OS=Leishmania infantum OX=5671 GN=LINJ_36_0680 PE=3 SV=1	16	4	23	4	30.2	1.116	0.818	0.456	0.511	0.55	0.542	0.385	1.05	0.616	0.56	0.186	0.33	0.24	0.362
A4HXJ9	Histone H2B OS=Leishmania infantum OX=5671 GN=LINF_170019500 PE=3 SV=1	24	3	208	1	12.5	0.941	0.476	0.345	0.185	0.231	0.275	0.262	0.613	0.521	0.441	0.209	0.237	0.01	0.255
A4I4D9	High_mobility_group_protein_homolog_tdp-1_-_putative OS=Leishmania infantum OX=5671 GN=LINF_290013700 PE=4 SV=1	19	5	52	5	34	2.91	2.076	1.242	1.145	1.33	1.344	1.802	1.489	1.167	0.757	2.474	0.965	0.832	0.731
A4I0R5	Malic enzyme OS=Leishmania infantum OX=5671 GN=LINF_240012700 PE=3 SV=1	9	4	64	4	62.8	0.653	1.637	0.777	1.048	0.969	0.816	0.01	0.23	0.01	0.01	0.665	0.158	0.52	0.287
A4I4S9	Dynamin-1-like_protein OS=Leishmania infantum OX=5671 GN=LINF_290029700 PE=3 SV=1	8	6	17	6	77.9	0.197	0.209	0.215	0.206	0.15	0.133	0.151	0.403	0.503	0.478	0.467	0.462	0.265	0.286
A4ICB6	ATP_synthase_delta_(OSCP)_subunit_-_putative OS=Leishmania infantum OX=5671 GN=LINF_360079400 PE=4 SV=1	21	6	56	6	29.1	3.116	2.737	2.521	2.376	2.388	2.475	2.371	3.88	3.53	3.634	2.895	3.125	3.003	3.002
A4ID37	EF-hand_domain_pair/EF-hand_domain_containing_protein_-_putative OS=Leishmania infantum OX=5671 GN=LINF_360044800 PE=4 SV=1	34	3	53	3	11.8	5.439	4.955	6.249	5.848	5.91	5.548	4.983	2.997	5.228	4.713	3.058	7.222	3.38	1.829
A0A6L0XIU2	Nodulin-like_-_putative OS=Leishmania infantum OX=5671 GN=LINF_290021400 PE=4 SV=1	6	3	38	3	73.7	0.619	0.274	0.148	0.01	0.01	0.01	0.01	0.807	0.408	0.193	0.01	0.01	0.01	0.01
A4I1A0	Hypothetical_protein_-_conserved OS=Leishmania infantum OX=5671 GN=LINF_250011100 PE=4 SV=1	19	2	62	2	11.2	0.638	0.452	0.282	0.06	0.134	0.335	0.472	0.561	0.224	0.143	0.058	0.174	0.362	0.613
E9AH67	Hypothetical_protein_-_conserved OS=Leishmania infantum OX=5671 GN=LINF_240021500 PE=4 SV=1	58	2	19	2	7	0.816	0.756	0.89	0.742	0.947	1.058	1.215	0.286	0.192	0.207	0.185	0.468	0.436	0.534
A4HXM8	Diphosphomevalonate decarboxylase OS=Leishmania infantum OX=5671 GN=LINF_180005200 PE=3 SV=1	20	6	77	6	42.4	0.841	0.423	0.245	0.172	0.042	0.038	0.025	1.466	0.169	0.09	0.052	0.07	0.028	0.024
A4IDQ6	Paraflagellar_rod_component_-_putative OS=Leishmania infantum OX=5671 GN=LINF_360057300 PE=4 SV=1	11	2	41	2	33.6	0.552	0.249	0.218	0.01	0.01	0.01	0.162	0.449	0.309	0.01	0.01	0.01	0.01	0.261
A4I7L9	AMMECR1_-_putative OS=Leishmania infantum OX=5671 GN=LINF_320011600 PE=4 SV=1	18	3	27	3	20.8	1.892	0.814	0.01	0.01	0.01	0.01	0.01	1.84	0.01	0.01	0.01	0.01	0.01	0.01
E9AGQ4	Putative rab7 GTP binding protein OS=Leishmania infantum OX=5671 GN=RAB7 PE=4 SV=1	12	3	54	3	24.1	0.704	0.449	0.236	0.02	0.01	0.01	0.01	0.413	0.263	0.098	0.01	0.01	0.01	0.01
E9AGQ3	Elongation_factor_Tu_-_mitochondrial_-_putative OS=Leishmania infantum OX=5671 GN=LINF_180012600 PE=3 SV=1	10	4	44	4	51.5	0.484	0.01	0.01	0.01	0.01	0.01	0.01	0.543	0.01	0.01	0.01	0.01	0.01	0.01
A4IAR1	Ubiquinol-cytochrome_C_reductase_complex_14kD_subunit_-_putative OS=Leishmania infantum OX=5671 GN=LINF_350006100 PE=3 SV=1	22	5	149	5	24.2	1	0.319	0.255	0.337	0.182	0.071	0.328	0.625	0.187	0.121	0.13	0.216	0.162	0.227
A4I7N0	Profilin OS=Leishmania infantum OX=5671 GN=LINF_320010500 PE=3 SV=1	25	3	37	3	16.1	0.195	0.105	0.077	0.01	0.01	0.01	0.01	0.106	0.01	0.01	0.01	0.01	0.01	0.01
A4IAY7	Hypothetical_protein_-_conserved OS=Leishmania infantum OX=5671 GN=LINF_350013700 PE=4 SV=1	15	4	60	4	28	0.172	0.112	0.103	0.13	0.146	0.141	0.118	0.187	0.191	0.177	0.122	0.145	0.197	0.156
A4I5R1	Hypothetical_protein_-_conserved OS=Leishmania infantum OX=5671 GN=LINF_300028700 PE=4 SV=1	16	3	30	3	38	100	0.01						0.277	0.327	0.165	0.207	0.152	0.534	0.251
A4HUM3	PAB1-binding_protein__-_putative OS=Leishmania infantum OX=5671 GN=LINF_100018400 PE=4 SV=1	3	1	48	1	56.3	1.048	0.729	0.654	0.3	0.01	0.367	0.35	0.911	1.077	0.853	0.554	0.44	0.569	0.87
A4I763	Ubiquinol-cytochrome-c reductase-like protein OS=Leishmania infantum OX=5671 GN=LINF_310033900 PE=3 SV=1	36	3	99	3	7.9	0.712	0.528	0.433	0.304	0.258	0.282	0.175	1.022	0.683	0.754	0.23	0.675	0.642	0.601
A4HSP1	Prefoldin_subunit_-_putative OS=Leishmania infantum OX=5671 GN=LINF_050017300 PE=3 SV=1	24	3	63	3	15.7	1.221	1.508	1.49	1.356	1.547	1.558	1.384	1.688	1.663	1.854	1.157	2.246	1.234	1.432
A4HWR3	Eukaryotic_translation_initiation_factor_1A_-_putative OS=Leishmania infantum OX=5671 GN=LINF_160006500 PE=3 SV=1	21	3	94	3	18.7	0.326	0.175	0.136	0.022	0.01	0.01	0.01	0.452	0.251	0.145	0.046	0.036	0.01	0.01
A4IDD6	Proteasome subunit beta OS=Leishmania infantum OX=5671 GN=LINF_360022900 PE=1 SV=1	4	1	57	1	33.6	1.041	1.221	1.074	1.347	0.716	0.01	0.01	0.711	0.978	0.931	0.65	0.806	0.01	0.01
E9AHV7	Adenine aminohydrolase OS=Leishmania infantum OX=5671 GN=AAH PE=3 SV=1	14	5	88	5	40.8	3.352	100	3.167	100	100	100	100	5.587	4.348	3.642	1.833	2.413	0.399	0.699
A4IBS7	Calmodulin-like protein OS=Leishmania infantum OX=5671 GN=LINF_350044300 PE=4 SV=1	24	3	44	3	15.7	0.598	0.46	0.352	0.142	0.01	0.237	0.316	0.344	0.263	0.164	0.082	0.147	0.164	0.27
A4HS36	Tetratricopeptide_repeat_-_putative OS=Leishmania infantum OX=5671 GN=LINF_040009200 PE=4 SV=1	19	6	43	6	39.1	2.633	1.497	0.904	0.504	0.512	0.254	0.314	1.956	1.457	0.925	0.394	0.65	0.317	0.454
A0A6L0WZT8	Kinesin_-_putative OS=Leishmania infantum OX=5671 GN=LINF_160020700 PE=3 SV=1	2	1	42	1	98.1	100	100	100	100	100	100	100	100	100	100	100	100	100	100
A4ICM4	Putative ribosomal protein L24 OS=Leishmania infantum OX=5671 GN=LINF_360016500 PE=3 SV=2	16	2	137	2	14.6	0.415	0.26	0.166	0.01	0.01	0.01	0.01	0.571	0.458	0.238	0.01	0.01	0.01	0.01
A4HY35	Hypothetical_protein_-_conserved OS=Leishmania infantum OX=5671 GN=LINF_180022100 PE=4 SV=1	23	2	27	2	13.2	2.263	1.014	0.227	0.01	0.01	0.01	0.01	2.071	1.79	0.01	0.134	0.01	0.01	0.01
A0A381MWU3	40S_ribosomal_protein_S27-1_-_putative OS=Leishmania infantum OX=5671 GN=LINF_180011200 PE=3 SV=1	30	2	70	2	9.8	0.816	0.451	0.377	0.182	0.222	0.154	0.056	1.442	0.933	0.935	0.144	0.383	0.201	0.04
A4HX02	Ubiquitin-fold modifier 1 OS=Leishmania infantum OX=5671 GN=LINF_160016100 PE=3 SV=1	13	1	19	1	12.4	0.581	0.34	0.01	0.01	0.01	0.01	0.01	0.548	0.01	0.01	0.01	0.01	0.01	0.01
A4I013	Alanine--tRNA ligase OS=Leishmania infantum OX=5671 GN=LINF_220021600 PE=3 SV=1	4	4	44	4	105.9	0.969	0.71	0.068	0.052	0.061	0.046	0.01	0.949	0.555	0.071	0.01	0.01	0.067	0.01
A4HZU4	Prefoldin 5-like protein OS=Leishmania infantum OX=5671 GN=LINF_220012100 PE=4 SV=1	15	3	93	3	17.9	0.438	0.33	0.207	0.182	0.035	0.103	0.047	0.538	0.32	0.252	0.151	0.264	0.291	0.288
A4HRH0	Long-chain-fatty-acid-CoA_ligase_-_putative OS=Leishmania infantum OX=5671 GN=LINF_010009800 PE=4 SV=1	6	5	66	2	77.5	0.98	0.814	0.939	0.615	0.652	0.421	0.377	0.947	1.265	0.936	0.506	0.84	0.528	0.322
E9AGF0	Alanine aminotransferase OS=Leishmania infantum OX=5671 GN=ALAT PE=4 SV=1	10	4	84	4	54.8	8.741	13.76	8.932	0.936	0.496	0.894	1.657	100	14.401	1.862	1.059	0.881	0.791	0.806
A4HZS5	Putative_tRNA_binding_domain_containing_protein_-_putative OS=Leishmania infantum OX=5671 GN=LINF_220010200 PE=4 SV=1	12	4	64	4	44	3.623	2.171	2.401	0.352	0.275	0.417	0.261	5.266	0.565	0.523	0.112	0.126	0.148	0.082
A4HXQ3	Glycogen synthase kinase 3 OS=Leishmania infantum OX=5671 GN=GSK3 PE=3 SV=1	10	4	67	4	40.7	3.935	3.118	3.062	3.022	3.359	2.904	2.882	17.145	9.675	8.021	8.305	9.941	8.675	7.604
A4I7B5	Phosphoglycan beta 1,3 galactosyltransferase 5 OS=Leishmania infantum OX=5671 GN=SCG5 PE=3 SV=1	3	3	48	3	123.7	2.361	1.179	0.548	0.18	0.132	0.221	0.285	1.494	0.832	0.585	0.159	0.279	0.237	0.348
A4IB17	Putative short chain dehydrogenase OS=Leishmania infantum OX=5671 GN=LINF_350017100 PE=4 SV=1	16	5	72	5	28.1	0.414	0.237	0.192	0.158	0.131	0.151	0.17	0.457	0.324	0.266	0.19	0.313	0.263	0.248
A4I9E9	Uncharacterized protein OS=Leishmania infantum OX=5671 GN=LINJ_33_3230 PE=4 SV=2	9	3	15	3	355.3	1.104	0.568	0.665	0.588	0.556	0.587	0.561	0.4	0.485	0.617	0.398	1.194	0.871	0.979
A4IAB6	RuvB-like helicase OS=Leishmania infantum OX=5671 GN=LINF_340041900 PE=3 SV=1	8	3	35	3	50.2	0.866	0.333	0.207	0.189	0.156	0.155	0.139	0.529	0.321	0.258	0.208	0.142	0.145	0.01
E9AG92	Dimethylargininase OS=Leishmania infantum OX=5671 GN=LINF_080017500 PE=3 SV=1	16	3	24	3	31.4	0.372	0.165	0.082	0.01	0.082	0.01	0.01	0.989	0.197	0.143	0.087	0.01	0.129	0.01
A0A381M9M8	Hypothetical_protein_-_conserved OS=Leishmania infantum OX=5671 GN=LINF_040006600 PE=4 SV=1	8	2	52	2	53.7	0.01	0.253	0.193	0.171	0.159	0.125	0.088	0.01	0.044	0.01	0.056	0.052	0.01	0.01
A4I5G9	Amidohydrolase_-_putative OS=Leishmania infantum OX=5671 GN=LINF_300019400 PE=4 SV=1	7	3	18	3	47.8	0.676	0.48	0.399	0.093	0.087	0.068	0.01	0.302	0.414	0.233	0.115	0.093	0.01	0.01
A4IBS2	Proteasome subunit beta OS=Leishmania infantum OX=5671 GN=LINF_350043800 PE=1 SV=1	11	3	26	3	27.6	0.742	0.557	0.722	0.978	0.438	0.076	0.06	1.212	1.216	0.945	0.603	1.187	0.127	0.203
A4HTJ5	Putative small ubiquitin protein OS=Leishmania infantum OX=5671 GN=LINF_080009800 PE=4 SV=1	37	3	34	3	12.7	0.134	0.079	0.128	0.113	0.01	0.05	0.01	0.119	0.137	0.01	0.108	0.01	0.093	0.041
A4I849	Heat_shock_protein_Hsp20_-_putative OS=Leishmania infantum OX=5671 GN=LINF_320028900 PE=4 SV=1	17	3	28	3	20.3	1.111	0.554	0.325	0.081	0.078	0.079	0.01	1.48	2.22	0.383	0.01	0.01	0.123	0.125
A4IA46	RNA_recognition_motif._(A.k.a._RRM_-_RBD_-_or_RNP_domain)/RNA_recognition_motif_(A.k.a._RRM_-_RBD_-_or_RNP_domain)_-_putative OS=Leishmania infantum OX=5671 GN=LINF_340033000 PE=4 SV=1	11	3	20	3	28.8	0.186	0.759	0.044	0.01	0.094	0.018	0.032	0.266	0.572	0.04	0.079	0.112	0.144	0.163
A4HUY7	Putative 40S ribosomal protein S21 OS=Leishmania infantum OX=5671 GN=LINJ_11_0780 PE=3 SV=1	5	1	29	1	31.7	3.203	1.778	0.388	0.478	0.34	0.01	0.415	5.638	2.749	1.196	0.374	0.495	0.01	0.01
A4I2H7	Hypothetical_protein_-_conserved OS=Leishmania infantum OX=5671 GN=LINF_260031300 PE=4 SV=1	20	1	66	1	10.8	100	100	100					100	100
A4I8P2	Thiol-dependent reductase 1 OS=Leishmania infantum OX=5671 GN=TDR1 PE=1 SV=1	8	4	54	4	49.9	2.349	1.927	1.727	0.825	0.357	0.289	0.365	0.846	0.985	0.938	0.527	0.255	0.285	0.338
A4ID98	ATP_synthase_-_putative OS=Leishmania infantum OX=5671 GN=LINF_360039100 PE=3 SV=1	22	5	85	5	25.1	2.475	1.973	0.705	1.24	1.143	1.252	0.357	1.993	1.828	0.92	0.381	0.921	0.868	0.878
A4I1K8	Hypothetical_protein_-_conserved OS=Leishmania infantum OX=5671 GN=LINF_250022700 PE=4 SV=1	28	5	82	5	16.7	1.675	0.989	1.061	0.803	0.648	0.59	0.683	1.422	0.919	0.301	1.095	0.317	0.7	0.561
A4IA13	Asparagine--tRNA ligase OS=Leishmania infantum OX=5671 GN=LINJ_34_2110 PE=3 SV=1	4	5	65	5	99.1	0.644	0.296	0.173	0.083	0.054	0.03	0.019	0.807	0.427	0.26	0.107	0.079	0.069	0.045
A4I1I6	GTP-binding nuclear protein OS=Leishmania infantum OX=5671 GN=LINF_250020400 PE=3 SV=1	14	3	57	3	24.2	0.776	0.469	0.257	0.134	0.18	0.171	0.191	1.899	0.795	0.476	0.222	0.221	0.263	0.34
A4I955	Phosphoribosylpyrophosphate_synthetase_-_putative OS=Leishmania infantum OX=5671 GN=LINF_330028000 PE=3 SV=1	11	2	40	2	39	100	100						100	100				100
E9AGF4	Cytochrome c oxidase subunit IV OS=Leishmania infantum OX=5671 GN=LINF_120011900 PE=4 SV=1	13	3	8	3	39.6	1.953	1.668	1.069	0.933	0.883	1.114	1.175	0.574	1.016	1.061	0.958	0.72	1.382	1.261
A4HSG7	Hypothetical_protein_-_conserved OS=Leishmania infantum OX=5671 GN=LINF_050009500 PE=4 SV=1	14	3	45	3	22.4	0.697	0.337	0.22	0.01	0.01	0.01	0.01	0.761	0.364	0.284	0.01	0.01	0.192	0.01
A4HXG5	META_domain_containing_protein OS=Leishmania infantum OX=5671 GN=META2 PE=4 SV=1	10	4	37	4	48.3	0.434	0.155	0.094	0.052	0.01	0.01	0.01	0.073	0.057	0.01	0.069	0.01	0.01	0.044
A4HVN4	NADH-cytochrome b5 reductase OS=Leishmania infantum OX=5671 GN=LINF_130015600 PE=3 SV=1	14	4	42	4	34.7	3.583	1.665	2.305	1.965	2.111	1.925	3.103	4.247	3.4	1.473	2.002	1.864	1.604	1.593
A0A6L0XZH3	Hypothetical_protein OS=Leishmania infantum OX=5671 GN=LINF_340018500 PE=4 SV=1	17	2	11	2	20.1	0.718	0.427	0.33	0.147	0.283	0.431	0.405	0.637	0.504	0.317	0.01	0.232	0.413	0.557
A4I6L2	Mevalonate kinase OS=Leishmania infantum OX=5671 GN=LINF_310011000 PE=3 SV=1	10	3	22	3	35.6	0.134	0.1	0.06	0.061	0.078	0.073	0.078	0.337	0.203	0.161	0.092	0.121	0.101	0.133
A4HY48	Kinesin-like protein OS=Leishmania infantum OX=5671 GN=LINF_190007400 PE=3 SV=1	6	3	28	3	93.7	100	0.01	0.087	0.087	0.096	0.138	0.01	0.01	0.01	0.01	0.01	0.01	0.01	0.01
A4IAL2	1_-2-Dihydroxy-3-keto-5 -methylthiopentene_dioxygenase_-_putative OS=Leishmania infantum OX=5671 GN=LINF_340052200 PE=4 SV=1	10	4	100	4	32.9	1.735	1.54	1.44	1.528	1.506	0.947	0.259	2.481	2.296	1.657	1.041	1.093	0.669	0.243
A4IB49	Arginase OS=Leishmania infantum OX=5671 GN=LINF_350019900 PE=3 SV=1	11	3	62	3	36.1	1.122	0.427	0.171	0.146	0.091	0.108	0.11	0.615	0.262	0.01	0.198	0.01	0.01	0.01
A4I3R0	Probable methylthioribulose-1-phosphate dehydratase OS=Leishmania infantum OX=5671 GN=LinJ28.1900 PE=3 SV=1	18	3	4	3	25.4	0.856	1.141	0.942	1.004	0.345	0.01	0.01	0.01	1.255	0.732	0.613	0.01	0.764	0.697
A4HRG9	Uncharacterized protein OS=Leishmania infantum OX=5671 GN=LINJ_01_0480 PE=4 SV=1	3	3	9	3	151.4	0.808	0.693	1.601	1.389	1.21	0.872	1.463	1.712	0.74	0.842	0.605	1.219	1.212	1.727
A4HWV1	Aspartate carbamoyltransferase OS=Leishmania infantum OX=5671 GN=LINF_160010500 PE=3 SV=1	11	3	25	3	35.4	100	100	100	100	100	100		100	100	100	100	100	100
A4I6A1	Hypothetical_protein_-_conserved OS=Leishmania infantum OX=5671 GN=LINF_310005700 PE=4 SV=1	7	2	79	2	25.6	2.034	1.85	1.932	1.632	1.27	1.444	1.338	2.456	1.855	1.874	0.673	1.653	1.33	0.764
E9AGU6	Hypoxanthine phosphoribosyltransferase OS=Leishmania infantum OX=5671 GN=HGPRT PE=3 SV=1	18	4	25	4	23.6	0.702	0.284	0.01	0.01	0.01	0.01	0.01	0.166	0.07	0.01	0.012	0.01	0.01	0.01
A0A381MV18	60S_ribosomal_subunit_protein_L31_-_putative OS=Leishmania infantum OX=5671 GN=LINF_350038200 PE=3 SV=1	5	2	52	2	21.3	100	100	100	100	100	100	100	100	100	100	100	100	100	100
A4HVK1	Ubiquitin-like protein OS=Leishmania infantum OX=5671 GN=LINF_130012200 PE=4 SV=1	4	2	24	2	89	0.607	0.895	0.819	0.847	0.667	0.625	0.646	100	100	2.618	100	2.853	1.23	1.75
E9AGB4	Cysteinyl-tRNA synthetase OS=Leishmania infantum OX=5671 GN=LINF_120007600 PE=3 SV=1	5	4	18	4	88.4	1.624	1.394	1.032	0.835	0.889	0.793	0.627	1.443	0.638	0.604	1.58	1.854	2.443	5.227
A4IC84	Chaperone_protein_DNAj_-_putative OS=Leishmania infantum OX=5671 GN=LINF_360072700 PE=4 SV=1	15	3	24	3	37.7	0.01	0.01	0.01	0.01	0.01	0.01	0.01		0.01	0.01	0.01
A4IB16	Putative short chain dehydrogenase OS=Leishmania infantum OX=5671 GN=LINF_350017000 PE=3 SV=1	10	3	50	3	24.8	2.96	0.754	0.145	0.091	0.729	0.751	0.01	0.897	1.255	0.01	0.01	2.112	0.46	0.01
A4I1R1	Translation_initiation_factor_eIF3_subunit_-_putative OS=Leishmania infantum OX=5671 GN=LINF_250028200 PE=4 SV=1	12	3	69	3	23.6	0.01	0.01	0.01	0.01	0.01	0.01	0.01	0.01	0.01	0.01	0.01	0.01	0.01	0.01
A4HZV5	NADH-cytochrome_b5_reductase_-_putative OS=Leishmania infantum OX=5671 GN=LINF_220013600 PE=4 SV=1	19	4	30	4	32	0.57	0.277	0.148	0.184	0.123	0.098	0.171	0.258	0.307	0.132	0.207	0.121	0.1	0.182
A4I4I1	Hsp70_protein/TPR_repeat /Tetratricopeptide_repeat_-_putative OS=Leishmania infantum OX=5671 GN=LINF_290018300 PE=4 SV=1	5	4	36	4	79.3	0.246	0.202	0.126	0.199	0.095	0.047	0.104	0.944	0.371	0.139	0.309	0.224	0.182	0.097
Q9U6N3	DNA polymerase OS=Leishmania infantum OX=5671 PE=1 SV=1	8	3	13	2	42.7	1.993	1.709	1.877	1.589	1.906	1.539	1.68	3.743	2.279	2.19	1.998	2.282	2.63	2.587
A4I2A3	Cytochrome_c_oxidase_subunit_V_-_putative OS=Leishmania infantum OX=5671 GN=LINF_260022200 PE=4 SV=1	14	2	40	2	22.3	1.085	0.761	0.661	0.01	0.01	0.01	0.01	1.012	0.397	0.578	0.177	0.461	0.549	0.239
E9AG65	Surface antigen-like protein OS=Leishmania infantum OX=5671 GN=LINF_050017500 PE=4 SV=1	10	3	26	3	30.1	2.437	3.721	5.662	4.992	6.741	4.41	5.871	0.958	1.225	1.37	1.186	1.703	1.171	1.603
E9AH43	Fumarate hydratase OS=Leishmania infantum OX=5671 GN=LINF_240007900 PE=3 SV=1	6	4	32	4	60.8	2.33	1.992	2.178	2.373	1.247	0.224	0.332	4.558	4.702	4.461	3.565	4.14	0.574	0.533
A0A381MP32	ATP-dependent Clp protease subunit, heat shock protein 78 (HSP78) OS=Leishmania infantum OX=5671 GN=LINF_020012400 PE=4 SV=1	3	3	46	3	90.8	0.87	1.24	0.455	0.528	0.511	0.51	0.708	0.928	0.802	0.492	0.217	0.635	0.7	0.638
A4ID57	60S ribosomal protein L29 OS=Leishmania infantum OX=5671 GN=LINF_360042600 PE=3 SV=1	16	1	69	1	8	0.576	0.47	0.353	0.23	0.211	0.517	0.529	0.933	0.58	0.625	0.37	0.742	0.931	1.24
A4IDD5	Putative universal minicircle sequence binding protein (UMSBP) OS=Leishmania infantum OX=5671 GN=HEXBP PE=4 SV=1	9	2	25	2	28.1	0.465	0.324	0.331	0.225	0.225	0.299	0.271	100						100
A4HZI2	Centromere/microtubule_binding_protein_cbf5_-_putative OS=Leishmania infantum OX=5671 GN=LINF_210027400 PE=3 SV=1	7	4	36	4	48.5	2.349	1.849	1.453	0.355	0.166	0.01	0.01	1.359	1.304	0.95	0.01	0.01	0.01	0.283
A4HWM6	Putative nucleolar RNA binding protein OS=Leishmania infantum OX=5671 GN=LINJ_15_1430 PE=4 SV=1	6	2	30	2	48.9	0.601	0.509	0.378	0.265	0.157	0.111	0.075	1.047	0.702	0.447	0.3	0.334	0.167	0.172
A4HZ81	Domain_of_uncharacterized_function_(DUF3819)/CCR4 -Not_complex_component_-_Not1_-_putative OS=Leishmania infantum OX=5671 GN=LINF_210013800 PE=4 SV=1	2	5	37	5	248.9	1.72	1.389	1.237	1.278	1.083	1.338	1.634	100	100	0.908	0.926	1.341	1.67	1.136
A4HZC2	Adenylate_kinase_-_putative OS=Leishmania infantum OX=5671 GN=LINF_210020600 PE=3 SV=1	11	2	37	2	30
A4ICP5	Eukaryotic translation initiation factor 6 OS=Leishmania infantum OX=5671 GN=EIF6 PE=3 SV=1	16	3	22	3	27.1	100	100	100	100	100	100	100	100	100	100	100	100	100	100
A4I2P6	Oxoglutarate dehydrogenase (succinyl-transferring) OS=Leishmania infantum OX=5671 GN=LINF_270015100 PE=3 SV=2	6	4	17	4	112.8	0.189	0.01	0.01	0.01	0.01	0.01	0.01	0.742	0.705	0.01	0.404	1.052	1.45	0.01
Q2PD58	Nucleoside hydrolase-like protein (Fragment) OS=Leishmania infantum OX=5671 GN=np2 PE=4 SV=1	7	3	26	3	38.7	3.612	3.245	4.363	2.587	2.699	0.01	0.01	1.951	1.737	2.265	1.82	2.066	0.01	0.01
A4I2C8	Methyltransferase_domain_containing_protein_-_putative OS=Leishmania infantum OX=5671 GN=LINF_260025300 PE=4 SV=1	7	2	10	2	39.3	0.01	0.01	0.01	0.01	0.266	0.01	0.01	0.01	0.01	0.01	0.01	0.01	0.01	0.01
E9AHQ2	Succinyl-CoA:3-ketoacid-coenzyme A transferase OS=Leishmania infantum OX=5671 GN=LINF_330032400 PE=3 SV=1	7	3	24	3	52.6	0.194	0.01	0.01	0.01	0.01	0.01	0.01	0.178	0.122	0.01	0.01	0.01	0.01	0.01
A4I695	5-methyltetrahydropteroyltriglutamate--homocysteine S-methyltransferase OS=Leishmania infantum OX=5671 GN=LINF_310005000 PE=3 SV=1	4	3	33	3	85.9	0.974	0.569	0.395	0.01	0.01	0.175	0.306	4.136	2.411	0.589	0.01	0.998	0.01	0.533
A4I7G5	Nuclear_segregation_protein_-_putative OS=Leishmania infantum OX=5671 GN=LINF_320005100 PE=4 SV=1	11	5	33	5	56.3	3.027	2.644	1.393	0.205	0.309	0.309	0.255	4.64	3.122	1.219	0.378	0.369	0.01	0.331
A4IB34	Threonyl-tRNA synthetase OS=Leishmania infantum OX=5671 GN=LINF_350019000 PE=3 SV=1	3	2	29	2	89.6	0.675	0.825	0.74	0.883	0.385	0.482	0.38	100	1.642	1.063	1.084	0.816	0.933	0.832
E9AG43	26S_protease_regulatory_subunit_-_putative OS=Leishmania infantum OX=5671 GN=LINF_030010200 PE=3 SV=1	7	2	42	1	44.4
A4I7Y8	Coatomer subunit epsilon OS=Leishmania infantum OX=5671 GN=LINF_320023000 PE=3 SV=1	10	2	16	2	34.9	0.01	0.01	0.01	0.01	0.01	0.01	0.01	0.01	0.01	0.01	0.01	0.01	0.01	0.01
E9AGB0	Proteasome_regulatory_ATPase_subunittcc1l8.3_-_putative OS=Leishmania infantum OX=5671 GN=LINF_120007200 PE=3 SV=1	6	3	74	1	45.8	100	100	100	100	100	13.042	100	100	100	100	100	10.759	10.604	100
A4I4S5	Rab GDP dissociation inhibitor OS=Leishmania infantum OX=5671 GN=LINF_290029300 PE=3 SV=1	11	3	54	3	49.7	100	100	100	100	100	100	100	100	100	100	100	100	100	100
A4HSB6	Putative RNA-binding protein OS=Leishmania infantum OX=5671 GN=LINF_040016900 PE=4 SV=1	10	2	28	2	34.5	0.633	0.306	0.01	0.01	0.01	0.01	0.01	0.812	0.01	0.01	0.01	0.01	0.01	0.01
A4I7S4	Putative small nuclear ribonucleoprotein OS=Leishmania infantum OX=5671 GN=LINF_320016400 PE=3 SV=1	22	2	39	2	8.8	100	100	100	100	100	100	100	100	100	100	100	100	100	100
A4I9C1	Hypothetical_protein_-_conserved OS=Leishmania infantum OX=5671 GN=LINF_330037300 PE=4 SV=1	21	3	36	3	17.1	0.71	0.273	0.169	0.01	0.01	0.01	0.01	0.508	0.196	0.01	0.01	0.01	0.01	0.01
A4IE38	19S_proteasome_regulatory_subunit OS=Leishmania infantum OX=5671 GN=RPT6 PE=3 SV=1	6	3	46	1	45.5	100	100		100			100	100						100
E9AHA1	Hypothetical_protein_-_conserved OS=Leishmania infantum OX=5671 GN=LINF_250031400 PE=4 SV=1	5	4	17	4	109.3	1.257	0.894	0.586	0.552	0.01	0.01	0.663	0.95	0.509	0.696	0.637	0.301	0.01	0.691
A4HVF2	Protein_kinase_A_regulatory_subunit OS=Leishmania infantum OX=5671 GN=LINF_130006500 PE=4 SV=1	6	3	33	3	56.2	0.01	0.01	1.561	2.937	0.01	0.01	0.01	0.01	0.01	0.01	0.01	4.066	0.01	0.379
A4HW10	Elongation of fatty acids protein OS=Leishmania infantum OX=5671 GN=LINF_140012300 PE=3 SV=1	5	1	34	1	32.8	0.338	0.01	0.01	0.01	0.01	0.01	0.01	0.335	0.01	0.01	0.01	0.01	0.01	0.01
A4I2N5	Putative calpain-like cysteine peptidase OS=Leishmania infantum OX=5671 GN=LINJ_27_0500 PE=4 SV=1	15	2	68	2	686.5	1.136	0.817	0.991	1.19	1.093	1.29	1.008	0.842	0.711	0.745	0.74	1.14	0.922	1.026
A4IBC7	Aminopeptidase_P_-_putative OS=Leishmania infantum OX=5671 GN=LINF_350028800 PE=3 SV=1	6	3	12	3	53.7	0.212	0.325	0.341	0.21	0.104	0.082	0.103	0.27	0.296	0.236	0.133	0.106	0.01	0.01
A4I7I7	Dynein light chain OS=Leishmania infantum OX=5671 GN=LINF_320007400 PE=3 SV=1	32	2	55	2	10.6	0.832	0.407	0.26	0.163	0.109	0.083	0.083	0.802	0.325	0.217	0.168	0.128	0.163	0.181
A4HWB4	Protein_phosphatase_2C_-_putative OS=Leishmania infantum OX=5671 GN=LINF_150006600 PE=4 SV=1	10	4	18	4	43.9	100	1.226	0.77	1.235	1.098	1.36	1.386	2.086	1.587	100	0.781	0.758	0.776	2.37
A4HUT3	Inorganic diphosphatase OS=Leishmania infantum OX=5671 GN=LINF_110007000 PE=3 SV=2	8	4	30	4	51	1.194	0.53		0.01	0.01	0.01	0.41	100	100	100	0.365	0.515	0.757	0.921
A4IDX3	Adenylyl_cyclase-associated_protein_-_putative OS=Leishmania infantum OX=5671 GN=LINF_360065600 PE=3 SV=1	6	2	43	2	29.4	0.652	0.643	0.45	0.185	0.135	0.01	0.01	0.729	0.624	0.478	0.01	0.01	0.01	0.01
A4HZT9	Proteasome_regulatory_ATPase_subunit_5_-_putative OS=Leishmania infantum OX=5671 GN=LINF_220011600 PE=3 SV=1	10	3	22	3	49.5	0.615	0.38	0.46	0.297	0.01	0.601	0.401	1.958	1.666	2.035	0.998	1.468	1.129	1.874
A4I6P3	Cytochrome_b5-like_Heme /Steroid_binding_domain_containing_protein_-_putative OS=Leishmania infantum OX=5671 GN=LINF_310018200 PE=4 SV=1	8	1	41	1	12.4	1.148	0.723	0.471	0.183	0.171	0.188	0.218	1.09	0.656	0.334	0.265	0.163	0.323	0.447
A0A6L0WP62	ATPase ASNA1 homolog OS=Leishmania infantum OX=5671 GN=LINF_110012700 PE=3 SV=1	5	1	17	1	44	0.844	0.01	0.01	0.01	0.01	0.01	0.01	0.779	0.01	0.01	0.01	0.01	0.01	0.01
A4I4I8	Carnitine/choline_acetyltransferase_-_putative OS=Leishmania infantum OX=5671 GN=LINF_290019000 PE=3 SV=1	4	2	23	2	68.6
A4ID19	Nascent polypeptide-associated complex subunit beta OS=Leishmania infantum OX=5671 GN=LINF_360046600 PE=3 SV=1	23	2	61	2	11.6	0.01	0.01	0.01	0.01	0.01	0.01	0.01
E9AHL7	ADP-ribosylation_factor_-_putative OS=Leishmania infantum OX=5671 GN=LINF_310031000 PE=3 SV=1	14	3	38	2	20.6				100						0.674	100	100	0.794	0.766
A4ICN7	Hypothetical_protein_-_conserved OS=Leishmania infantum OX=5671 GN=LINF_360015500 PE=4 SV=1	4	1	33	1	25.6	100	100	100	100				100	100	100		100
A4ICQ1	cAMP_binding_protein_-_putative OS=Leishmania infantum OX=5671 GN=LINF_360014000 PE=4 SV=1	1	2	243	2	198.2
A4HRV7	DEAD/DEAH_box_helicase /Type_III_restriction_enzyme_-_res_subunit_-_putative OS=Leishmania infantum OX=5671 GN=LINF_030011900 PE=4 SV=1	1	2	37	2	246.6	0.362	0.01	0.01	0.01	0.01	0.01	0.01	100	0.01	0.01	0.01	0.01	0.01	0.01
A4IAY0	NADH-dependent fumarate reductase-like protein OS=Leishmania infantum OX=5671 GN=LINF_350013000 PE=4 SV=1	4	4	63	1	129.6
A4IC78	2-methoxy-6-polyprenyl-1,4-benzoquinol methylase, mitochondrial OS=Leishmania infantum OX=5671 GN=LINF_360063100 PE=3 SV=1	10	3	24	3	31.9	0.492	100	0.48	0.209	0.046	0.01	0.01	0.207	0.965	0.565	0.261	0.084	0.027	0.01
A4I3R9	Putative zinc transporter OS=Leishmania infantum OX=5671 GN=LINF_280025700 PE=4 SV=1	7	3	17	3	48.3	100	0.51	100	0.344		0.417		0.49	0.278	0.379	0.232	0.263	0.01	0.01
A4IC44	Homeobox_associated_leucine_zipper_-_putative OS=Leishmania infantum OX=5671 GN=LINF_350058200 PE=3 SV=1	22	1	9	1	9.7	0.888	0.882	0.744	0.759	0.437	0.717	0.437	0.919	1.077	1.022	0.724	1.136	1.069	1.347
A4IBJ4	Putative ubiquitin-activating enzyme e1 OS=Leishmania infantum OX=5671 GN=LINF_350035900 PE=3 SV=1	3	4	33	4	126.4	100						100	100	100		100	100	100	100
A4I4Y5	RNA_recognition_motif._(A.k.a._RRM_-_RBD_-_or_RNP_domain)/RNA_recognition_motif_(A.k.a._RRM_-_RBD_-_or_RNP_domain)_-_putative OS=Leishmania infantum OX=5671 GN=LINF_290036100 PE=4 SV=1	10	2	76	2	23.5	1.599	0.382	0.327	0.231	0.553	0.609	0.403	0.603	0.939	0.354	0.259	0.546	0.663	0.712
A4I0A5	Putative ubiquitin-activating enzyme e1 OS=Leishmania infantum OX=5671 GN=LINF_230013100 PE=3 SV=1	3	3	9	3	115	0.01	0.01	0.01	0.01	0.01	0.01	0.01	0.01	0.01	0.01	0.01	0.01	0.01	0.01
A4ID50	Oxoglutarate dehydrogenase (succinyl-transferring) OS=Leishmania infantum OX=5671 GN=LINF_360043300 PE=3 SV=1	3	3	5	3	114.7	0.295	0.356	0.313	0.328	0.341	0.339	0.351	0.501	0.46	0.595	0.597	0.592	0.565	0.596
A4ICB5	Prolyl endopeptidase OS=Leishmania infantum OX=5671 GN=LINF_360079300 PE=3 SV=1	4	2	31	2	78.1	0.786	0.395	0.01	0.01	0.01	0.01	0.01	0.01	0.01	0.01	0.01	0.01	0.01	0.01
A4HRN4	Proteasome_regulatory_non-ATPase_subunit_6_-_putative OS=Leishmania infantum OX=5671 GN=LINF_020008700 PE=3 SV=1	4	2	31	2	59	7.757	11.263	12.343	13.898	16.145	11.116	2.046	5.132	6.578	5.834	7.524	9.668	4.801	1.791
A4I662	Translocon-associated_protein_beta_(TRAPB)/Domain _of_uncharacterized_function_DUF11/CARDB_-_putative OS=Leishmania infantum OX=5671 GN=LINF_300037100 PE=4 SV=1	11	3	24	3	23.3	0.992	0.234	0.071	0.051	0.055	0.042	0.124	1.105	0.31	0.01	0.01	0.01	0.062	0.01
A0A381MQ29	Peptidase_m20/m25/m40_family-like_protein OS=Leishmania infantum OX=5671 GN=LINF_310026700 PE=4 SV=1	11	3	17	3	50.9	100	100	100			100	100	100	100	100	0.35	0.498	100	100
A0A6L0Y376	Ubiquitin thioesterase OTU1 OS=Leishmania infantum OX=5671 GN=LINF_360070100 PE=4 SV=1	11	4	37	4	29.9	0.542	0.311	0.193	0.084	0.08	0.053	0.046	0.67	0.398	0.237	0.109	0.109	0.087	0.115
A4HVI1	Protein_of_uncharacterized_function_(DUF1014)_-_p utative OS=Leishmania infantum OX=5671 GN=LINF_130010100 PE=3 SV=1	8	2	18	2	31.7	0.01	0.933	0.619	0.445	0.756	0.48	0.831	100	100			100	100	0.917
E9AGR2	Fibrillarin_-_putative OS=Leishmania infantum OX=5671 GN=LINF_190005800 PE=3 SV=1	11	3	23	3	30.9	1.501	0.647	1.179	0.77	0.01	1.026	0.01	2.691	1.393	0.01	0.01	0.01	0.01	0.01
A4HU27	MSP_(Major_sperm_protein )_domain_containing_protein_-__putative OS=Leishmania infantum OX=5671 GN=LINF_090017900 PE=4 SV=1	8	2	17	2	26.5	2.248	2.676	1.918	1.517	1.201	0.929	0.657	100	1.352	3.638	1.25	2.328	1.489	1.799
A4I740	Putative p-nitrophenylphosphatase OS=Leishmania infantum OX=5671 GN=LINF_310031700 PE=4 SV=1	8	2	20	2	36.2
A4I9T8	PTP1-interacting_protein_-_39_kDa_-_putative OS=Leishmania infantum OX=5671 GN=LINF_340019600 PE=4 SV=1	3	1	70	1	41.1	0.92	0.448	0.01	0.01	0.01	0.01	0.01	0.623	0.356	0.01	0.01	0.01	0.01	0.01
A4I2E4	Uncharacterized protein OS=Leishmania infantum OX=5671 GN=LINJ_26_2180 PE=4 SV=1	15	1	3	1	215.1	1.003	0.72	0.787	0.719	0.714	0.868	0.79	1.883	1.376	1.252	0.978	1.733	1.317	1.49
A4IDC1	Serine/threonine_protein_kinase_-_putative OS=Leishmania infantum OX=5671 GN=LINF_360021400 PE=4 SV=1	4	2	28	2	56.5	0.291	0.183	0.212	0.231	0.295	0.245	0.206	0.16	0.151	0.209	0.183	0.248	0.203	0.229
A4I8B9	Tubulin-specific chaperone A OS=Leishmania infantum OX=5671 GN=LINF_320036950 PE=3 SV=1	18	2	22	2	14	0.556	0.373	0.433	0.301	0.24	0.283	0.275	1.003	1.09	1.043	0.944	0.965	1.009	0.971
A4HRG8	Alpha/beta-hydrolase-like protein OS=Leishmania infantum OX=5671 GN=LINF_010009600 PE=1 SV=1	9	1	29	1	23	0.654	0.508	0.488	0.261	0.265	0.192	0.188	0.768	0.832	0.521	0.01	0.01	0.01	0.01
A4I0M2	V-type proton ATPase subunit a OS=Leishmania infantum OX=5671 GN=LINF_230025800 PE=3 SV=1	3	3	13	3	87.7	0.492	0.41	0.326	0.345	0.427	0.408	0.353	0.232	0.285	0.127	0.01	0.179	0.23	0.17
A4HY37	Glutamate--cysteine ligase OS=Leishmania infantum OX=5671 GN=GSH1 PE=3 SV=1	4	3	16	3	78.2	1.13	0.694	0.526	0.329	0.385	0.064	0.085	3.614	3.508	1.148	0.939	0.903	3.538	1.76
E9AGR7	Mitogen-activated_protein_kinase_kinase_kinase_-_putative OS=Leishmania infantum OX=5671 GN=LINF_190006300 PE=3 SV=1	10	2	32	2	30.8	0.484	0.347	0.01	0.01	0.01	0.01	0.01	0.344	0.323	0.01	0.01	0.293	0.188	0.01
A4I074	V-type proton ATPase subunit G OS=Leishmania infantum OX=5671 GN=LINF_230008700 PE=3 SV=1	21	2	47	2	12.4	1.227	0.868	0.856	0.675	0.683	0.845	0.886	1.269	0.921	0.817	0.558	0.989	0.848	1.031
A4I7A2	Acetyl-CoA carboxylase OS=Leishmania infantum OX=5671 GN=LINF_310038500 PE=4 SV=1	2	4	13	4	240.9	0.089	0.01	0.01	0.01	0.01	0.01	0.01	0.01	0.01	0.01	0.01	0.01	0.01	0.01
Q8WT31	Cysteine proteinase OS=Leishmania infantum OX=5671 GN=cpa PE=3 SV=1	3	1	10	1	39
E9AH25	Ankyrin/TPR repeat protein OS=Leishmania infantum OX=5671 GN=LINF_240006100 PE=4 SV=1	6	3	31	3	43	0.4	0.487	0.337	0.176	0.136	0.312	0.218	0.418	0.649	0.317	0.56	0.252	0.245	0.309
A4I0C7	Mitochondrial_RNA_binding_protein_-_putative OS=Leishmania infantum OX=5671 GN=RBP38 PE=4 SV=1	14	3	9	3	39.8	1.938	1.546	1.028	0.01	0.01	0.01	0.01	100	100	100	0.01	0.01	0.01
A4HWS2	Protein tyrosine phosphatase-like protein OS=Leishmania infantum OX=5671 GN=LINF_160007400 PE=4 SV=1	16	3	36	3	19.4	1.573	1.379	0.431	0.01	0.31	0.304	0.289	2.308	1.519	0.583	0.01	0.01	0.449	0.403
A4I512	2-hydroxy-3-oxopropionate_reductase_-_putative OS=Leishmania infantum OX=5671 GN=LINF_300006800 PE=4 SV=1	12	2	35	2	31	0.01	0.01	0.01	0.207	0.01	0.01	0.01	0.217	0.27	0.233	0.227	0.379	0.232	0.17
A4ID95	Fibrillarin OS=Leishmania infantum OX=5671 GN=LINF_360038800 PE=3 SV=1	18	3	25	3	25.8	1.057	0.873	0.71	0.665	0.672	0.46	0.117	0.551	0.516	0.538	0.401	0.686	0.351	0.101
A4I3G6	Ribonucleoside-diphosphate reductase OS=Leishmania infantum OX=5671 GN=LINF_280014500 PE=3 SV=1	4	4	17	4	90.9	100	100	100	100	100	100	100	100	100	100	100	100	100	100
A4HW35	Putative immunodominant antigen OS=Leishmania infantum OX=5671 GN=LINF_140015400 PE=4 SV=1	2	2	26	2	91.4	100	100	100	100	100	100	100	100	100	100	100		100	100
A4ICS4	60S ribosomal protein L40 OS=Leishmania infantum OX=5671 GN=LINF_360011600 PE=3 SV=1	11	2	147	1	17	100	100	100	100	100	100	100	100	100	100	100	100	100	100
A4I4E1	Guanine deaminase OS=Leishmania infantum OX=5671 GN=LINF_290014000 PE=3 SV=1	2	1	14	1	49.1	0.01	0.01	0.01	0.01	0.01	0.01	0.01	0.01	0.01	0.01	0.01	0.01	0.01	0.01
A4HRP2	Voltage-dependent_anion-selective_channel_-_putative OS=Leishmania infantum OX=5671 GN=LINF_020009800 PE=4 SV=1	8	3	47	3	31.9	1.843	1.487	0.609	0.261	0.211	0.208	0.123	1.931	1.73	0.61	0.141	0.171	0.119	0.16
A4HYT9	1,2-dihydroxy-3-keto-5-methylthiopentene dioxygenase OS=Leishmania infantum OX=5671 GN=LINJ_20_0980 PE=3 SV=1	9	3	15	3	39	0.2	0.204	0.196	0.165	0.163	0.197	0.288	0.236	0.246	0.252	0.174	0.286	0.224	0.23
A4IC51	Isopentenyl-diphosphate_delta-isomerase_(Type_II)_-_putative OS=Leishmania infantum OX=5671 GN=LINF_350058900 PE=3 SV=1	8	3	24	3	39.6	1.563	1.074	0.01	0.01	0.01	0.01	0.01	0.488	0.312	0.131	0.01	0.01	0.113	0.01
A4I2W4	Hypothetical_protein_-_conserved OS=Leishmania infantum OX=5671 GN=LINF_270024200 PE=4 SV=1	7	3	36	3	37.8	4.491	2.895	3.386	2.102	2.544	2.618	2.951	1.312	0.996	0.798	1.356	1.288	2.128	0.975
A4I6K4	Calpain-like_cysteine_peptidase_-_putative OS=Leishmania infantum OX=5671 GN=LINF_310009200 PE=4 SV=1	7	3	8	3	89.1	1.553	1.008	0.793	1.057	0.647	0.485	0.321	0.417	0.325	0.225	0.128	0.172	0.093	0.18
A4I077	Cytochrome_c_oxidase_subunit_10_-_putative OS=Leishmania infantum OX=5671 GN=LINF_230009100 PE=4 SV=1	20	3	13	3	14.1	0.335	0.214	0.126	0.114	0.102	0.081	0.076	0.347	0.151	0.127	0.105	0.109	0.07	0.04
A4HU05	Uncharacterized_protein_family_(UPF0160)_-__putat ive OS=Leishmania infantum OX=5671 GN=LINF_090014600 PE=3 SV=1	4	2	43	2	43.4	0.283	0.26	0.128	0.01	0.01	0.01	0.042	0.415	0.363	0.01	0.01	0.01	0.01	0.09
A4I3R8	Double-stranded_DNA-binding_domain_containing_protein_-_putative OS=Leishmania infantum OX=5671 GN=LINF_280025600 PE=3 SV=1	17	2	53	2	13	1.852	1.24	0.974	1.59	1.416	2.191	2.397	4.267	4.389	3.461	2.247	5.089	6.195	6.682
A4HS53	Putative spermidine synthase OS=Leishmania infantum OX=5671 GN=LINF_040010800 PE=3 SV=1	7	2	40	2	32.9	0.96	0.667	0.484	0.101	0.104	0.13	0.093	0.989	1.144	0.551	0.15	0.01	0.135	0.192
A4HWZ0	Sucrose-phosphate synthase-like protein OS=Leishmania infantum OX=5671 GN=LINF_160015100 PE=4 SV=1	3	2	59	2	52.4	0.983	0.27	0.01	0.01	0.01	0.01	0.01	0.535	0.15	0.01	0.01	0.01	0.01	0.01
A4IAA4	Glucose-6-phosphate 1-epimerase OS=Leishmania infantum OX=5671 GN=LINF_340040800 PE=3 SV=1	14	3	39	3	33	0.193	0.223	0.202	0.124	0.01	0.116	0.118	0.329	0.231	0.253	0.148	0.21	0.207	0.163
A4I0K0	2Fe-2S_iron-sulfur_cluster_binding_domain_containing_protein_-_putative OS=Leishmania infantum OX=5671 GN=LINF_230023400 PE=4 SV=1	14	4	41	4	27.4	1.456	0.444	0.01	0.01	0.01	0.01	0.01	0.682	0.01	0.01	0.01	0.01	0.277	0.01
A4I9H5	Ascorbate_peroxidase OS=Leishmania infantum OX=5671 GN=APX PE=3 SV=1	12	3	38	3	33.7			100		100	100		100	100		100		100	100
A4HV14	Pretranslocation_protein_-_alpha_subunit_-_putative OS=Leishmania infantum OX=5671 GN=LINF_110016500 PE=3 SV=1	3	2	49	2	53.9	0.175	0.269	0.274	0.27	0.28	0.312	0.274	0.26	0.285	0.279	0.191	0.351	0.265	0.29
E9AGX4	40S_ribosomal_protein_S23_-_putative OS=Leishmania infantum OX=5671 GN=LINF_210018200 PE=3 SV=1	19	1	24	1	15.9	100	100	100						100
A4I1E8	Hypothetical_protein_-_conserved OS=Leishmania infantum OX=5671 GN=LINF_250016700 PE=4 SV=1	8	1	22	1	90.9								0.01
A4HWN1	Glutamine--tRNA ligase OS=Leishmania infantum OX=5671 GN=LINF_150022500 PE=3 SV=1	4	3	8	3	66	0.01	0.01	0.01	0.01	0.01	0.01	0.01	0.01	0.01	0.01	0.01	0.01	0.01	0.01
A4HU34	Mitochondrial RNA binding protein 2 OS=Leishmania infantum OX=5671 GN=LINF_090018500 PE=4 SV=1	13	2	49	2	26.9	0.01	0.64	0.688	0.01	0.01	0.01	0.01	0.489	0.803	0.412	0.01	0.01	0.01	0.01
A4I8A3	Proteasome_regulatory_non-ATP-ase_subunit_-_putative OS=Leishmania infantum OX=5671 GN=LINF_320035300 PE=4 SV=1	3	1	6	1	46.3	0.01	0.01	0.01	0.01	0.01	0.01	0.01	0.01	0.01	0.01	0.01	0.01	0.01	0.01
A0A6L0XPR2	Hypothetical_protein_-_conserved OS=Leishmania infantum OX=5671 GN=LINF_330038900 PE=4 SV=1	1	2	18	2	188.4	100	100	100	100		100		100	0.01	0.182	0.01	0.249	0.202	0.01
A4I7U3	CRAL/TRIO_domain_containing_protein_-_putative OS=Leishmania infantum OX=5671 GN=LINF_320018300 PE=4 SV=1	6	2	29	2	53.7	100	1.428	0.869	0.399	0.01	0.01	0.01	0.01	0.886	0.526	0.847	0.961	0.783	1.014
A4ICT4	Protein phosphatase 2C-like protein OS=Leishmania infantum OX=5671 GN=LINF_360010600 PE=4 SV=1	4	1	31	1	32.6	100	100	100	100	100	100	100	100	100	100	100			100
A0A6L0XHV9	Hypothetical_protein_-_conserved OS=Leishmania infantum OX=5671 GN=LINF_190005100 PE=4 SV=1	11	3	12	3	40.5	0.478	0.611	0.257	0.086	0.112	0.175	0.095	100	100	0.211	0.217	0.196	0.236	0.512
A4HT59	Metallo-peptidase_-_Clan_ME_-_Family_M16C OS=Leishmania infantum OX=5671 GN=LINF_070006000 PE=3 SV=2	3	2	4	2	115.4	0.66	0.726	0.311	0.42	0.371	0.312	0.01	0.548	0.517	0.661	0.717	0.485	0.554	0.624
A4IBE2	Galactokinase-like protein OS=Leishmania infantum OX=5671 GN=LINF_350032700 PE=3 SV=1	3	2	41	2	53.4	0.556	0.295	0.175	0.118	0.108	0.09	0.01	0.467	0.254	0.159	0.01	0.01	0.01	0.01
A4I4E3	Hypothetical_protein_-_conserved OS=Leishmania infantum OX=5671 GN=LINF_290014300 PE=4 SV=1	3	2	54	2	53.2	1.031	0.01	0.01	0.01	0.591	0.01	0.01	0.566	0.356	0.339	0.148	0.01	0.01	0.228
A4HZ10	Amidohydrolase_-_putative OS=Leishmania infantum OX=5671 GN=LINF_200022000 PE=4 SV=1	5	2	9	2	43.5	0.01	0.01	0.01	0.01	0.01	0.01	0.01	0.01	0.01	0.01	0.01	0.01	0.01	0.01
A4IAZ8	Non-specific serine/threonine protein kinase OS=Leishmania infantum OX=5671 GN=LINF_350014800 PE=3 SV=1	6	2	3	2	39.8	0.01	0.01	0.01	0.01	0.01	0.01	0.01	0.01	0.01	0.01	0.01	0.01	0.01	0.01
A0A381ML17	Snf7_-_putative OS=Leishmania infantum OX=5671 GN=LINF_270020900 PE=4 SV=1	13	3	4	3	25.3	0.693	0.402	0.241	0.048	0.053	0.103	0.019	0.74	0.414	0.163	0.059	0.052	0.044	0.03
A4I3Q8	Replication protein A subunit OS=Leishmania infantum OX=5671 GN=RPA1 PE=3 SV=1	4	2	3	2	52.4	100	100	0.01	0.01	0.01	0.01	0.01	100	100	1.674	0.01	0.01	0.01	0.01
A4HRT6	Putative ribosomal protein L38 OS=Leishmania infantum OX=5671 GN=LINF_030007300 PE=3 SV=1	10	1	105	1	9.4	0.596	0.408	0.277	0.092	0.11	0.091	0.096	1.095	0.821	0.408	0.149	0.187	0.171	0.01
A4I3H0	Archaic_translocase_outer_mitochondrial_membrane_ 46_kDa_subunit_-_putative OS=Leishmania infantum OX=5671 GN=LINF_280014900 PE=4 SV=1	7	3	28	3	45.6	11.323	10.337	7.894	7.353	5.633	7.688	7.055	7.612	9.152	6.87	3.814	6.596	5.927	6.39
A0A6L0WN85	Cysteine_peptidase_B_(CPB) OS=Leishmania infantum OX=5671 GN=LINF_080015100 PE=3 SV=1	2	1	10	1	47.9	1.897	1.558	1.258	1.03	1.098	1.085	0.988	4.542	100	4.83	2.92	3.691	3.094	2.705
A4HX10	Tyrosyl or methionyl-tRNA synthetase-like protein OS=Leishmania infantum OX=5671 GN=LINJ_16_1170 PE=4 SV=2	13	2	22	2	25.2	1.042	0.904	0.01	0.01	0.01	0.809	100	0.01	0.01	0.01	0.01	0.01	0.01	0.901
A4I5E3	Importin subunit alpha OS=Leishmania infantum OX=5671 GN=LINF_300016800 PE=3 SV=1	2	1	12	1	58	0.506	0.298	0.01	0.01	0.01	0.01	0.01	0.01	0.01	0.01	0.01	0.01	0.01	0.01
A4HZP2	Hypothetical_protein_-_conserved OS=Leishmania infantum OX=5671 GN=LINF_220006400 PE=4 SV=1	5	2	6	2	49	0.243	0.22	0.228	0.204	0.12	0.095	0.01	0.01	0.255	0.226	0.01	0.01	0.01	0.01
A4I2X9	Hypothetical_protein_-_conserved OS=Leishmania infantum OX=5671 GN=LINF_270028000 PE=4 SV=1	10	1	23	1	17.4	100							100
A4I8C8	Serine/threonine-protein phosphatase OS=Leishmania infantum OX=5671 GN=LINF_320037900 PE=3 SV=1	9	2	13	2	35	0.368	0.258	0.175	0.09	0.06	0.054	0.01	0.194	0.174	0.592	0.116	0.079	0.083	0.086
A4I3K7	Phenylalanine-4-hydroxylase OS=Leishmania infantum OX=5671 GN=PAH PE=3 SV=1	7	3	17	3	51.5	100	1.052	0.465	0.4	0.321	0.375	0.926	4.998	3.143	1.668	1.156	0.967	1.018	2.121
A4I4Y9	Inosine-adenosine-guanosine-nucleosidehydrolase_-_putative OS=Leishmania infantum OX=5671 GN=LINF_290035800 PE=3 SV=1	5	2	56	2	36.5		38.566	17.356	17.249	0.136	12.256	100	0.01	19.939	13.395	16.328	13.102	10.748	8.819
A4HXP6	UDP-galactopyranose mutase OS=Leishmania infantum OX=5671 GN=GLF PE=4 SV=1	2	1	20	1	54.9	0.996	0.871	0.942	0.959	1.076	1.115	0.951	0.855	0.892	0.996	0.67	1.155	0.841	1.003
A4I045	Hypothetical_protein_-_conserved OS=Leishmania infantum OX=5671 GN=LINF_230005800 PE=4 SV=1	8	3	5	3	48.6	0.933	1.266	0.452	0.549	0.87	0.91	0.916	1.44	4.53	2.181	2.464	2.407	3.679	3.358
A4HYW2	Cysteine_peptidase_-_Clan_CA_-_family_C2_-_putative OS=Leishmania infantum OX=5671 GN=LINF_200017000 PE=4 SV=1	3	2	9	2	78.2	100	100				100		0.01	0.314	0.318	0.321	0.268	0.405	0.385
A4I0L9	Pyridoxal phosphate homeostasis protein OS=Leishmania infantum OX=5671 GN=LINF_230025500 PE=3 SV=1	4	1	13	1	27.2	0.967	1.007	0.846	0.624	0.767	0.786	0.643	2.26	100	2.624	1.971	1.668	1.604	1.438
A4HWP1	Uncharacterized protein OS=Leishmania infantum OX=5671 GN=LINJ_15_1590 PE=4 SV=1	26	2	6	2	12.5	0.392	0.407	0.722	0.758	0.645	0.953	0.997	0.3	0.608	0.345	0.538	0.528	0.441	0.467
A4I330	Obg-like ATPase 1 OS=Leishmania infantum OX=5671 GN=LINF_270030700 PE=3 SV=1	5	2	31	2	44
A4HZQ8	Hypothetical_protein_-_conserved OS=Leishmania infantum OX=5671 GN=LINF_220008000 PE=4 SV=1	5	3	27	3	60.7	100	100	100	100	100	100	100	100			100	100	100	100
A4HYQ5	CTP synthase OS=Leishmania infantum OX=5671 GN=LINF_200011000 PE=3 SV=1	7	3	20	3	66.4	9.788	6.728	2.037	0.701	0.927	0.01	0.449	100	100	100	1.206	1.325	1.294	1.022
A4HW83	Putative tyrosyl-tRNA synthetase OS=Leishmania infantum OX=5671 GN=LINF_140020100 PE=4 SV=1	4	2	13	2	74.9	2.9	0.01	0.01	0.01	0.01	0.01	0.01	1.593		0.01	0.01	0.01	0.01	0.01
A4IAS0	NLI_interacting_factor-like_phosphatase_-_putative OS=Leishmania infantum OX=5671 GN=LINF_350007000 PE=4 SV=1	5	1	12	1	27.2	0.01	0.01	0.01	0.01	0.01	0.01	0.01	0.01	0.01	0.01	0.01	0.01	0.01	0.01
A4HZW3	Hypothetical_protein_-_conserved OS=Leishmania infantum OX=5671 GN=LINF_220014900 PE=4 SV=1	7	1	21	1	13	0.01	0.01	0.01	0.01	0.01	0.01	0.01	0.01	0.01	0.01	0.01	0.01	0.01	0.01
A4I005	I/6 autoantigen-like protein OS=Leishmania infantum OX=5671 GN=LINF_220020700 PE=4 SV=1	9	2	16	2	23	0.575	0.921	0.683	0.462	0.39	0.319	0.463	0.298	0.332	0.324	0.225	0.364	0.364	0.372
A4I504	Hypothetical_protein_-_conserved OS=Leishmania infantum OX=5671 GN=LINF_300005900 PE=4 SV=1	7	2	19	2	26.7	2.345	1.253	0.239	0.099	0.152	0.102	0.142	100	100	1.108	0.311	0.357	0.364	0.516
A4I3N6	Hydrolase_-_alpha/beta_fold_family_-_putative OS=Leishmania infantum OX=5671 GN=LINF_280021800 PE=4 SV=1	7	2	3	2	38.3				0.01	0.01	0.01	0.673	0.01	0.119	0.01	0.01	0.097	0.01	0.116
A4HT65	3-hydroxyacyl-ACP_dehydratase_-_putative OS=Leishmania infantum OX=5671 GN=LINF_070009700 PE=4 SV=1	7	1	6	1	17	1.138	1.371	0.01	0.01	0.01	0.01	0.01	0.601	0.719	0.01	0.01	0.01	0.01	0.01
A4I0H2	Coronin OS=Leishmania infantum OX=5671 GN=CRN12 PE=3 SV=1	3	1	18	1	56.2
A4I5W3	Hypothetical_protein_-_conserved OS=Leishmania infantum OX=5671 GN=LINF_300033800 PE=4 SV=1	9	1	13	1	11.8	0.431	0.272	100	0.214	0.01	0.01	100	0.374	0.549	0.01		0.301	0.46	100
A4I839	R-SNARE_protein_-_putative OS=Leishmania infantum OX=5671 GN=LINF_320027900 PE=4 SV=1	1	1	97	1	140.4	0.371	0.258	0.142	0.05	0.01	0.01	0.01	0.454	0.27	0.193	0.05	0.01	0.01	0.01
E9AHB9	6-phosphogluconolactonase OS=Leishmania infantum OX=5671 GN=LINF_260032900 PE=3 SV=1	4	1	32	1	28.3	0.781	0.348	0.01	0.01	0.01	0.01	0.01	0.882	0.01	0.01	0.01	0.01	0.01	0.01
A4I340	Putative TPR-repeat protein OS=Leishmania infantum OX=5671 GN=LINF_270032100 PE=4 SV=1	2	1	31	1	53.4
E9AHP8	UDP-glucose 4-epimerase OS=Leishmania infantum OX=5671 GN=LINF_330032000 PE=3 SV=1	5	3	15	3	43.6	0.359	0.276	0.492	1.665	2.508	3.035	3.21	0.55	0.57	0.932	1.924	1.973	2.387	2.792
A4I7L0	Prostaglandin_f_synthase_-_putative OS=Leishmania infantum OX=5671 GN=LINF_320009700 PE=4 SV=1	5	1	4	1	31.9	1.128	1.06	0.625	0.598	0.496	0.47	0.522	1.787	1.206	0.929	0.581	1.072	0.761	0.521
A4HS39	Cysteine_peptidase_-_Clan_CA_-_family_C2_-_putative OS=Leishmania infantum OX=5671 GN=LINF_040009500 PE=4 SV=1	1	1	20	1	94.7	0.67	0.641	0.25	0.01	0.01	0.01	0.01	0.01	0.01	0.01	0.01	0.01	0.01	0.01
A4HXT4	Putative RNA binding protein OS=Leishmania infantum OX=5671 GN=LINF_180010900 PE=4 SV=1	5	2	31	2	43.8	100	100	100					100	100	100			100
A4I5W9	Aldehyde_dehydrogenase_-_putative OS=Leishmania infantum OX=5671 GN=LINF_300034400 PE=3 SV=1	3	2	16	2	63.9	0.01	0.214	0.6	0.203	0.593	0.427	0.249	100	100	100	100	2.993	100	1.28
A4I1F1	MGT2 magnesium transporter OS=Leishmania infantum OX=5671 GN=MGT2 PE=3 SV=1	4	2	6	2	46	0.01	0.01	0.01	0.01	0.01	0.01	0.01				0.01	0.01		0.01
A4I4K9	Hypothetical_protein_-_conserved OS=Leishmania infantum OX=5671 GN=LINF_290021100 PE=4 SV=1	3	2	14	2	75.4	0.01	0.01	0.01	1.339	1.106	1.782	1.28	3.036	2.204	2.194	2.354	2.405	3.692	4.833
A4I591	Histidine--tRNA ligase OS=Leishmania infantum OX=5671 GN=LINF_300011400 PE=3 SV=1	5	2	5	2	52.8	0.323	0.223	0.197	0.157	0.167	0.179	0.188	0.388	0.263	0.208	0.198	0.298	0.26	0.266
A4HRT8	FYVE-type domain-containing protein OS=Leishmania infantum OX=5671 GN=LINJ_03_0260 PE=3 SV=1	13	1	18	1	236.8	0.01	0.01	0.01	0.01	0.01	0.01	0.01	0.01	0.01	0.01	0.01	0.01	0.01	0.01
A4HVL6	Hypothetical_protein_-_conserved OS=Leishmania infantum OX=5671 GN=LINF_130013700 PE=4 SV=2	3	2	54	2	76.3	100	100	100		100			100	100	100
A4I6E4	Cytoskeleton-associated_protein_CAP5.5_-_putative OS=Leishmania infantum OX=5671 GN=LINF_310009700 PE=4 SV=1	2	1	9	1	79.9								0.01	0.01	0.01	0.01	0.01	0.01	0.01
A4HXP8	Putative RNA-binding protein OS=Leishmania infantum OX=5671 GN=LINF_180007200 PE=4 SV=1	5	2	23	2	43.4
A4I7I1	Putative U2 small nuclear ribonucleoprotein 40K OS=Leishmania infantum OX=5671 GN=LINF_320006800 PE=3 SV=1	8	1	13	1	34.6
A4I9B4	Eukaryotic translation initiation factor 5B OS=Leishmania infantum OX=5671 GN=LINF_330036700 PE=4 SV=1	1	1	2	1	92.6	1.115	0.815	0.741	0.778	0.92	0.926	0.784	0.894	0.917	0.652	0.739	100	0.937	0.818
A4I480	Uncharacterized protein OS=Leishmania infantum OX=5671 GN=LINJ_29_0280 PE=4 SV=1	2	1	64	1	46.7	100	100	100	100	100	100	100	100	100	100	100	100	100	100
A4I2S5	WD_domain_-_G-beta_repeat_-_putative OS=Leishmania infantum OX=5671 GN=LINF_270018900 PE=4 SV=1	6	2	21	2	35.3		100	100	100	100	100	100		100	100	100	100	100	100
A4IBT6	4E-interacting_protein_-_putative OS=Leishmania infantum OX=5671 GN=LINF_350045300 PE=4 SV=1	2	2	47	2	82.5	100	100	100	100	100	100	100	100	100	100	100	100	100	100
A4I4U8	Nucleosome_assembly_protein_(NAP)_-_putative OS=Leishmania infantum OX=5671 GN=LINF_290031100 PE=3 SV=1	10	2	24	2	21	100	100	100	100	100	100	100	100	100	100	100	100	100	100
A0A6L0XYF1	Hypothetical_protein_-_conserved OS=Leishmania infantum OX=5671 GN=LINF_330039100 PE=4 SV=1	1	2	4	2	155.6	0.68	0.499	100	1.293	0.842	0.61	0.787	0.309	0.155	0.183	0.123	0.19	0.162	0.134
A4HUB6	Dehydrogenase-like protein OS=Leishmania infantum OX=5671 GN=LINF_100005800 PE=3 SV=1	3	1	7	1	44.9		0.01	0.01	0.01	0.01	0.01	0.01	0.01	0.01	0.01	0.01	0.01	0.01	0.01
A4I1F5	Cytochrome_c_oxidase_VII_-_putativeGeneDB:LmjF.25.1130 OS=Leishmania infantum OX=5671 GN=LINF_250017400 PE=4 SV=1	6	1	26	1	19	0.536	0.456	0.258	0.367	0.27	0.386	0.339	0.604	0.258	0.496	0.245	0.256	0.301	0.01
A4HU64	Bacterial_trigger_factor_protein_(TF)_C-terminus_-__putative OS=Leishmania infantum OX=5671 GN=LINF_090021700 PE=4 SV=1	5	1	38	1	16.2	0.617	0.382	0.222	0.128	0.1	0.09	0.094	0.484	0.299	0.2	0.096	0.118	0.097	0.108
A4I565	Phosphatase_2C_-_putative OS=Leishmania infantum OX=5671 GN=LINF_300008800 PE=4 SV=1	7	3	17	3	41.7	100	100	100	100	100	100	100	100	100	100	100	100	100	100
A4ICH2	Dihydrolipoamide acetyltransferase component of pyruvate dehydrogenase complex OS=Leishmania infantum OX=5671 GN=LINF_360034400 PE=3 SV=1	3	2	14	2	48.6	1.702	1.069	0.774	0.671	0.772	0.74	0.721	1.247	1.229	1.083	0.967	1.083	1.158	1.12
E9AGU7	Xanthine phosphoribosyltransferase OS=Leishmania infantum OX=5671 GN=XRPT PE=4 SV=1	3	1	23	1	27	1.424	1.222	1.072	0.899	0.847	0.889	0.866	1.25	1.029	0.846	0.753	0.602	0.56	0.748
E9AH53	Ubiquitin carboxyl-terminal hydrolase OS=Leishmania infantum OX=5671 GN=LINF_240009000 PE=3 SV=1	4	1	4	1	34.4	0.01		0.01	0.01	0.01	0.01	0.01	0.01	0.01	0.01	0.01	0.01	0.01	0.01
A4HXU2	HEAT_repeats/HEAT_repeat_-_putative OS=Leishmania infantum OX=5671 GN=LINF_180011900 PE=4 SV=1	2	2	10	2	77.2	100	100	0.723	100	0.735	100	100	0.601	0.352	0.197	100	0.332	100	100
A4I910	Mitogen_activated_protein_kinase_-_putative OS=Leishmania infantum OX=5671 GN=MPK11 PE=4 SV=1	5	2	24	2	46.7	100	100	100	100	100	100		100				100
A4I698	Peptidyl-prolyl cis-trans isomerase OS=Leishmania infantum OX=5671 GN=CYP5 PE=3 SV=1	5	1	14	1	24.6	0.01	0.01	0.01	0.01	0.01	0.01	0.01	0.01	0.01	0.01	0.01	0.01	0.01	0.01
A4I0V9	Putative translation factor sui1 OS=Leishmania infantum OX=5671 GN=LINF_240017300 PE=3 SV=1	10	1	12	1	12.4	100	100						100	100
A4I5B9	Amastin-like surface protein-like protein OS=Leishmania infantum OX=5671 GN=LINF_300014300 PE=4 SV=1	6	1	3	1	24.5								0.01	0.01	0.01	0.01	0.01	0.01	0.01
A4I6N8	Amidohydrolase_-_putative OS=Leishmania infantum OX=5671 GN=LINF_310017700 PE=4 SV=1	3	1	11	1	44.2	0.01	0.01	0.01	0.01	0.01	0.01	0.01	0.01	0.01	0.01	0.01	0.01	0.01	0.01
A4IAL6	Uncharacterized protein (Fragment) OS=Leishmania infantum OX=5671 GN=LinJ_34_4280 PE=4 SV=1	5	1	18	1	18.8	100	100	100	100	100			100	100	100	100	100
A4HYD4	Hypothetical_protein_-_conserved OS=Leishmania infantum OX=5671 GN=LINF_190017000 PE=4 SV=1	3	1	11	1	41.4
A4HTB4	Putative serine/threonine kinase OS=Leishmania infantum OX=5671 GN=LINF_070015200 PE=3 SV=1	3	1	42	1	33.6	0.189	0.101	0.01	0.01	0.01	0.01	0.01	0.112	0.01	0.01	0.01	0.01	0.01	0.01
A4ICT9	Hypothetical_protein_-_conserved OS=Leishmania infantum OX=5671 GN=LINF_360010100 PE=4 SV=1	8	1	4	1	26.1	2.231	2.039	3.944	2.707	0.01	0.01	0.01	0.01	0.01	0.577	0.01	0.01	0.01	0.01
A4ID11	Snf7_-_putative OS=Leishmania infantum OX=5671 GN=LINF_360047400 PE=4 SV=1	4	1	18	1	25.6
A4I7C3	Hypothetical_protein_-_conserved OS=Leishmania infantum OX=5671 GN=LINF_310040600 PE=4 SV=1	1	2	11	2	161.8						100	100					100	100	100
A4HTI3	Mitochondrial_associated_ribonuclease_-_putative OS=Leishmania infantum OX=5671 GN=LINF_080008200 PE=3 SV=1	6	1	3	1	24.9	0.01	0.01	0.01	0.01	0.01	0.01	0.01	0.01	0.01	0.01	0.01	0.01	0.01	0.01
A4I2F1	Kynureninase OS=Leishmania infantum OX=5671 GN=KYNU PE=3 SV=1	4	2	9	2	50.7	4.923	3.22	1.606	0.501	0.01	0.55	0.537	5.068	1.435	2.518	0.01	0.01	0.01	0.01
A4I4X0	Putative serine/threonine-protein kinase OS=Leishmania infantum OX=5671 GN=LINF_290033500 PE=4 SV=1	4	2	42	2	56.2
A4IDL0	Tyrosine aminotransferase OS=Leishmania infantum OX=5671 GN=TAT PE=1 SV=1	4	2	20	2	49.7	0.533	0.295	0.172	0.101	0.01	0.08	0.01	0.548	0.285	0.182	0.075	0.109	0.01	0.01
A4HUJ1	Hypothetical_protein_-_conserved OS=Leishmania infantum OX=5671 GN=LINF_100014600 PE=4 SV=1	5	1	18	1	25.9	0.01	0.01	0.01	0.01	0.01	0.01	0.01	0.01	0.01	0.01	0.01	0.01	0.01	0.01
A4IBX8	Hypothetical_protein_-_conserved OS=Leishmania infantum OX=5671 GN=LINF_350049600 PE=4 SV=1	2	1	16	1	59.5	1.736	1.561	1.468	1.405	1.241	1.258	1.053	1.069	0.01	0.765	0.01	0.767	0.846	0.01
A0A6L0WQB3	Adenylosuccinate synthetase OS=Leishmania infantum OX=5671 GN=LINF_130016900 PE=3 SV=1	3	2	3	2	78.4	0.01	0.01	0.01	0.01	0.01	0.01	0.01	0.415	0.01	0.01	0.01	0.207	0.01	0.01
A4I7G4	Hypothetical_protein_-_conserved OS=Leishmania infantum OX=5671 GN=LINF_320005000 PE=4 SV=1	10	2	31	2	15.9	10.54	8.98	8.465	7.825	7.969	6.882	7.805	4.276	3.153	2.665	2.563	2.505	2.75	2.841
A4IC10	Hsp70_protein_-_putative OS=Leishmania infantum OX=5671 GN=LINF_350052900 PE=4 SV=1	3	2	11	2	79	0.01	0.01	0.01	0.01	0.01	0.01	0.01	0.01	0.01	0.01	0.01	0.01	0.01	0.01
A4HVS6	Putative Ran-binding protein 1 OS=Leishmania infantum OX=5671 GN=LINF_130020200 PE=4 SV=1	11	2	2	2	17.8	1.439	1.069	0.815	0.525	0.519	0.468	0.867	1.762	2.015	1.651	0.59	0.962	1.197	1.113
E9AHL8	Acetoin dehydrogenase e3 component-like protein OS=Leishmania infantum OX=5671 GN=LINF_310034600 PE=3 SV=1	3	1	1	1	59.6	0.01	0.01	0.01	0.01	0.01	0.01	0.01	0.01	0.01	0.01	0.01	0.01	0.01	0.01
A4HS40	Adenylosuccinate lyase OS=Leishmania infantum OX=5671 GN=LINF_040009600 PE=3 SV=1	2	1	2	1	53.5	0.01	0.01	0.01	0.01	0.01	0.01	0.01	0.01	0.01	0.01	0.01	0.01	0.01	0.01
A4HTC7	Peptidyl-prolyl cis-trans isomerase OS=Leishmania infantum OX=5671 GN=PIN1 PE=4 SV=1	19	2	15	2	12.6	100	100	100	100	100	100	100	100	100	100	100	100	100	100
E9AHD5	Hypothetical_protein_-_conserved OS=Leishmania infantum OX=5671 GN=LINF_270012500 PE=4 SV=1	6	1	41	1	19.5	0.421	0.225	0.111	0.01	0.01	0.01	0.01	0.47	0.295	0.01	0.01	0.01	0.01	0.01
E9AGL9	Cyclic_nucleotide-binding_domain_containing_protein_-_putative OS=Leishmania infantum OX=5671 GN=LINF_150019300 PE=4 SV=1	1	2	15	2	137.8	0.075	0.281	0.206	0.072	0.089	0.157	0.232	0.067	0.101	0.077	0.068	0.056	0.066	0.044
A4IDP5	Hypothetical_protein_-_conserved OS=Leishmania infantum OX=5671 GN=LINF_360056100 PE=4 SV=1	12	2	11	2	14.4	1.795	1.25	0.866	0.713	1.125	1.107	1.204	2.23	1.627	0.908	0.64	1.371	1.088	1.207
A4I9B2	Beta-ketoacyl-[acyl-carrier-protein] synthase I OS=Leishmania infantum OX=5671 GN=LINF_330036500 PE=3 SV=1	4	1	6	1	47.2			0.01	0.01	0.01	0.01	0.01	0.01			0.01		0.01	0.01
A4I9A1	Metallo-peptidase_-_Clan_ME_-_Family_M16 OS=Leishmania infantum OX=5671 GN=LINF_330035400 PE=4 SV=1	3	2	13	2	52.9	100	100	100	100	100	100	100	100	100	100	100	100	100	100
A4HW91	Hypothetical_protein_-_conserved OS=Leishmania infantum OX=5671 GN=LINF_140020900 PE=4 SV=1	1	1	11	1	111.5
A4HSZ9	2-deoxy-D-ribose 5-phosphate aldolase OS=Leishmania infantum OX=5671 GN=LINF_060016500 PE=3 SV=1	5	1	11	1	29.6
A4HY01	Mitochondrial_carrier_protein_-_putative OS=Leishmania infantum OX=5671 GN=LINF_180018300 PE=3 SV=1	4	1	1	1	33.2											0.01
A4HRM8	Soluble_NSF_attachment_protein_-_SNAP_-_putative OS=Leishmania infantum OX=5671 GN=LINF_020008100 PE=3 SV=1	2	1	18	1	72.8	100	100	100	100	100	100	100	100	100	100	100	100	100	100
A4HTC4	RNA binding protein-like protein OS=Leishmania infantum OX=5671 GN=LINF_070016300 PE=4 SV=1	4	1	19	1	38.8	100	100	100	100	100	100	100	100	100	100	100	100	100	100
A4HXG7	META_domain_containing_protein_-_putative OS=Leishmania infantum OX=5671 GN=META1 PE=4 SV=1	9	1	16	1	12	2.017	1.894	0.915	0.01	0.245	0.01	0.01	2.288	1.448	0.877	0.01	0.01	0.01	0.01
A0A6L0XQQ8	Hypothetical_protein OS=Leishmania infantum OX=5671 GN=LINF_250031000 PE=4 SV=1	6	1	20	1	13.9	0.206	0.179	0.168	0.142	0.18	0.174	0.217	0.01	0.01	0.112	0.01	0.132	0.01	0.221
A0A6L0WUF2	GRIP_domain_containing_protein_-_putative OS=Leishmania infantum OX=5671 GN=LINF_110005600 PE=4 SV=1	10	1	25	1	177.4	100	100	100	100	100	100	100	100	100	100	100	100	100	100
E9AG49	Arginine_N-methyltransferase_-_putative OS=Leishmania infantum OX=5671 GN=LINF_030010800 PE=4 SV=1	5	2	4	2	44.3	0.815	0.69	0.458	0.01	0.01	0.01	0.01	0.664	0.838	0.62	0.01	0.01	0.01	0.01
A4HWH6	Hypothetical_protein_-_conserved OS=Leishmania infantum OX=5671 GN=LINF_150015900 PE=4 SV=2	1	1	5	1	225.2
A4HWJ7	Putative succinate dehydrogenase OS=Leishmania infantum OX=5671 GN=LINF_150018000 PE=4 SV=1	5	1	24	1	22.4	100	100	100	100				100	100	100
A4I5F2	Small nuclear ribonucleoprotein E OS=Leishmania infantum OX=5671 GN=LINF_300017700 PE=3 SV=1	29	1	16	1	9.9
A4IBI9	Glyoxalase I OS=Leishmania infantum OX=5671 GN=GLO1 PE=3 SV=1	5	1	26	1	15.7	0.14	0.131	0.205	0.127	0.125	0.143	0.148	100	100	100	100	100	100	100
A4HUG1	Mitogen-activated protein kinase OS=Leishmania infantum OX=5671 GN=MPK3 PE=3 SV=1	3	2	3	2	43.9	1.827	1.8	1.585	1.643	1.892	2.263	2.099	4.239	2.062	2.277	2.447	2.061	1.768	2.352
A4HVR4	Hypothetical_protein_-_conserved OS=Leishmania infantum OX=5671 GN=LINF_130018800 PE=4 SV=1	1	1	10	1	90.9	100	100	100					100	100	100
E9AGR0	DnaJ_domain_containing_protein_-_putative OS=Leishmania infantum OX=5671 GN=LINF_190005600 PE=4 SV=1	4	2	8	2	50.8	100	100	100	100	100	100	100	100	100	100	100	100	100	100
A4HX59	Prohibitin OS=Leishmania infantum OX=5671 GN=LINF_160022200 PE=3 SV=1	7	2	7	2	30.2	0.646	0.424	0.01	0.01	0.01	0.01	0.01	0.441	0.335	0.01	0.01	0.01	0.01	0.01
E9AGK1	Dynein_heavy_chain_-_putative OS=Leishmania infantum OX=5671 GN=LINF_130022000 PE=3 SV=1	0	2	7	2	529	5.609	1.582	1.029	0.709	0.718	0.608	0.756	2.175	2.276	2.263	1.605	1.668	1.822	1.321
A4HYC1	Phenylalanyl-tRNA synthetase beta subunit OS=Leishmania infantum OX=5671 GN=LINF_190015700 PE=3 SV=1	3	1	2	1	70.5	0.01	0.01		0.01	0.01	0.01	0.01	0.01	0.01	0.01	0.01	0.01	0.01	0.01
A4HW14	Elongation of fatty acids protein OS=Leishmania infantum OX=5671 GN=LINF_140012800 PE=3 SV=1	6	2	7	2	37.2	0.426	0.301	0.296	0.198	0.152	0.238	0.01	0.53	0.32	0.328	0.01	0.317	0.235	0.36
E9AGK8	Hypothetical_protein_-_conserved OS=Leishmania infantum OX=5671 GN=LINF_140009200 PE=4 SV=1	4	1	8	1	34.5
A4HX95	Histone H2A OS=Leishmania infantum OX=5671 GN=LINF_170009100 PE=3 SV=1	5	1	13	1	18.7	0.664	0.343	0.01	0.01	0.01	0.01	0.01	0.537	0.01	0.01	0.322	0.01	0.01	0.01
A4I7T7	Proteasome_regulatory_non-ATP-ase_subunit_-_putative OS=Leishmania infantum OX=5671 GN=LINF_320017700 PE=3 SV=1	6	1	25	1	31.2	1.409	0.45	0.195	0.937	0.746	0.829	0.963	0.594	0.666	0.607	0.01	0.01	0.01	0.01
A4HZ70	ATP-binding cassette protein subfamily E, member 1 OS=Leishmania infantum OX=5671 GN=putative ABCE1 PE=4 SV=1	4	2	36	2	74	100	100	100					100	100
E9AGW2	Hypothetical_protein_-_conserved OS=Leishmania infantum OX=5671 GN=LINF_210017000 PE=4 SV=1	4	1	6	1	36.3
A4I226	60S ribosomal export protein NMD3 OS=Leishmania infantum OX=5671 GN=LINF_260014600 PE=3 SV=1	4	2	4	2	64	0.01	0.01	0.01	0.01	0.01	0.01	0.01	0.01	0.01	0.01	0.01	0.01	0.01	0.01
A4I649	Putative serine/threonine-protein kinase OS=Leishmania infantum OX=5671 GN=LINF_300041600 PE=4 SV=1	4	2	3	2	84.5	0.01	0.01	0.01	0.01	0.01	0.01	0.01		0.01	0.01	0.01	0.01	0.01	0.01
A4I631	Guanine nucleotide-binding protein subunit beta-like protein OS=Leishmania infantum OX=5671 GN=LINF_300039800 PE=3 SV=1	1	1	15	1	66.6	0.922	0.443	0.257	0.216	0.19	0.213	0.24	0.761	0.611	0.319	0.01	0.244	0.201	0.194
A4HTD0	Cation-transporting_ATPase_-_putative OS=Leishmania infantum OX=5671 GN=LINF_070017000 PE=3 SV=1	1	2	4	2	139.5	0.597	0.64	0.875	0.687	0.469	0.01	0.01	0.351	0.547	0.552	0.631	0.931	0.01	0.01
A4I363	Uncharacterized protein OS=Leishmania infantum OX=5671 GN=LINJ_27_0130 PE=4 SV=1	11	2	5	2	16.9	0.01	0.01	0.01	0.01	0.01	0.01	0.01	0.01	0.01	0.01	0.01	0.01	0.01	0.01
A4IAD0	Hypothetical_protein_-_conserved OS=Leishmania infantum OX=5671 GN=LINF_340043800 PE=4 SV=1	7	1	3	1	17.6	100	100	100	100	100	100	100			100		100	100	100
A4HT18	Coproporphyrinogen oxidase OS=Leishmania infantum OX=5671 GN=LINF_060018900 PE=3 SV=1	7	2	4	2	34.5	100	100	100	100	100			100	100	100	100	100
A4HYV4	Non-specific serine/threonine protein kinase OS=Leishmania infantum OX=5671 GN=LINJ_20_1140 PE=4 SV=2	1	1	18	1	360.2	100	100	100	100	100	100	100	100	100	100	100	100	100	100
A4HS93	Adenylate_kinase_-_putative OS=Leishmania infantum OX=5671 GN=LINF_040014600 PE=3 SV=1	7	1	31	1	23
A0A381MX11	60S_ribosomal_protein_L22_-_putative OS=Leishmania infantum OX=5671 GN=LINF_360041100 PE=3 SV=1	22	1	8	1	15	100	100	100					100	100	100
E9AH04	Farnesyl pyrophosphate synthase OS=Leishmania infantum OX=5671 GN=FPPS PE=3 SV=1	6	2	9	2	41	0.01	0.01	0.01	0.01	0.01	0.01	0.01	0.01	0.01	0.01	0.01	0.01	0.01	0.01
A4I928	Ribulose-phosphate 3-epimerase OS=Leishmania infantum OX=5671 GN=LINF_330024000 PE=3 SV=1	6	2	5	2	28.3	0.827	0.622	0.339	0.138	0.217	0.215	0.01	0.802	0.448	0.397	0.22	0.01	0.01	0.138
A4I824	Cop-coated vesicle membrane protein p24 OS=Leishmania infantum OX=5671 GN=LINF_320026300 PE=3 SV=1	6	1	5	1	18.1	100	100			100	100	100
A4HRI8	Metallo-peptidase_-_Clan_ME_-_Family_M16 OS=Leishmania infantum OX=5671 GN=LINF_010011600 PE=3 SV=1	2	1	10	1	55	100	100	5.464	1.446	0.544	0.433	0.3	100	7.835	3.315	0.875	0.728	0.414	0.01
A4I433	Hypothetical_protein_-_conserved OS=Leishmania infantum OX=5671 GN=LINF_280039200 PE=4 SV=1	4	1	10	1	19.9	1.006	0.849	0.937	0.952	0.503	0.07	0.085	0.811	0.971	0.85	0.745	0.817	0.109	0.01
A4I3V0	Putative ribosomal protein S29 OS=Leishmania infantum OX=5671 GN=LINF_280028800 PE=3 SV=1	18	1	3	1	6.7	0.01	0.01	0.01	0.01	0.01	0.238	0.01	0.01	0.01	0.01	0.01	0.01	0.01	0.01
A4HXH5	Mak10_subunit_-_NatC_N(Alpha )-terminal_acetyltransferase_-_putative OS=Leishmania infantum OX=5671 GN=LINF_170016800 PE=3 SV=1	2	1	1	1	83					100							100	100
A4ID63	Hypothetical transmembrane protein OS=Leishmania infantum OX=5671 GN=LINF_360041900 PE=3 SV=1	1	2	10	2	275.8	0.64	0.271	0.034	0.01	0.01	0.01	0.01	100	0.167	0.01	0.01	0.01	0.01	0.01
A4HXX2	UTP--glucose-1-phosphate uridylyltransferase OS=Leishmania infantum OX=5671 GN=LINF_180015200 PE=3 SV=1	4	2	6	2	54.3	0.01	0.01	0.01	0.01	0.01	0.01	0.01	0.01	0.01	0.01	0.01	0.01	0.01	0.01
A4IC47	Lsm12_protein_-_putative OS=Leishmania infantum OX=5671 GN=LINF_350058500 PE=3 SV=1	5	1	5	1	21.4	2.682	2.426	1.219	0.878	0.911	0.833	0.728	3.968	1.848	2.425	1.901	1.799	1.717	1.256
E9AH86	RNA_recognition_motif._(A.k.a._RRM_-_RBD_-_or_RNP_domain)/RNA_recognition_motif_(A.k.a._RRM_-_RBD_-_or_RNP_domain)_-_putative OS=Leishmania infantum OX=5671 GN=LINF_240023900 PE=4 SV=1	4	1	15	1	26.8
A0A6L0WJJ0	ATP-dependent_helicase_-__putative OS=Leishmania infantum OX=5671 GN=LINF_090019800 PE=4 SV=1	0	1	5	1	223.4	0.471	0.338	0.216	0.121	0.123	0.143	0.12	1.184	0.732	0.478	0.177	0.359	0.01	0.322
A4I766	DNA-directed RNA polymerase subunit OS=Leishmania infantum OX=5671 GN=RPOIILS PE=3 SV=1	1	2	4	2	184.3	100	8.609	6.373	6.327	6.602	7.858	7.215	100	100	100	14.11	100	100	15.448
A4I7H1	Glycylpeptide N-tetradecanoyltransferase OS=Leishmania infantum OX=5671 GN=NMT PE=3 SV=1	3	1	7	1	48.6	100	100	100
A4I282	Component of oligomeric Golgi complex 7 OS=Leishmania infantum OX=5671 GN=LINF_260019800 PE=3 SV=1	1	1	12	1	108.1	100	100	100	100	100	100	100	100	100	100	100	100	100	100
A4I9A6	CCHC-type domain-containing protein OS=Leishmania infantum OX=5671 GN=LINJ_33_2800 PE=4 SV=2	1	1	6	1	97.7	0.69	0.415	0.208	0.1	0.053	0.037	0.043	0.524	0.233	0.107	0.053	0.068	0.01	0.01
A4HU71	Cytochrome_b5-like_protein_-__putative OS=Leishmania infantum OX=5671 GN=LINF_090022500 PE=4 SV=1	15	1	1	1	12.9	0.01	0.01	0.01	0.01	0.01	0.01	0.01		0.01	0.01
A4ID18	MORN_repeat_-_putative OS=Leishmania infantum OX=5671 GN=LINF_360046700 PE=4 SV=1	4	2	32	2	35.6	0.869	0.791	0.706	0.692	0.835	0.909	0.761	3.024	100	100	100	100	100	100
A4HXF6	Ysine decarboxylase-like protein OS=Leishmania infantum OX=5671 GN=LINF_170014900 PE=4 SV=1	5	2	4	2	35.3	0.816	0.388	0.198	0.139	0.122	0.094	0.01	1.157	0.748	0.01	0.01		0.01	0.01
A4I5L9	Succinyl-CoA:3-ketoacid-coenzyme A transferase OS=Leishmania infantum OX=5671 GN=LINF_300024100 PE=3 SV=1	2	1	13	1	53.3	0.48	0.357	0.155	0.204	0.248	0.247	0.168	0.322	0.478	0.277	0.222	0.124	0.182	0.245
E9AG21	Leucine_rich_repeat/Leucine_Rich_Repeat_-_putative OS=Leishmania infantum OX=5671 GN=LINF_030005000 PE=4 SV=1	1	1	2	1	107.9
A4HTN0	Putative mitochondrial DNA polymerase beta-PAK OS=Leishmania infantum OX=5671 GN=LINJ_08_0840 PE=4 SV=1	2	2	4	1	153.6
A4IAK0	H/ACA ribonucleoprotein complex subunit OS=Leishmania infantum OX=5671 GN=LINF_340050700 PE=3 SV=1	6	1	21	1	21.1	100	100						100	100
A4I9N5	26S proteasome regulatory subunit RPN11 OS=Leishmania infantum OX=5671 GN=LINF_340012100 PE=4 SV=1	5	2	15	2	34.7	0.706	0.205	0.118	0.01	0.01	0.01	0.01	1.357	100	0.01	0.01	0.01	0.01	0.01
A4HS19	GRAM_domain_containing_protein_-_putative OS=Leishmania infantum OX=5671 GN=LINF_040007500 PE=4 SV=1	3	1	7	1	31.9
A4HTC3	Putative nucleolar RNA-binding protein OS=Leishmania infantum OX=5671 GN=LINJ_07_1140 PE=4 SV=2	9	2	22	2	22.5	100	100	100	100	100	100	100	100	100	100	100	100	100	100
A4HRK6	Aminopeptidase_P1_-_putative OS=Leishmania infantum OX=5671 GN=LINF_020005300 PE=3 SV=2	3	2	4	2	68.8	0.557	0.869	0.207	0.01	0.01	0.01	0.01	1.535	1.175	0.17	0.01	0.01	0.01	0.445
A4I443	Tryptophanyl-tRNA synthetase OS=Leishmania infantum OX=5671 GN=LINF_290005500 PE=3 SV=1	3	1	5	1	45.4	0.01	0.01	0.01	0.01	0.01	0.01	0.01	0.01	0.01	0.01	0.01	0.01	0.01	0.01
A0A6L0WP07	Delta-12_fatty_acid_desaturase OS=Leishmania infantum OX=5671 GN=LINF_100021200 PE=4 SV=1	2	1	34	1	40.2	0.838	0.58	0.325	0.256	0.635	0.37	0.381	0.881	0.754	0.505	0.291	0.196	0.313	0.202
E9AHX0	Zinc_finger_protein_family_member_-_putative OS=Leishmania infantum OX=5671 GN=LINF_350055000 PE=4 SV=1	1	1	9	1	106.3	100	100	100	100	100	100	100	100	100	100	100	100	100	100
A4I4T3	Aminopeptidase OS=Leishmania infantum OX=5671 GN=LINF_290030100 PE=3 SV=1	1	1	1	1	96.2	0.626	0.603	0.966	0.704	0.537	0.688	0.5	1.575	1.369	1.457	0.861	0.01	0.761	0.724
A4HSV3	Putative_Phosphatase /Protein_of_uncharacterized_function_DUF89_-_putative OS=Leishmania infantum OX=5671 GN=LINF_060011800 PE=4 SV=1	2	2	7	2	110.8	0.492	0.222	0.153	0.134	0.144	0.069	0.068	0.441	0.313	0.343	0.16	0.256	0.537	0.293
A4I5D5	Hypothetical_protein_-_conserved OS=Leishmania infantum OX=5671 GN=LINF_300016000 PE=4 SV=1	5	1	12	1	29.1								100
A4HYX1	Putative calpain-like cysteine peptidase OS=Leishmania infantum OX=5671 GN=LINF_200018000 PE=4 SV=1	5	1	31	1	17	100	100	100	100			100	100	100	100				100
A4I9R3	ATP-binding_cassette_protein_subfamily_B_-_member_2_-_putative OS=Leishmania infantum OX=5671 GN=MDR1 PE=4 SV=1	2	1	15	1	146.5
A4IBF5	Ubiquitin-protein_ligase_-_putative OS=Leishmania infantum OX=5671 GN=LINF_350029800 PE=4 SV=2	1	2	4	2	250.8	58.299	36.071	38.019	23.076	33.615	32.232	51.09	100	100	100	36.637	100	100	77.854
A4IBA6	Calcium_motive_p-type_ATPase_-_putative OS=Leishmania infantum OX=5671 GN=LINF_350025900 PE=4 SV=1	1	1	3	1	121.8	100	100		100	100	100	100	100	100	100	0.17	100	100	0.159
A4I8X2	Hypothetical_protein_-_conserved OS=Leishmania infantum OX=5671 GN=LINF_330018200 PE=4 SV=1	3	1	23	1	27.8	100							100
A4I837	Hypothetical_protein_-_conserved OS=Leishmania infantum OX=5671 GN=LINF_320027600 PE=4 SV=1	3	2	15	2	117.6		100
A4IDV3	Phosphoribosylpyrophosphate_synthetase_-_putative OS=Leishmania infantum OX=5671 GN=LINF_360063600 PE=3 SV=1	4	2	18	2	39.2	1.329	0.91	0.3	0.01	0.232	0.01	0.237	0.694	0.592	0.102	0.01	0.051	0.051	0.01
A4IB27	Thioredoxin_-_putative OS=Leishmania infantum OX=5671 GN=LINF_350018200 PE=4 SV=1	2	1	1	1	63.1	0.01	0.01	0.01	0.01	0.01	0.01	0.01		0.01	0.01	0.01	0.01	0.01	0.01
A4I3Y2	Eukaryotic_translation_initiation_factor_4E_-_putative OS=Leishmania infantum OX=5671 GN=LINF_280032200 PE=3 SV=1	3	1	11	1	37.8
A4I904	Cysteine conjugate beta-lyase,aminotransferase-like protein OS=Leishmania infantum OX=5671 GN=LINF_330021300 PE=4 SV=1	3	1	6	1	46.1
A4HXY9	Zinc_finger_-_C3HC4_type_(RING_finger )_containing_protein_-_putative OS=Leishmania infantum OX=5671 GN=LINF_180017000 PE=4 SV=1	2	1	4	1	40	0.381	0.556	100	0.974	100	0.541	0.298	1.188	100	100		100
A4I822	Enriched_in_surface-labeled_proteome_protein_16 OS=Leishmania infantum OX=5671 GN=LINF_320026100 PE=4 SV=1	3	1	15	1	40.6	100	100	100	100	100	100	100	100	100	100	100	100	100	100
A4HSM3	Methyltransferase-like protein OS=Leishmania infantum OX=5671 GN=LINF_050015500 PE=4 SV=1	1	1	5	1	67.1	1.28	1.068	0.814	0.584	0.502	0.519	0.693	1.42	1.253	1.035	0.604	0.796	0.87	1.067
A4I5D2	Putative ubiquitin fusion degradation protein 2 OS=Leishmania infantum OX=5671 GN=LINF_300015700 PE=4 SV=1	1	1	19	1	114.6	0.615	0.311	0.238	0.131	0.115	0.079	0.076	0.565	0.383	0.258	0.08	0.099	0.01	0.01
A4I1U0	Ribosome production factor 2 homolog OS=Leishmania infantum OX=5671 GN=LINF_260005100 PE=3 SV=1	2	1	6	1	40.3	0.01	0.01	0.01	0.01	0.01	0.01	0.01	0.01	0.01	0.01	0.01	0.01	0.01	0.01
A4HVJ5	Mannose-specific_lectin_-_putative OS=Leishmania infantum OX=5671 GN=LINF_130011600 PE=4 SV=1	2	1	11	1	51.6	100	100
A4I8V4	Hypothetical_protein_-_conserved OS=Leishmania infantum OX=5671 GN=LINF_330016400 PE=4 SV=1	10	1	3	1	13	100	100	100	100	100	100	100	100	100	100	100	100	100	100
A4IB83	Hypothetical_protein_-_conserved OS=Leishmania infantum OX=5671 GN=LINF_350023200 PE=4 SV=1	3	2	4	2	81.8	0.01	0.01	0.01	0.01	0.01	0.01	0.01	0.01	0.01	0.01	0.01	0.01	0.01	0.01
A4I2V7	Hypothetical_protein_-_conserved OS=Leishmania infantum OX=5671 GN=LINF_270023400 PE=4 SV=1	2	1	6	1	135.9
E9AGH1	Hypothetical_protein_-_conserved OS=Leishmania infantum OX=5671 GN=LINF_120015100 PE=4 SV=1	1	1	11	1	179.8									100	100
E9AHK7	Ubiquitin carboxyl-terminal hydrolase OS=Leishmania infantum OX=5671 GN=LINF_310006400 PE=3 SV=1	2	1	4	1	50.8	0.01	0.01	0.01	0.01	0.01	0.01	0.01	0.01	0.01	0.01	0.01	0.01	0.01	0.01
A4HSN6	V-type proton ATPase subunit OS=Leishmania infantum OX=5671 GN=LINF_050016700 PE=3 SV=1	7	1	5	1	41.5			0.01	0.01	0.01	0.01	0.01	0.01		0.01	0.01	0.01	0.01	0.01
A4IBA7	Kinesin_-_putative OS=Leishmania infantum OX=5671 GN=LINF_350026000 PE=3 SV=1	2	1	13	1	77.1	0.01	0.01	0.01	0.01	0.01	0.01	0.01	0.01	0.01	0.01	0.01	0.01	0.01	0.01
A4I448	C2_domain_in_Dock180_and_Zizimin_proteins_-_putative OS=Leishmania infantum OX=5671 GN=LINF_290006000 PE=3 SV=1	4	1	11	1	277.6	0.707	0.647	0.533	0.524	0.455	0.562	0.358	0.613	0.417	0.34	0.28	0.551	0.47	0.448
A4IAF1	TPR_repeat_-_putative OS=Leishmania infantum OX=5671 GN=LINF_340045900 PE=4 SV=1	3	1	8	1	31.2	100	100	100	100	100	100	3.205	100	100	100	100	100	100	100
A4I660	Protein_of_uncharacterized_function_(DUF3808 )/Tetratricopeptide_repeat_-_putative OS=Leishmania infantum OX=5671 GN=LINF_300042700 PE=4 SV=1	3	2	14	2	66.5	100	100	100	100	100	100	100	100	100	100	100	100	100	100
A4HWC8	Putative replication Factor A 28 kDa subunit OS=Leishmania infantum OX=5671 GN=LINF_150008000 PE=3 SV=1	4	1	4	1	27.5
A4IBJ0	1-alkyl-2-acetylglycerophosphocholine esterase OS=Leishmania infantum OX=5671 GN=LINF_350035500 PE=4 SV=1	2	1	1	1	49.8	0.398	0.01	0.01	0.01	0.314	0.01	0.01	0.372	0.01	0.458	0.01	0.01	0.01	0.01
A4IAG9	Nucleolar protein family a member-like protein OS=Leishmania infantum OX=5671 GN=LINF_340047600 PE=3 SV=1	6	1	1	1	16.6	0.01	0.01	0.01	0.01	0.01	0.01	0.01	0.01	0.01	0.01	0.01	0.01	0.01	0.01
A4IAK7	Cell differentiation protein-like protein OS=Leishmania infantum OX=5671 GN=LINF_340051700 PE=3 SV=1	2	1	27	1	41	100	100	100	100	100	100	100	100	100	100	100	100	100	100
A4HU32	Hypothetical_protein_-__conserved OS=Leishmania infantum OX=5671 GN=LINF_090018300 PE=4 SV=2	4	1	3	1	28.1
A4IB38	Hypothetical_protein_-_conserved OS=Leishmania infantum OX=5671 GN=LINF_350019600 PE=4 SV=1	1	2	2	2	328.2	0.503	0.217	0.119	0.056	0.043	0.038	0.057	0.335	0.185	0.092	0.031	0.034	0.036	0.044
A4HYY7	Hypothetical_protein_-_conserved OS=Leishmania infantum OX=5671 GN=LINF_200019700 PE=4 SV=1	12	1	1	1	15.9
A4I426	Glutamate dehydrogenase OS=Leishmania infantum OX=5671 GN=LINF_280037300 PE=3 SV=1	3	1	1	1	49.1
A4I3P8	Hypothetical_protein_-_conserved OS=Leishmania infantum OX=5671 GN=LINF_280023400 PE=4 SV=1	1	2	3	2	258.9	0.579	0.524	0.274	0.128	0.117	0.074	0.01	0.657	0.272	0.16	0.077	0.082	0.128	0.01
E9AGI9	Arginine N-methyltransferase-like protein OS=Leishmania infantum OX=5671 GN=LINF_120016900 PE=4 SV=1	2	1	1	1	39.3	1.747	1.009	0.799	0.498	0.48	0.409	0.389	100	1.334	1.097	1.261	1.199	1.153	0.782
A4IA32	Uncharacterized protein OS=Leishmania infantum OX=5671 GN=LINJ_34_2390 PE=4 SV=1	4	1	5	1	142.9	0.01	0.01	0.01	0.01	0.01	0.01	0.01				0.01	0.01	0.01	0.01
A4HWS5	Ankyrin_repeats_(3_copies)/Ankyrin_repeats_(Many_ copies)/Ankyrin_repeat/Alpha/beta_hydrolase_family_-_putative OS=Leishmania infantum OX=5671 GN=LINF_160007700 PE=4 SV=1	2	1	38	1	56.1		100		100	100			100		100	100
A4I4G8	Ankyrin_repeats_(3_copies)/Ankyrin_repeats_(Many_ copies)/Ankyrin_repeat_-_putative OS=Leishmania infantum OX=5671 GN=LINF_290016900 PE=4 SV=1	4	1	2	1	40
A4I2K7	Hypothetical_protein_-_conserved OS=Leishmania infantum OX=5671 GN=LINF_270006000 PE=4 SV=1	8	1	43	1	9.3	0.811	0.36	0.206	0.117	0.102	0.101	0.116	0.756	0.296	0.16	0.086	0.08	0.073	0.01
A4I1T4	AGC_family_serine/threonine_kinase_-_putative OS=Leishmania infantum OX=5671 GN=LINF_250030600 PE=3 SV=1	3	1	2	1	44.4
A4HUI6	Hypothetical_protein_-_conserved OS=Leishmania infantum OX=5671 GN=LINF_100014100 PE=4 SV=1	8	1	6	1	13.9	100	100	100	100	100	100	100	100	100	100	100	100	100	100
A4IAJ9	Hypothetical_protein_-_conserved OS=Leishmania infantum OX=5671 GN=LINF_340052400 PE=4 SV=1	1	1	3	1	89.2
A0A6L0WK02	Microtubule-associated_protein_-_putative OS=Leishmania infantum OX=5671 GN=LINF_050008800 PE=4 SV=1	24	1	2	1	195.4	0.01	0.01	0.01	0.01	0.01	0.01	0.01	0.01	0.01	0.01	0.01	0.01	0.01	0.01
A4HYI9	SRP19_protein_-_putative OS=Leishmania infantum OX=5671 GN=LINF_190022400 PE=4 SV=1	5	1	5	1	18.9	100							100
A4I1Q7	Hypothetical_protein_-_conserved OS=Leishmania infantum OX=5671 GN=LINF_250027800 PE=4 SV=1	4	1	47	1	17.8	1.63	1.201	1.465	100	1.295	0.833	0.633	1.691	1.661	1.039	1.053	1.029	1.047	0.816
A4I450	Hypothetical_protein_-_conserved OS=Leishmania infantum OX=5671 GN=LINF_290006200 PE=4 SV=1	3	1	6	1	92.1	0.01	0.01			0.01		0.01	0.01			0.01	0.01
A4I0U0	Dynein_light_chain_-_putative OS=Leishmania infantum OX=5671 GN=LINF_240015500 PE=4 SV=1	9	2	2	2	23.9	2.649	0.525	1.19	0.529	0.572	0.589	0.571	2.72	2.087	0.741	0.506	2.089	0.784	0.819
A4HYP5	Hypothetical_protein_-_conserved OS=Leishmania infantum OX=5671 GN=LINF_200012000 PE=4 SV=1	6	2	9	2	28.9
A4I1F0	Hypothetical_protein_-_conserved OS=Leishmania infantum OX=5671 GN=LINF_250016900 PE=4 SV=1	2	1	1	1	48.3	0.418	0.292	0.457	0.254	0.295	0.505	0.584	0.01	0.01	0.01	0.308	0.41	0.855	1.045
A4HXB7	Uncharacterized protein OS=Leishmania infantum OX=5671 GN=LINJ_17_0490 PE=4 SV=1	0	1	14	1	194.3	0.23	0.317	0.318	0.279	0.379	0.298	0.44	0.494	0.415	0.267	0.29	0.156	0.173	0.204
A4I2V6	BRO1-like_domain/ALIX_V-shaped_domain_binding_to_HIV_-_putative OS=Leishmania infantum OX=5671 GN=LINF_270023300 PE=4 SV=1	1	1	25	1	102.4	100	100						100
A4HRR2	Mitochondrial_carrier_protein_-_putative OS=Leishmania infantum OX=5671 GN=LINF_020012000 PE=3 SV=1	4	1	3	1	34.4	100	100	100		0.423	100		100	100	100
A4HYH7	Protein_kinase_-_putative OS=Leishmania infantum OX=5671 GN=LINF_190021200 PE=4 SV=1	1	1	3	1	68.9	100	100	100	100	100			100	100	100	100	100
A4HZC4	Hypothetical_protein_-_conserved OS=Leishmania infantum OX=5671 GN=LINF_210020800 PE=4 SV=1	2	1	1	1	91.3
E9AGD4	Hypothetical_protein_-_conserved OS=Leishmania infantum OX=5671 GN=LINF_120009800 PE=4 SV=1	1	1	2	1	80.6	0.629	0.338	0.201	0.077	0.053	0.01	0.01	0.898	0.705	0.338	0.093	0.103	0.01	0.01
A4I1Z7	Hypothetical_protein_-_conserved OS=Leishmania infantum OX=5671 GN=LINF_260011500 PE=4 SV=1	1	1	8	1	158	100	100	100	100	100	100	100		100	100	100	100	100	100
A4IBK3	Hypothetical_protein_-_conserved OS=Leishmania infantum OX=5671 GN=LINF_350036500 PE=4 SV=1	0	1	11	1	173.9	0.274	0.149	0.129	0.065	0.064	0.059	0.071	1.058	1.446	1.071	1.094	0.593	1.492	0.948
A4HYC9	Proteasome_regulatory_non-ATP-ase_subunit_9_-_putative OS=Leishmania infantum OX=5671 GN=LINF_190016600 PE=4 SV=1	2	1	11	1	46.6
A4I788	Hypothetical_protein_-_conserved OS=Leishmania infantum OX=5671 GN=LINF_310037100 PE=4 SV=1	2	1	4	1	35.2											100
A4IC57	Polyadenylate-binding protein OS=Leishmania infantum OX=5671 GN=PABP1 PE=3 SV=2	2	1	16	1	62.6	3.252	0.979	1.777	0.01	0.01	1.831	0.01	0.842	100	1.638	0.01	0.01	0.01	100
A0A6L0XNM2	Hypothetical_protein_-_conserved OS=Leishmania infantum OX=5671 GN=LINF_340009800 PE=4 SV=1	0	1	17	1	247.5								0.01	0.01	0.01
A4I3Q9	RanBP-type and C3HC4-type zinc finger-containing protein 1 OS=Leishmania infantum OX=5671 GN=LINF_280024600 PE=4 SV=1	1	1	9	1	136.5
A4ICZ1	Hypothetical_protein_-_conserved OS=Leishmania infantum OX=5671 GN=LINF_360049500 PE=4 SV=1	2	1	17	1	47.1	0.54	0.294	0.01	0.01	0.01	0.01	0.01	0.816	0.424	0.01	0.01	0.01	0.01	0.01
A4HVS3	Programmed cell death 6 protein-like protein OS=Leishmania infantum OX=5671 GN=LINF_130020000 PE=4 SV=1	3	1	30	1	25.9	3.335	1.569	100		100		0.66	2.463	100	100		100		0.74
A0A6L0XN83	Uncharacterized_protein_family_UPF0066_-_putative OS=Leishmania infantum OX=5671 GN=LINF_220011300 PE=4 SV=1	1	1	11	1	53.4	0.183	0.01	0.01	0.107	0.01	0.01	0.131	1.283	1.084	1.101	0.4	0.847	1.023	1.141
A4HSR7	5'-3'_exoribonuclease_A_-_putative OS=Leishmania infantum OX=5671 GN=LINF_060007900 PE=4 SV=2	1	1	1	1	167	0.01	0.01	0.01	0.01	0.01	0.01	0.01	0.01	0.01	0.01	0.01	0.01	0.01	0.01
A4I2W0	Hypothetical_protein_-_conserved OS=Leishmania infantum OX=5671 GN=LINF_270023800 PE=4 SV=1	1	1	2	1	58.8	0.717	0.339	0.289	0.369	0.307	0.235	0.331	0.295	0.157	0.101	0.108	0.122	0.01	0.01
E9AGF3	Serine/threonine-protein phosphatase OS=Leishmania infantum OX=5671 GN=LINF_120011800 PE=3 SV=1	1	1	8	1	109.7	100	100	100					100	100	100
A4I1N8	Phosphopantothenate--cysteine_ligase_-_putative OS=Leishmania infantum OX=5671 GN=LINF_250025900 PE=3 SV=1	3	1	2	1	42.4
A4HUP0	Protein_of_uncharacterized_function_(DUF1861)_-_p utative OS=Leishmania infantum OX=5671 GN=LINF_100020500 PE=4 SV=1	3	1	3	1	36.1	100	100	100					100	100	100
A4I8S4	BRE1_E3_ubiquitin_ligase_-_putative OS=Leishmania infantum OX=5671 GN=LINF_330012700 PE=4 SV=1	1	1	14	1	101.3	0.451	0.267	0.01	0.01	0.01	0.01	0.01	0.596	0.261	0.225	0.01	0.01	0.01	0.01
A4IB19	Monothiol_glutaredoxin_-_putative OS=Leishmania infantum OX=5671 GN=LINF_350017400 PE=4 SV=1	6	1	5	1	25.4
A4HS14	Surface antigen-like protein OS=Leishmania infantum OX=5671 GN=LINF_040007000 PE=4 SV=1	2	1	9	1	73.9
E9AGN2	Dihydroorotate dehydrogenase (fumarate) OS=Leishmania infantum OX=5671 GN=DHODH PE=3 SV=1	2	1	17	1	33.9	100	100	100	100	100	100	100	100	100	100	100	100	100	100
A4HWH1	Uncharacterized protein OS=Leishmania infantum OX=5671 GN=LINJ_15_0780 PE=4 SV=1	4	1	1	1	27
A4HXT1	V-type proton ATPase subunit C OS=Leishmania infantum OX=5671 GN=LINJ_18_0560 PE=3 SV=1	2	1	5	1	47.3	0.01	0.01	0.01	0.01	0.01	0.01	0.01		0.01		0.01	0.01	0.01	0.01
A4HTX7	Histidine_phosphatase_superfamily_(Branch_1)_-__p utative OS=Leishmania infantum OX=5671 GN=LINF_090011500 PE=4 SV=1	3	1	5	1	28.8
A4IBN4	Replication_factor_A_protein_3_-_putative OS=Leishmania infantum OX=5671 GN=LINF_350039800 PE=3 SV=1	10	1	7	1	13.2	100	100	100	100				100	100	100
A4HZI5	V-type proton ATPase proteolipid subunit OS=Leishmania infantum OX=5671 GN=LINF_210027700 PE=3 SV=1	3	1	2	1	18.8	100	100	100	100	100	100		100	100	100	100	100
A4ICT1	Putative ubiquitin-like protein OS=Leishmania infantum OX=5671 GN=LINF_360010900 PE=4 SV=1	6	1	1	1	33.1
A4I2W3	ERF1_domain_1/eRF1_domain_2/eRF1_domain_3_-_putative OS=Leishmania infantum OX=5671 GN=LINF_270024100 PE=3 SV=1	2	1	2	1	50.8
A4ICJ6	Cilia- and flagella-associated protein 36 OS=Leishmania infantum OX=5671 GN=LINF_360020200 PE=3 SV=1	2	1	1	1	48.3	0.01	0.638	0.01	0.384	0.686	0.01	0.01	0.01	0.871	0.01	0.371	0.585	0.308	0.01
A4HUN3	Hypothetical_protein_-_conserved OS=Leishmania infantum OX=5671 GN=LINF_100019400 PE=4 SV=1	1	1	1	1	117.7	0.01	0.01	0.01	0.01	0.01	0.01	0.01	0.01	0.01	0.01	0.01	0.01	0.01	0.01
A4I2C3	Microtubule-associated_protein_-_putative OS=Leishmania infantum OX=5671 GN=LINF_260024800 PE=3 SV=1	0	1	3	1	286.7	0.01	0.01	0.01	0.01	0.01	0.01	0.01	0.01	0.01	0.01	0.01	0.01	0.01	0.01
A4HSB4	Fructose-bisphosphatase OS=Leishmania infantum OX=5671 GN=LINF_040016700 PE=3 SV=1	2	1	9	1	38.8	0.463	0.325	0.226	0.09	0.12	0.01	0.141	100			100	100	100	100
A4HTF9	AP-3 complex subunit delta OS=Leishmania infantum OX=5671 GN=LINF_080005800 PE=3 SV=1	1	1	6	1	124.3
A4IBI0	Uncharacterized protein OS=Leishmania infantum OX=5671 GN=LINJ_35_2970 PE=4 SV=2	1	1	29	1	126.4	100	100	100	100	100	100	100	100	100	100			100	100
A4IA09	Putative G-actin binding protein OS=Leishmania infantum OX=5671 GN=LINF_340028300 PE=3 SV=1	3	1	2	1	35.8	1.634	1.385	100	100	0.886	0.947	100	0.826	0.659	0.557	0.287	0.354	0.383	0.526
A4IDA8	DNA topoisomerase OS=Leishmania infantum OX=5671 GN=LINF_360040300 PE=3 SV=1	1	1	5	1	103.4	0.855	100	100	100	100	100	100	0.01	100	0.01	100	100	100	100
A4IBV9	Hypothetical_protein_-_conserved OS=Leishmania infantum OX=5671 GN=LINF_350047700 PE=4 SV=1	4	1	2	1	24.8	0.487		100	0.497	100	100	0.587					100	100	100
A4HRT0	Putative U2 splicing auxiliary factor OS=Leishmania infantum OX=5671 GN=LINF_030006700 PE=4 SV=1	3	1	7	1	25.2	100	100	100	100	100	100	100	100		100	100			100
A4HU77	Hypothetical_protein_-__conserved OS=Leishmania infantum OX=5671 GN=LINF_090023100 PE=4 SV=1	2	1	1	1	69
A4IBR2	Hypothetical_protein_-_conserved OS=Leishmania infantum OX=5671 GN=LINF_350042700 PE=4 SV=1	4	1	10	1	54.6
A4HW78	Serine hydroxymethyltransferase OS=Leishmania infantum OX=5671 GN=SHMT-S PE=3 SV=1	2	1	6	1	50.6	100	100	100	100	0.098	100	100	100	100	100		100
A4HRV2	PTP1-interacting_protein_-_39_kDa_-_putative OS=Leishmania infantum OX=5671 GN=LINF_030008900 PE=4 SV=1	2	1	6	1	176.2	0.454	0.449	0.01	0.01	0.01	0.01	0.01
A4I8B0	SNAP_protein_-_putative OS=Leishmania infantum OX=5671 GN=LINF_320036100 PE=3 SV=1	4	1	2	1	32.8	0.01	0.01	0.01	0.01	0.01	0.01	0.01	0.01	0.01	0.01	0.01	0.01	0.01	0.01
A4HX31	DNA-directed RNA polymerase OS=Leishmania infantum OX=5671 GN=LINF_160019300 PE=4 SV=1	1	1	4	1	200.1
A4I5R2	Conserved zinc-finger protein (Fragment) OS=Leishmania infantum OX=5671 GN=LINJ_30_2350 PE=4 SV=1	2	1	19	1	72.6							100					100	100
A4HZD4	Hypothetical_protein_-_conserved OS=Leishmania infantum OX=5671 GN=LINF_210021800 PE=4 SV=1	3	1	3	1	38.4											100			100
A4I973	Hypothetical_protein_-_conserved OS=Leishmania infantum OX=5671 GN=LINF_330026200 PE=3 SV=1	1	1	1	1	182.2	0.447	0.274	0.192	0.108	0.113	0.106	0.149	0.503	0.307	0.245	0.177	0.01	0.01	0.312
A4I2G3	Hypothetical_protein_-_conserved OS=Leishmania infantum OX=5671 GN=LINF_260029000 PE=4 SV=1	2	1	17	1	90.1	100	100	100					100	100	100		100	100	100
A4I8C0	ATP binding protein-like protein OS=Leishmania infantum OX=5671 GN=LINF_320037000 PE=3 SV=1	4	1	6	1	22.2	100	100	100	100	100	100	100	100	100	100
A4IDL6	Dipeptidyl-peptidase_8-like_serine_peptidase OS=Leishmania infantum OX=5671 GN=LINF_360031600 PE=4 SV=1	1	1	6	1	94.2	0.88	0.444	0.222	0.268	0.248	0.01	0.01	0.742	0.01	0.01	0.348	0.383	0.33	0.338
A4IE08	Hypothetical_protein_-_conserved OS=Leishmania infantum OX=5671 GN=LINF_360069400 PE=4 SV=1	2	1	5	1	41.4	0.596	0.553	0.195	0.09	0.297	0.828	0.647	0.652	0.358	0.206	0.147	0.19	0.165	0.124
A4I2G6	Fibronectin_type_III_domain_containing_protein_-_putative OS=Leishmania infantum OX=5671 GN=LINF_260029300 PE=4 SV=2	0	1	1	1	557.5	0.01											0.01	0.01
A4HW86	Hypothetical_protein_-_conserved OS=Leishmania infantum OX=5671 GN=LINF_140020400 PE=4 SV=1	7	1	1	1	16.3	15.001	16.345	15.941	14.275	11.278	14.845	16.624	16.104	12.117	10.23	11.511	21.419	11.274	11.602
A4HYB7	4-coumarate:coa ligase-like protein OS=Leishmania infantum OX=5671 GN=LINF_190015300 PE=4 SV=1	1	1	4	1	66.1	12.952	100	100	100	100	100	100	23.713	15.043	12.777	100	100	100	100
A4IDI9	COP-coated vesicle membrane protein erv25 OS=Leishmania infantum OX=5671 GN=LINF_360028600 PE=3 SV=1	3	1	10	1	30	100							100				100		100
A4HTT1	Kinesin_-__putative OS=Leishmania infantum OX=5671 GN=LINF_090006400 PE=3 SV=1	1	1	3	1	118.5
A4I8L1	SPRY_domain/HECT-domain_(Ubiquitin-transferase)_-_putative OS=Leishmania infantum OX=5671 GN=LINF_320046500 PE=4 SV=1	1	1	3	1	454
A4IE50	Paraflagellar_rod_component_-_putative OS=Leishmania infantum OX=5671 GN=LINF_360051600 PE=4 SV=1	2	1	1	1	122.7	0.01	0.01	0.01	0.01	0.01	0.01	0.01	0.01			0.01	0.01	0.01
A4I1J2	cAMP_response_protein_-_putative OS=Leishmania infantum OX=5671 GN=LINF_250021100 PE=4 SV=1	1	1	9	1	88.3	100	100	100	100				100	100	100	100	100	100	100
A4IBR4	Cullin_family_-_putative OS=Leishmania infantum OX=5671 GN=LINF_350042900 PE=3 SV=1	1	1	6	1	95.4								100	100	100	100	100	100	100
A4I9G2	Coatomer subunit beta' OS=Leishmania infantum OX=5671 GN=LINF_330042200 PE=3 SV=1	1	1	2	1	97.6	0.01	0.01	0.01	0.01	0.01	0.01	0.01	0.01	0.01	0.01	0.01	0.01	0.01	0.01
A4I0T1	Hypothetical_protein_-_conserved OS=Leishmania infantum OX=5671 GN=LINF_240014400 PE=4 SV=1	2	1	2	1	50.2	0.901	0.44	0.334	0.01	0.302	0.01	0.01	1.137	0.808	0.531	0.397	0.442	0.43	0.444
A4I977	Hypothetical_protein_-_conserved OS=Leishmania infantum OX=5671 GN=LINF_330026600 PE=4 SV=1	3	1	2	1	48.4	1.115	0.44	0.143	0.01	0.01	0.01	0.01	0.771	0.47	0.01	0.01	0.01	0.01	0.01
A4I9G0	Small nuclear ribonucleoprotein Sm D2 OS=Leishmania infantum OX=5671 GN=LINF_330042000 PE=3 SV=1	8	1	5	1	11.8
A4HUR0	Uncharacterized protein OS=Leishmania infantum OX=5671 GN=LINJ_10_0860 PE=4 SV=2	1	1	11	1	217.7
A4HW48	Dynein_heavy_chain_-_putative OS=Leishmania infantum OX=5671 GN=LINF_140016800 PE=3 SV=1	0	1	1	1	472.6
A4I6F5	Ribosomal_protein_L7Ae/L30e/S12e/Gadd45_family_-_putative OS=Leishmania infantum OX=5671 GN=LINF_310011800 PE=4 SV=1	3	1	4	1	61.5	100	100						100	100	100	100	100	100	100
A4I6L6	Uncharacterized protein OS=Leishmania infantum OX=5671 GN=LINJ_31_0930 PE=4 SV=1	8	1	3	1	7.9	0.797	0.831	0.727	0.679	0.631	0.425	0.5	0.907	0.807	0.846	0.602	0.816	0.543	0.718
A4I994	Isocitrate dehydrogenase [NADP] OS=Leishmania infantum OX=5671 GN=LINF_330034700 PE=3 SV=1	2	1	20	1	46.4	100	100	100	100	100	100	100	100	100	100	100			100
A4HZK7	Putative calpain (Fragment) OS=Leishmania infantum OX=5671 GN=LINJ_21_0160 PE=4 SV=2	1	1	1	1	82.5		0.01		0.01	0.01	0.01	0.01	100		0.01	0.01	0.01	0.119	0.01
A4I6P7	Protein_of_uncharacterized_function_(DUF3638)/Pro tein_of_uncharacterized_function_(DUF3645)/Zn-finger_in_Ran_binding_protein_and_others_-_putative OS=Leishmania infantum OX=5671 GN=LINF_310018600 PE=4 SV=1	0	1	4	1	547.9	1.301	100	100					100	0.774	100
A4HS96	Hypothetical_protein_-_conserved OS=Leishmania infantum OX=5671 GN=LINF_040014900 PE=4 SV=1	0	1	8	1	132.9
A4I8Y0	Pumilio_protein_6_-_putative OS=Leishmania infantum OX=5671 GN=PUF6 PE=4 SV=1	1	1	5	1	91.5
A4I057	Hypothetical_protein_-_conserved OS=Leishmania infantum OX=5671 GN=LINF_230007000 PE=4 SV=1	10	1	1	1	13.9
A4HW08	Elongation of fatty acids protein OS=Leishmania infantum OX=5671 GN=LINF_140012100 PE=3 SV=1	3	1	2	1	32.3	0.01	0.01	0.01	0.01	0.01	0.01	0.01	0.01	0.01	0.01	0.01	0.01	0.01	0.01
A0A6L0XJ67	RNA_binding_protein_-_putative OS=Leishmania infantum OX=5671 GN=LINF_190007800 PE=4 SV=1	4	1	1	1	34.9	1.528	100	1.069	0.855	0.881	0.66	0.84	100	100	100	100	100	100	100
A4I2I5	Hypothetical_protein_-_conserved OS=Leishmania infantum OX=5671 GN=LINF_260032200 PE=4 SV=1	2	1	4	1	41.9	100	100	100	100	100	100	0.613	100	100	100	0.371	100	0.846	0.842
A4IDD9	Hypothetical_protein_-_conserved OS=Leishmania infantum OX=5671 GN=LINF_360023200 PE=4 SV=1	1	1	7	1	84.1	0.01	0.01	0.01	0.01	0.01	0.01	0.01	0.01	0.01	0.01	0.01	0.01	0.01	0.01
A4HSS3	Hypothetical_protein_-_conserved OS=Leishmania infantum OX=5671 GN=LINF_060008500 PE=4 SV=2	1	1	1	1	110.9	0.995	0.926	0.917	0.842	0.755	0.828	0.765	1.102	1.294	1.171	0.8	1.119	1.046	1.182
A4I3B7	Putative rrp44p homologue OS=Leishmania infantum OX=5671 GN=LINF_280009200 PE=3 SV=1	1	1	1	1	104.2	0.01	0.01	0.01	0.01	0.01	0.01	0.01	0.01	0.01	0.01	0.01	0.01	0.01	0.01
A4HXQ6	Hypothetical_protein_-_conserved OS=Leishmania infantum OX=5671 GN=LINF_180008000 PE=4 SV=1	6	1	2	1	40.2	0.01	0.01	0.01	0.01	0.01	0.01	0.01
A4I6R6	LSD1_zinc_finger_containing_protein_-_putative OS=Leishmania infantum OX=5671 GN=LINF_310020700 PE=4 SV=1	8	1	2	1	13.5		3.244	100	100	100	100	100	0.01		100	100	100	100	100
A4I3S4	Putative ribose 5-phosphate isomerase OS=Leishmania infantum OX=5671 GN=LINF_280026200 PE=1 SV=1	8	1	1	1	18.7	100	100	100	100	100	100	100	100	100	100	100	100	100	100
E9AH41	E3 ubiquitin-protein ligase listerin OS=Leishmania infantum OX=5671 GN=LINF_240007700 PE=3 SV=1	1	1	2	1	194
A4HRY2	Hypothetical_protein_-_conserved OS=Leishmania infantum OX=5671 GN=LINF_030014700 PE=4 SV=1	7	1	3	1	12.5
A4I423	Dynein_heavy_chain_-_putative OS=Leishmania infantum OX=5671 GN=LINF_280037000 PE=3 SV=2	0	1	6	1	473.7	0.54	0.294	0.01	0.01	0.01	0.01	0.01	0.816	0.424	0.01	0.01	0.01	0.01	0.01
A4HRV3	Putative 60S acidic ribosomal protein P2 OS=Leishmania infantum OX=5671 GN=LINJ_03_0410 PE=3 SV=1	14	1	10	1	12.3
A4IAN1	NmrA-like_family/NADH(P)-binding/NAD_dependent_ep imerase/dehydratase_family/3-beta_hydroxysteroid_dehydrogen ase/isomerase_family_-_putative OS=Leishmania infantum OX=5671 GN=LINF_340038800 PE=4 SV=1	2	1	18	1	55.4	1.648	1.174	0.01	1.287	0.694	1.065	0.01	2.031	0.01	1.269	1.461	1.243	1.242	1.036
A4I244	Hypothetical_protein_-_conserved OS=Leishmania infantum OX=5671 GN=LINF_260016500 PE=4 SV=1	2	1	2	1	82.5			100		100					100
A0A6L0XSX0	DNA helicase OS=Leishmania infantum OX=5671 GN=LINF_280022300 PE=4 SV=1	1	1	8	1	121.2	100	100	100	100		100		100	100	100	100		100
A0A6L0XDR9	Hypothetical_protein_-_conserved OS=Leishmania infantum OX=5671 GN=LINF_220022200 PE=4 SV=1	2	1	2	1	165.7	0.01	0.01	0.01	0.01	0.01									0.01
E9AHH2	Uncharacterized protein (Fragment) OS=Leishmania infantum OX=5671 GN=LINJ_28_3260 PE=4 SV=1	2	1	1	1	72.4	1.618	0.01	0.01	0.01	0.01	0.01	0.01	1.66	1.314	0.838	0.714	1.311	0.95	1.047
A4I3Z5	Coatomer subunit gamma OS=Leishmania infantum OX=5671 GN=LINF_280033500 PE=3 SV=1	1	1	14	1	95.5	1.661	100	6.736	5.771	5.976	0.45	2.156	100	5.057	6.341	3.414	100	2.835	4.541
A4I446	Putative ras-like small GTPases OS=Leishmania infantum OX=5671 GN=LINF_290005800 PE=4 SV=1	5	1	3	1	20.9	0.01	0.01	0.01	0.01	0.01	0.01	0.01	0.343	0.295	0.01	0.296	0.31	0.285	0.334
A4I320	Hypothetical_protein_-_conserved OS=Leishmania infantum OX=5671 GN=LINF_270029700 PE=4 SV=2	1	1	3	1	60.7	1.269	1.567	1.02	0.996	1.223	1.252	1.536	0.197	0.206	0.203	0.132	0.189	0.158	0.202
A4IB08	Dolichyl-diphosphooligosaccharide--protein glycotransferase OS=Leishmania infantum OX=5671 GN=LINF_350016000 PE=3 SV=1	1	1	6	1	96		100	100						100				100
A4I452	Putative_intraflagellar_transport_protein_B2 OS=Leishmania infantum OX=5671 GN=LINF_290006400 PE=3 SV=1	1	1	7	1	78.9	0.01	0.01	0.338	0.01	0.01	0.249	0.299	0.01	0.01	0.01	0.01	0.01	0.01	0.01
A4HWD6	Hypothetical_protein_-_conserved OS=Leishmania infantum OX=5671 GN=LINF_150008800 PE=4 SV=1	2	1	1	1	54.5	0.388	0.231	0.077	0.01	0.01	0.01	0.01	0.371	0.142	0.094	0.01	0.01	0.01	0.01
A4I3D0	Modifier_of_rudimentary_(Mod(R))_protein_-_putative OS=Leishmania infantum OX=5671 GN=LINF_280010600 PE=4 SV=1	3	1	2	1	32.2
A4HWJ5	Ubiquitin-like modifier-activating enzyme 5 OS=Leishmania infantum OX=5671 GN=LINF_150017800 PE=3 SV=1	2	1	5	1	43.2	0.139	0.118	0.08	0.062	0.196	0.214	0.133	0.154	0.091	0.07	0.123	0.122	0.212	0.149
A4I3Q0	Proteasome_regulatory_non-ATP-ase_subunit_2_-_putative OS=Leishmania infantum OX=5671 GN=LINF_280023600 PE=3 SV=1	1	1	4	1	107.7	0.01	0.01	0.01	0.01	0.01	0.01	0.01		0.01	0.01	0.01	0.01	0.01	0.01
A4I9S8	Hypothetical_protein_-_conserved OS=Leishmania infantum OX=5671 GN=LINF_340018600 PE=4 SV=1	1	1	3	1	74.8	2.252	1.689	1.97	1.514	1.611	100	1.597	2.191	100	1.87	1.483	2.418	1.762	1.595
A4HUC0	Hypothetical_protein_-_conserved OS=Leishmania infantum OX=5671 GN=LINF_100006200 PE=4 SV=1	1	1	2	1	79.9
A4HW09	Elongation of fatty acids protein OS=Leishmania infantum OX=5671 GN=LINF_140012200 PE=3 SV=1	5	1	6	1	32.3	100	100	100	100	100	100	100	100	100	100	100	100	100	100
A4IA77	Rhodanese-like_domain_containing_protein_-_putative OS=Leishmania infantum OX=5671 GN=LINF_340036800 PE=4 SV=1	8	1	3	1	28.3
A4HSI6	Ankyrin_repeats_(Many_copies)/Ankyrin_repeats_(3_ copies)/Ankyrin_repeat_-_putative OS=Leishmania infantum OX=5671 GN=LINF_050011500 PE=4 SV=2	1	1	4	1	199.3
A4I922	Hypothetical_protein_-_conserved OS=Leishmania infantum OX=5671 GN=LINF_330023200 PE=4 SV=1	2	1	2	1	91.3
A4ID78	MCM domain-containing protein OS=Leishmania infantum OX=5671 GN=LINJ_36_3050 PE=4 SV=2	1	1	4	1	96.4
A4HTE7	Uncharacterized protein (Fragment) OS=Leishmania infantum OX=5671 GN=LINJ_07_0970 PE=4 SV=1	1	1	1	1	135.9	0.01	0.01	0.01	0.01	0.01	0.01	0.01	0.01	0.01	0.01	0.01	0.01	0.01	0.01
A4IAT4	3-keto-dihydrosphingosine_reductase OS=Leishmania infantum OX=5671 GN=LINF_350008400 PE=3 SV=1	2	1	3	1	35.8	100	100	100	100	100	100	100	100	100	100	100	100	100	100
A4IBD5	Heat_shock_factor_binding_protein_1_-_putative OS=Leishmania infantum OX=5671 GN=LINF_350032000 PE=3 SV=1	9	1	25	1	8.4	1.222	1.006	1.25	1.067	1.077	1.27	0.936	1.697	1.685	1.569	1.347	1.937	1.876	1.578
A0A6L0XN39	Leucine_Rich_repeat_-_putative OS=Leishmania infantum OX=5671 GN=LINF_320009800 PE=4 SV=1	1	1	2	1	114.7		0.01	0.01	0.01	0.01	0.01	0.01			0.01
E9AGE2	Hypothetical_protein_-_conserved OS=Leishmania infantum OX=5671 GN=LINF_120010700 PE=4 SV=1	4	1	11	1	17.9	100	100	100	100	100	100	100	100	100	100	1.011	100	100	100
A4IA36	Acyl-CoA_binding_protein_-_putative OS=Leishmania infantum OX=5671 GN=LINF_340032000 PE=4 SV=1	7	1	1	1	10.3	100	100	100	100	100	100	100	100	100	100	100	100	100	100
A4HTJ3	Hypothetical_protein_-_conserved OS=Leishmania infantum OX=5671 GN=LINF_080009500 PE=4 SV=1	0	1	1	1	255	0.01	0.01	0.01	0.01	0.01	0.01	0.01	0.01	0.01	0.01	0.01	0.01	0.01	0.01
A4HWA2	NADH-cytochrome b5 reductase OS=Leishmania infantum OX=5671 GN=LINF_150005400 PE=3 SV=1	3	1	1	1	31.5	0.01	0.01	0.01	0.54	0.01	0.631	100	0.01	0.01	0.69	0.462	0.01	0.01	0.513
A4HT47	Uncharacterized_protein_family_(UPF0172)_-_putati ve OS=Leishmania infantum OX=5671 GN=LINF_070008100 PE=4 SV=1	7	1	1	1	27								1.372	1.611	1.777	100	1.352	1.821	1.054
A4HRD9	CLC-type_chloride_channel_-_putativeGeneDB:LmjF.01.0180 OS=Leishmania infantum OX=5671 GN=LINF_010006700 PE=4 SV=1	2	1	3	1	83.9	100	100						100	100	100		100		100
A4IDQ1	Hypothetical_protein_-_conserved OS=Leishmania infantum OX=5671 GN=LINF_360056800 PE=4 SV=1	1	1	1	1	159
A4I6M1	Hypothetical_protein_-_conserved OS=Leishmania infantum OX=5671 GN=LINF_310015800 PE=4 SV=1	1	1	16	1	97.6	100	100	100	100		100	100	100	100					100
A0A6L0WMA5	Hypothetical_protein_-_conserved OS=Leishmania infantum OX=5671 GN=LINF_060011600 PE=4 SV=1	1	1	2	1	149.7	0.01	0.01	0.01	0.01	0.01	0.01	0.01	0.01	0.01	0.01	0.01	0.01	0.01	0.01
A4I394	Histone H2B OS=Leishmania infantum OX=5671 GN=LINF_280007000 PE=3 SV=1	8	1	7	1	15.8
A4I435	Serine/threonine_kinase_-_putative OS=Leishmania infantum OX=5671 GN=LINF_280039400 PE=4 SV=1	2	1	2	1	43.1	0.809	0.399	0.208	0.082	0.048	0.033	0.028	1.934	0.683	0.444	0.124	0.09	0.073	0.01
A4HTI9	Hypothetical_protein_-_conserved OS=Leishmania infantum OX=5671 GN=LINF_080009000 PE=4 SV=1	0	1	7	1	203.6						0.01
A4HRI7	HSP70-like protein OS=Leishmania infantum OX=5671 GN=LINJ_01_0660 PE=4 SV=1	1	1	9	1	117.1				100							100
A4IAG8	AP-1 complex subunit gamma OS=Leishmania infantum OX=5671 GN=LINF_340047500 PE=3 SV=1	1	1	9	1	90.7	100	100	100	100	100	100	100	100	100	100	100	100	100	100
A4IAZ6	Hypothetical_protein_-_conserved OS=Leishmania infantum OX=5671 GN=LINF_350014600 PE=4 SV=1	2	1	1	1	87.8		0.01	0.01			0.01		0.01		0.01			0.01
A4I0C9	Putative_serine_esterase_(DUF676)_-_putative OS=Leishmania infantum OX=5671 GN=LINF_230015600 PE=4 SV=1	1	1	1	1	100.9	1.12	0.755	0.345	0.01	0.249	0.01	0.195	2.119	1.117	0.577		0.574	0.361	0.01
A4IB75	Dynein-associated roadblock protein-like protein OS=Leishmania infantum OX=5671 GN=LINJ_35_1740 PE=3 SV=1	10	1	1	1	13.5				0.01	0.01	0.01	0.01				0.01		0.01
A4I038	CCR4-NOT transcription complex subunit 11 OS=Leishmania infantum OX=5671 GN=LINF_230005100 PE=3 SV=1	2	1	3	1	42.8
A4IDE8	Hypothetical_protein_-_conserved OS=Leishmania infantum OX=5671 GN=LINF_360024100 PE=4 SV=1	10	1	6	1	12.3	1.294	1.602	1.868	2.078	2.243	2.04	1.72	100	0.01		100		100
A0A6L0XQY5	Hypothetical_protein_-_conserved OS=Leishmania infantum OX=5671 GN=LINF_250018700 PE=4 SV=1	0	1	11	1	235
A4I078	ATP-binding cassette protein subfamily G, member 5 OS=Leishmania infantum OX=5671 GN=putative ABCG5 PE=4 SV=1	1	1	4	1	135.2
A4I213	Aspartate--ammonia_ligase_-_putative OS=Leishmania infantum OX=5671 GN=LINF_260013200 PE=4 SV=1	2	1	3	1	39.8
A4HYV2	MORN_repeat-containing_protein OS=Leishmania infantum OX=5671 GN=LINF_200016100 PE=4 SV=2	1	1	3	1	202.9										100		100	100
A4HVJ6	Metallopeptidase_family_M24_-_putative OS=Leishmania infantum OX=5671 GN=LINF_130011700 PE=3 SV=1	1	1	1	1	61.5		100	0.01	0.15	0.172	0.217	0.139	0.866		0.446	0.01	0.01	0.492	0.408
E9AH89	Putative short chain dehydrogenase/reductase OS=Leishmania infantum OX=5671 GN=LINF_240024200 PE=4 SV=1	4	1	4	1	54.7
A4HT36	Hypothetical_protein_-_conserved OS=Leishmania infantum OX=5671 GN=LINF_070007000 PE=4 SV=1	1	1	1	1	225.6	0.01	0.01	0.01	0.01	0.01	0.01	0.01	0.394	0.433	0.225	0.189	0.199	0.237	0.214
Q6RYT2	Mitochondrial tryparedoxin OS=Leishmania infantum OX=5671 GN=TXN2 PE=4 SV=1	5	1	1	1	17.2	0.01	0.01	0.01	0.01	0.01	0.01	0.01	0.01	0.01	0.386	0.01	0.01	0.01	0.01
A4I7R5	Vps23_core_domain_containing_protein_-_putative OS=Leishmania infantum OX=5671 GN=LINF_320015500 PE=4 SV=1	2	1	2	1	45.1	100	100	100	100		100	100	100	100	100		100	100	100
A0A6L0WIN7	Hypothetical_protein_-_conserved OS=Leishmania infantum OX=5671 GN=LINF_050012500 PE=4 SV=1	1	1	5	1	80.1	1.072	0.902	0.861	0.728	0.725	0.734	0.662	2.49	2.079	1.856	1.442	1.764	1.89	1.987
E9AHE6	Stress_responsive_A/B_Barrel_Domain_-_putative OS=Leishmania infantum OX=5671 GN=LINF_270013600 PE=4 SV=1	8	1	13	1	12.3
A4I3A4	Hypothetical_protein_-_conserved OS=Leishmania infantum OX=5671 GN=LINF_280008000 PE=4 SV=1	2	1	1	1	83.2
A4HXU6	Hypothetical_protein_-_conserved OS=Leishmania infantum OX=5671 GN=LINF_180012300 PE=4 SV=1	1	1	7	1	167	1.112	0.741	0.534	0.344	0.496	0.62	0.262	1.557	1.855	0.683	0.809	0.947	0.944	1.342
A4IAL1	Hypothetical_protein_-_conserved OS=Leishmania infantum OX=5671 GN=LINF_340052100 PE=4 SV=1	3	1	1	1	41
E9AH87	Hypothetical_protein_-_conserved OS=Leishmania infantum OX=5671 GN=LINF_240024000 PE=4 SV=1	9	1	8	1	11.6
A4HRN3	Casein_kinase_II_-_alpha_chain_-_putative OS=Leishmania infantum OX=5671 GN=LINF_020008600 PE=3 SV=1	3	1	3	1	44.2
A4HVY4	Protein_of_uncharacterized_function_(DUF1253)_-_p utative OS=Leishmania infantum OX=5671 GN=LINF_140009400 PE=3 SV=1	1	1	15	1	121.3
A4IBP8	DNA_repair_protein_RAD2_-_putative OS=Leishmania infantum OX=5671 GN=LINF_350041300 PE=3 SV=1	1	1	1	1	98.9	0.01	0.01	0.01	0.01	0.01	0.01	0.01	0.01	0.01	0.01	0.01	0.01	0.01	0.01
A4HYL7	Midasin OS=Leishmania infantum OX=5671 GN=LINF_200007600 PE=3 SV=2	0	1	2	1	534.6	100		100	100		100	100	100	100	100	100	100		100
A4I7H7	Armadillo/beta-catenin-like_repeat_-_putative OS=Leishmania infantum OX=5671 GN=LINF_320006400 PE=4 SV=1	1	1	18	1	111.5
A4I8F7	Cyclin_6_-_putative OS=Leishmania infantum OX=5671 GN=CYC6 PE=3 SV=1	3	1	1	1	35.3	0.126	0.119	0.085	0.079	0.103	0.112	0.155	0.01	0.065		0.079	0.01	0.01	0.066
A4IAM5	Ubiquitin-like protein OS=Leishmania infantum OX=5671 GN=LINF_340026400 PE=4 SV=1	13	1	1	1	8.7	0.01	0.01	0.01	0.01	0.01	0.01	0.01	0.01		0.01
A4I896	Guanine_nucleotide_exchange_factor_in_Golgi_transport_N-terminal/Sec7_domain_containing_protein_-_putative OS=Leishmania infantum OX=5671 GN=LINF_320034500 PE=4 SV=1	0	1	7	1	166							100
A4HTM0	Putative tuzin OS=Leishmania infantum OX=5671 GN=LINF_080012500 PE=4 SV=1	1	1	1	1	58.6			1.704	0.01	0.01	1.993	1.726	0.569	1.212	0.01	2.592	0.01	0.01	0.01
A4I966	DNA-dependent_ATPase_-_putative OS=Leishmania infantum OX=5671 GN=LINF_330025500 PE=4 SV=1	1	1	40	1	125.9	100	100	100	100	100	100	100	100	100	100	100	100	100	100
A4I1J4	Calpain family cysteine protease-like protein OS=Leishmania infantum OX=5671 GN=LINF_250021300 PE=4 SV=1	1	1	14	1	80.4
E9AGG2	Putative surface antigen protein 2 OS=Leishmania infantum OX=5671 GN=LINF_120014000 PE=4 SV=1	5	1	1	1	70.5	0.01	0.01	0.01	0.01	0.01	0.01	0.01		0.01				0.01	0.01
E9AG48	DNA_repair_helicase_-_putative OS=Leishmania infantum OX=5671 GN=LINF_030010700 PE=4 SV=1	1	1	2	1	143.9
A4IBB7	Hypothetical_protein_-_conserved OS=Leishmania infantum OX=5671 GN=LINF_350027800 PE=4 SV=1	0	1	1	1	311.8	0.601	0.509	0.378	0.265	0.157	0.111	0.075	1.047	0.702	0.447	0.3	0.334	0.167	0.172
A4I2R2	Mitochondrial RNA binding protein 1 OS=Leishmania infantum OX=5671 GN=LINF_270017500 PE=4 SV=1	6	1	1	1	26.6		0.01	0.01	0.01	0.01	0.01	0.01
A4I8T0	Hypothetical_protein_-_conserved OS=Leishmania infantum OX=5671 GN=LINF_330013300 PE=4 SV=1	7	1	2	1	13.1	0.01	0.01	0.01	0.01	0.01	0.01	0.01	0.01	0.01	0.01	0.01	0.01	0.01
A4HXW9	GPI mannosyltransferase 2 OS=Leishmania infantum OX=5671 GN=LINF_180014900 PE=3 SV=1	2	1	2	1	76.8	0.01	0.01	0.542	0.454	0.669	0.306	0.01	0.01	0.01	0.01	0.01	0.722	0.909	0.84
A4I821	Hypothetical_protein_-_conserved OS=Leishmania infantum OX=5671 GN=LINF_320026000 PE=4 SV=1	8	1	1	1	13.2	1.288	0.847	0.891	0.01	0.01	0.01	0.01	0.703	0.966	0.572	0.998	1.226	1.07	1.387
A4I1H7	Structure-specific endonuclease subunit SLX1 homolog OS=Leishmania infantum OX=5671 GN=LinJ25.1380 PE=3 SV=1	3	1	4	1	74.9
A4IAX7	Hypothetical_protein_-_conserved OS=Leishmania infantum OX=5671 GN=LINF_350012700 PE=4 SV=1	1	1	6	1	102.6
A4ICF9	Putative DEAD/DEAH box helicase OS=Leishmania infantum OX=5671 GN=LINJ_36_2660 PE=4 SV=1	3	1	6	1	66.7
Q8MQV3	Bifunctional dihydrofolate reductase-thymidylate synthase OS=Leishmania infantum OX=5671 GN=DHFR-TS PE=3 SV=1	2	1	2	1	58.6	1.107	0.504	0.01	0.385	0.281	0.354	0.42	0.914	0.279	0.176	0.169	0.14	0.14	0.135
B7SP15	Cytosolic NADP-malic enzyme (Fragment) OS=Leishmania infantum OX=5671 GN=me PE=3 SV=1	1	1	13	1	60.5	1.672	2.379	1.713	1.484	100	1.202	2.236	100	4.485	4.214	3.36	2.525	3.533	4.568
A4I009	ATP-dependent_DEAD/H_RNA_helicase_-_putative OS=Leishmania infantum OX=5671 GN=LINF_220021200 PE=4 SV=1	1	1	1	1	119.7	0.01	0.01	0.01	0.01	0.01	0.01	0.01	0.01	0.01	0.01	0.01	0.01	0.01	0.01
A4ICB2	Hypothetical_protein_-_conserved OS=Leishmania infantum OX=5671 GN=LINF_360077000 PE=4 SV=1	3	1	1	1	43.9
A4I235	RNA_recognition_motif._(A.k.a._RRM_-_RBD_-_or_RNP_domain)_-_putative OS=Leishmania infantum OX=5671 GN=LINF_260015600 PE=4 SV=1	3	1	1	1	34.7	0.311	100	0.01	0.549	0.603	0.952	0.867	100	0.01	100	0.895	1.282	1.966	1.544
A4I343	Tat_binding_protein_1(TBP-1)-interacting_protein_ (TBPIP)_-_putative OS=Leishmania infantum OX=5671 GN=LINF_270032400 PE=3 SV=1	4	1	2	1	30.8
A4I155	Elongation_factor_-_putative OS=Leishmania infantum OX=5671 GN=LINF_250006400 PE=4 SV=1	3	1	9	1	70.3
E9AG73	Hypothetical_protein_-_conserved OS=Leishmania infantum OX=5671 GN=LINF_070009500 PE=4 SV=1	2	1	1	1	57.2
A4I4J5	Putative RNA binding protein OS=Leishmania infantum OX=5671 GN=LINF_290019800 PE=4 SV=1	2	1	3	1	95.4	0.01			0.01						0.01
A4I3K3	Putative p450 reductase OS=Leishmania infantum OX=5671 GN=LINF_280018200 PE=4 SV=1	1	1	1	1	72.4	1.055	0.74	0.73	0.535	0.548	0.701	0.772	1.135	0.797	0.726	0.472	0.804	0.712	0.86
A4I4B1	DNA helicase OS=Leishmania infantum OX=5671 GN=LINF_290010900 PE=3 SV=2	1	1	9	1	121.4									0.01	0.01		0.01	0.01	0.01
A4HWV8	Citrulline--aspartate ligase OS=Leishmania infantum OX=5671 GN=LINF_160011200 PE=3 SV=1	0	1	1	1	205.8	0.01	0.01	0.01	0.01	0.01	0.01	0.01				0.01		0.01
A4HYW9	Hypothetical_protein_-_conserved OS=Leishmania infantum OX=5671 GN=LINF_200017800 PE=4 SV=1	2	1	5	1	86.3	100	100					100	100	100					100
A4I5J7	AAA_domain_(Cdc48_subfamily)/AAA_domain_(Dynein-related_subfamily)_-_putative OS=Leishmania infantum OX=5671 GN=LINF_300021900 PE=4 SV=1	2	1	2	1	92.4
A0A6L0WTX9	Hypothetical_protein_-_conserved OS=Leishmania infantum OX=5671 GN=LINF_100014400 PE=4 SV=1	1	1	2	1	59.8	100	100	100	100	100	100	100	100	100	100		100	100	100
E9AGR6	Associated_kinase_of_Tb14-3-3_-_putative OS=Leishmania infantum OX=5671 GN=LINF_190006200 PE=4 SV=1	2	1	1	1	68.4
A4IA31	Hypothetical_protein_-_conserved OS=Leishmania infantum OX=5671 GN=LINF_340031400 PE=4 SV=1	1	1	1	1	68.4	0.909	0.678	0.516	0.434	0.367	0.409	0.406	2.549	1.838	1.507	0.975	1.609	1.259	1.494
A4I9G7	ABC transporter family-like protein OS=Leishmania infantum OX=5671 GN=LINF_330042800 PE=4 SV=1	1	1	1	1	102.5	0.773	100	100	1.1	100	0.75	0.962			100		0.815		1.321
A4I1M0	Hypothetical_protein_-_conserved OS=Leishmania infantum OX=5671 GN=LINF_250023900 PE=4 SV=1	0	1	1	1	169.8	0.542	100	0.405	100	100	100	100	100	100	0.471	100	0.448	100	100
A4ID97	Hypothetical_protein_-_conserved OS=Leishmania infantum OX=5671 GN=LINF_360039000 PE=4 SV=1	1	1	6	1	88.7
A4IB02	Protein_kinase_-_putative OS=Leishmania infantum OX=5671 GN=LINF_350015200 PE=3 SV=1	2	1	1	1	53.9	0.685	0.485	0.398	0.383	0.414	0.01	0.464	1.237	0.306	0.01	0.01	0.01	0.01	0.01
A4HSY7	Glutamine--fructose-6-phosphate transaminase (isomerizing) OS=Leishmania infantum OX=5671 GN=LINF_060015200 PE=4 SV=1	3	1	2	1	73.1	0.01									0.01	0.01		0.01
A4I611	Hypothetical_protein_-_conserved OS=Leishmania infantum OX=5671 GN=LINF_300038400 PE=4 SV=1	4	1	3	1	18.7
A4IB03	Hypothetical_protein_-_conserved OS=Leishmania infantum OX=5671 GN=LINF_350015300 PE=4 SV=1	1	1	1	1	63.8		100	100	100	100	100	100	100	100	100	100	100	100	100
A4ICI1	Hypothetical_protein_-_conserved OS=Leishmania infantum OX=5671 GN=LINF_360035300 PE=4 SV=1	1	1	1	1	109.7	0.01	0.01		0.01				0.01	0.01	0.01	0.01	0.01	0.01
A4IBA5	Domain_of_uncharacterized_function_(DUF4205)_-_pu tative OS=Leishmania infantum OX=5671 GN=LINF_350025700 PE=3 SV=1	2	1	1	1	76.8	0.01	0.01	0.01	0.01	0.01	0.01	0.01	0.01	0.01	0.01	0.01	0.01	0.01	0.01
A4HTS5	Putative RNA helicase OS=Leishmania infantum OX=5671 GN=LINF_090005800 PE=4 SV=1	1	1	2	1	137.5
A4HXY7	Putative ras-related protein rab-5 OS=Leishmania infantum OX=5671 GN=LINF_180016700 PE=1 SV=1	4	1	9	1	25.3
A4I2Q8	Cysteine desulfurase OS=Leishmania infantum OX=5671 GN=LINF_270017000 PE=3 SV=1	2	1	2	1	47.7
A0A6L0WR91	Kinetoplastid_kinetochore_protein_10_-__putative OS=Leishmania infantum OX=5671 GN=LINF_090009900 PE=3 SV=1	1	1	2	1	49.1					100	100			100
A4I0T5	Hypothetical_protein_-_conserved OS=Leishmania infantum OX=5671 GN=LINF_240014800 PE=4 SV=1	1	1	56	1	103.7	0.138	0.01	0.23	0.333	0.238	0.01	0.233	1.069	0.892	0.897	0.484	0.647	1.045	0.774
A4I6M0	Hypothetical_protein OS=Leishmania infantum OX=5671 GN=LINF_310015700 PE=4 SV=1	8	1	14	1	8.2	100	100	100	100	100	100	100	100	100	100	100	100	100	100
A0A6L0X381	Cysteine_peptidase_-_Clan_CA_-_family_C19_-_putative OS=Leishmania infantum OX=5671 GN=LINF_170018100 PE=4 SV=1	1	1	3	1	140.9
A0A6L0XJM4	Hypothetical_protein_-_conserved OS=Leishmania infantum OX=5671 GN=LINF_240009100 PE=4 SV=1	1	1	1	1	143.1	0.01	0.01	0.01	0.01	0.01	0.01	0.01	0.01	0.01	0.01	0.01	0.01	0.01	0.01
A4HZR8	Hypothetical_protein_-_conserved OS=Leishmania infantum OX=5671 GN=LINF_220009000 PE=4 SV=1	1	1	4	1	79.4	0.01	0.01	0.01	0.01	0.01	0.01	0.01	0.01	0.01	0.01	0.01	0.01	0.01	0.01
A4HTW6	Hypothetical_protein_-__conserved OS=Leishmania infantum OX=5671 GN=LINF_090011100 PE=4 SV=1	1	1	4	1	86.9
E9AHU0	Enoyl-CoA hydratase/isomerase family protein,conserved OS=Leishmania infantum OX=5671 GN=LINF_350008700 PE=4 SV=1	6	1	2	1	30.9
A4HYI4	Guanine nucleotide-binding protein subunit beta-like protein OS=Leishmania infantum OX=5671 GN=LINF_190021900 PE=3 SV=1	3	1	4	1	43.3
A4I279	Hypothetical_protein_-_conserved OS=Leishmania infantum OX=5671 GN=LINF_260019500 PE=4 SV=1	1	1	4	1	149.7
A4HUM1	Hypothetical_protein_-_conserved OS=Leishmania infantum OX=5671 GN=LINF_100018100 PE=4 SV=1	4	1	1	1	19.1	0.01	0.01	0.01	0.01	0.01	0.01	0.01	0.01	0.01	0.01	0.01	0.01	0.01	0.01
A4IC40	Hypothetical_protein_-_conserved OS=Leishmania infantum OX=5671 GN=LINF_350057800 PE=4 SV=1	4	1	2	1	35.2
A4I7X4	ATP-dependent DNA helicase OS=Leishmania infantum OX=5671 GN=LINF_320021650 PE=3 SV=1	1	1	1	1	118.4		100	100	100	100	100	100				100	100	100	100
A4I863	Uncharacterized protein OS=Leishmania infantum OX=5671 GN=LINJ_32_2560 PE=4 SV=1	0	1	12	1	270.9	100	100	100	100	100	100	100	100	100	100	100	100	100	100
E9AGU4	Hypothetical_protein_-_conserved OS=Leishmania infantum OX=5671 GN=LINF_210005400 PE=4 SV=1	4	1	1	1	27.9
A4I088	SNF1 -related_protein_kinase_regulatory_subunit_beta_-_putative OS=Leishmania infantum OX=5671 GN=LINF_230010200 PE=3 SV=1	4	1	1	1	36.7	0.01	0.01	0.01	0.01	0.01	0.01	0.01	0.01	0.01	0.01	0.01	0.01	0.01	0.01
E9AG78	Hypothetical_protein_-_conserved OS=Leishmania infantum OX=5671 GN=LINF_080008900 PE=4 SV=1	0	1	3	1	202.1	0.01	0.01	0.01	0.01	0.01	0.01	0.01	0.01	0.01	0.01	0.01	0.01	0.01	0.01
A4HX33	Hypothetical_protein_-_conserved OS=Leishmania infantum OX=5671 GN=LINF_160019500 PE=4 SV=1	15	1	2	1	11.6	0.01	0.01	0.01	0.01	0.01	0.01	0.01	0.01	0.01	0.01	0.01	0.01	0.01	0.01
A4I4U4	Ubiquitin carboxyl-terminal hydrolase OS=Leishmania infantum OX=5671 GN=LINF_290030700 PE=3 SV=1	1	1	5	1	81.6	100	100	100	100	100		100	100	100	100		100
A4I3Q6	Hypothetical_protein_-_conserved OS=Leishmania infantum OX=5671 GN=LINF_280024300 PE=4 SV=1	1	1	1	1	269.2	100	100	100	100	100	100	100			100		100		100
A4I3N1	Hypothetical_protein_-_conserved OS=Leishmania infantum OX=5671 GN=LINF_280021200 PE=4 SV=1	1	1	9	1	73.2	0.698	0.338	0.236	0.108	0.075	0.046	0.03	1.02	0.686	0.399	0.162	0.12	0.11	0.093
A4I560	TBC1 domain family member 23 OS=Leishmania infantum OX=5671 GN=LINJ_30_0330 PE=4 SV=2	1	1	4	1	117.7	1.101	0.913	0.955	1.045	0.98	1.057	1.025	1.579	1.542	1.684	0.621	1.144	0.882	0.634
A4HZL6	Hypothetical_protein_-_conserved OS=Leishmania infantum OX=5671 GN=LINF_210005500 PE=4 SV=1	4	1	1	1	26.3
A4HV70	Helicase C-terminal domain-containing protein OS=Leishmania infantum OX=5671 GN=LINJ.12.0231 PE=4 SV=2	1	1	1	1	307.7	100	100	100	100	100	1.838	1.779	100	2.418	1.316	100	1.769	1.444	100
A4IAB9	Hypothetical_protein_-_conserved OS=Leishmania infantum OX=5671 GN=LINF_340042700 PE=4 SV=1	0	1	3	1	215.4	100	100	100	100	100	100	100	100	100	100	100	100	100	100
A4I1J8	Protein_kinase_-_putative OS=Leishmania infantum OX=5671 GN=LINF_250021700 PE=4 SV=1	1	1	1	1	100.5
A4IDE3	Neurobeachin/beige_protein_-_putative OS=Leishmania infantum OX=5671 GN=LINF_360023600 PE=4 SV=1	1	1	1	1	467.5	100	100	100	100	100	100	100	100	100	100	100	100	100	100
A4I9U9	Hypothetical_protein_-_conserved OS=Leishmania infantum OX=5671 GN=LINF_340020700 PE=3 SV=1	0	1	18	1	276.7	0.781	0.367	0.16	0.056	0.037	0.025	0.016	0.984	0.537	0.203	0.058	0.061	0.036	0.033
E9AHB1	Aminopeptidase OS=Leishmania infantum OX=5671 GN=LINF_260008000 PE=3 SV=1	1	1	2	1	98
A4I9C2	Transcription elongation factor-like protein OS=Leishmania infantum OX=5671 GN=LINF_330037400 PE=4 SV=1	2	1	1	1	50.7	1.014	0.839	0.882	0.789	0.623	0.949	0.758	0.927	1.179	1.365	0.888	1.2	1.229	1.24
A4I3W6	Hypothetical_protein_-_conserved OS=Leishmania infantum OX=5671 GN=LINF_280030500 PE=4 SV=1	4	1	3	1	28.5	0.712	0.528	0.433	0.304	0.258	0.282	0.175	1.022	0.683	0.754	0.23	0.675	0.642	0.601
A4IDD3	Clathrin heavy chain OS=Leishmania infantum OX=5671 GN=LINF_360022600 PE=3 SV=1	1	1	33	1	191
A4I588	Protein_kinase_-_putative OS=Leishmania infantum OX=5671 GN=LINF_300011100 PE=4 SV=1	1	1	2	1	99											0.01
A4I9L9	Importin_beta-1_subunit_-_putative OS=Leishmania infantum OX=5671 GN=LINF_340010100 PE=4 SV=1	1	1	1	1	95.6
A4I8P4	HNRNPA OS=Leishmania infantum OX=5671 GN=LINF_330007800 PE=4 SV=1	4	1	2	1	33.4
A4HX18	Hypothetical_protein_-_conserved OS=Leishmania infantum OX=5671 GN=LINF_160017900 PE=4 SV=1	2	1	9	1	136.1
A4IAB1	Hypothetical_protein_-_conserved OS=Leishmania infantum OX=5671 GN=LINF_340041400 PE=3 SV=1	1	1	6	1	131
A4I927	Sulfite_exporter_TauE/SafE_-_putative OS=Leishmania infantum OX=5671 GN=LINF_330023900 PE=4 SV=1	1	1	6	1	72.8	100	100	100	100	100			100	100	100	100	100
[truncated: 102 more rows]

## Sheet: Li_FSB Sb
Accession	Description	Coverage [%]	# Peptides	# PSMs	# Unique Peptides	Abundance Ratio: (Light, LiFSB 37) / (HEAVY (CTL), LiFSB 37)	Abundance Ratio: (Light, LiFSB 45) / (HEAVY (CTL), LiFSB 45)	Abundance Ratio: (Light, LiFSB 50) / (HEAVY (CTL), LiFSB 50)	Abundance Ratio: (Light, LiFSB 55) / (HEAVY (CTL), LiFSB 55)	Abundance Ratio: (Light, LiFSB 60) / (HEAVY (CTL), LiFSB 60)	Abundance Ratio: (Light, LiFSB 65) / (HEAVY (CTL), LiFSB 65)	Abundance Ratio: (Light, LiFSB 70) / (HEAVY (CTL), LiFSB 70)	Abundance Ratio: (Light, LiFSB Sb 37) / (HEAVY (CTL), LiFSB Sb 37)	Abundance Ratio: (Light, LiFSB Sb 45) / (HEAVY (CTL), LiFSB Sb 45)	Abundance Ratio: (Light, LiFSB Sb 50) / (HEAVY (CTL), LiFSB Sb 50)	Abundance Ratio: (Light, LiFSB Sb 55) / (HEAVY (CTL), LiFSB Sb 55)	Abundance Ratio: (Light, LiFSB Sb 60) / (HEAVY (CTL), LiFSB Sb 60)	Abundance Ratio: (Light, LiFSB Sb 65) / (HEAVY (CTL), LiFSB Sb 65)	Abundance Ratio: (Light, LiFSB Sb 70) / (HEAVY (CTL), LiFSB Sb 70)
[truncated: 1,193 more rows]

[truncated: 1 more sheets: Li_FSB_MTX]
